# Supplementary material for: VISTA is an activating receptor in human monocytes
Source: J Exp Med. 2021 Jun 9;218(8):e20201601. doi: 10.1084/jem.20201601 (PMC8193568; doi:10.1084/jem.20201601)
Supplement: Table S1 — lists genes found to be differentially expressed compared with isotype for all cell types. [file JEM_20201601_TableS1.xlsx]

## Sheet: Naïve T cells
p_val	avg_logFC	pct.1	pct.2	p_val_adj	cluster	gene
0	0.911445	0.987	0.739	0	VISTA	LYZ
0	0.730617	0.888	0.509	0	VISTA	HLA-DRA
1.64264e-274	0.509353	0.783	0.49	3.07929e-270	VISTA	CD74
2.70204e-237	0.6418	0.753	0.459	5.06525e-233	VISTA	STAT1
2.01749e-180	0.377329	0.357	0.098	3.78198e-176	VISTA	S100A9
5.61763e-179	0.369619	0.355	0.095	1.05308e-174	VISTA	S100A8
4.27066e-161	0.404724	0.573	0.313	8.00579e-157	VISTA	HLA-DPA1
3.78548e-155	0.368718	0.444	0.183	7.09625e-151	VISTA	HLA-DRB1
1.13534e-140	0.338621	0.296	0.08	2.12831e-136	VISTA	IGHA1
3.00911e-112	0.321592	0.802	0.667	5.64088e-108	VISTA	PSME1
2.09607e-109	0.265988	0.282	0.094	3.9293e-105	VISTA	CYBB
3.97378e-105	0.397261	0.354	0.154	7.44925e-101	VISTA	GBP5
1.93035e-95	0.309936	0.952	0.882	3.61862e-91	VISTA	NEAT1
6.90899e-88	0.278125	0.554	0.367	1.29516e-83	VISTA	PSME2
3.50091e-83	0.268893	0.433	0.246	6.56281e-79	VISTA	TYMP
1.10534e-70	0.251746	0.683	0.546	2.07206e-66	VISTA	CTSS
7.27181e-68	0.27666	0.49	0.325	1.36317e-63	VISTA	GBP2
1.62013e-65	0.254091	0.634	0.494	3.0371e-61	VISTA	HLA-DPB1
1.63704e-63	0.280516	0.446	0.287	3.06879e-59	VISTA	GBP4
6.89321e-61	0.313514	0.697	0.585	1.2922e-56	VISTA	IRF1
2.46302e-60	0.263203	0.413	0.26	4.61718e-56	VISTA	GBP1

## Sheet: CD4 EM T cells
p_val	avg_logFC	pct.1	pct.2	p_val_adj	cluster	gene
0	0.919627	0.984	0.751	0	VISTA	LYZ
0	0.713075	0.893	0.519	0	VISTA	HLA-DRA
2.33087e-145	0.385526	0.359	0.1	4.36945e-141	VISTA	S100A9
1.63067e-141	0.260654	0.996	0.978	3.05685e-137	VISTA	FTL
8.85987e-141	0.41878	0.774	0.559	1.66087e-136	VISTA	CD74
1.64801e-136	0.367325	0.352	0.102	3.08937e-132	VISTA	S100A8
7.53064e-123	0.379487	0.489	0.231	1.41169e-118	VISTA	HLA-DRB1
3.21329e-116	0.384242	0.635	0.396	6.02364e-112	VISTA	HLA-DPA1
1.19128e-113	0.287071	0.292	0.077	2.23318e-109	VISTA	IGHA1
4.02363e-92	0.287877	0.28	0.089	7.5427e-88	VISTA	CYBB
4.881e-76	0.355777	0.593	0.402	9.14992e-72	VISTA	STAT1
5.58348e-75	0.300206	0.459	0.262	1.04668e-70	VISTA	TYMP

## Sheet: CD4 CM T cells
p_val	avg_logFC	pct.1	pct.2	p_val_adj	cluster	gene
0	0.980206	0.972	0.65	0	VISTA	LYZ
2.07668e-187	0.756746	0.839	0.442	3.89294e-183	VISTA	HLA-DRA
2.49354e-116	0.738609	0.713	0.351	4.67439e-112	VISTA	STAT1
5.30061e-106	0.536695	0.728	0.423	9.93652e-102	VISTA	CD74
2.4625e-62	0.374877	0.326	0.083	4.6162e-58	VISTA	S100A8
1.12227e-59	0.401575	0.505	0.244	2.10381e-55	VISTA	HLA-DPA1
1.18259e-58	0.369301	0.322	0.088	2.21688e-54	VISTA	S100A9
2.21426e-56	0.38281	0.388	0.145	4.15085e-52	VISTA	HLA-DRB1
1.32255e-49	0.352137	0.811	0.667	2.47925e-45	VISTA	PSME1
1.95591e-49	0.389918	0.915	0.818	3.66655e-45	VISTA	NEAT1
1.53248e-47	0.30369	0.255	0.061	2.87279e-43	VISTA	IGHA1
8.07785e-43	0.316446	0.385	0.175	1.51427e-38	VISTA	TYMP
2.19415e-39	0.325896	0.526	0.334	4.11315e-35	VISTA	PSME2
3.11202e-38	0.393168	0.352	0.161	5.83378e-34	VISTA	GBP5
1.88538e-36	0.26502	0.234	0.072	3.53433e-32	VISTA	CYBB
2.78263e-35	0.41098	0.666	0.523	5.21632e-31	VISTA	IRF1
1.03095e-33	0.357695	0.469	0.287	1.93261e-29	VISTA	GBP2
7.69247e-29	0.311943	0.404	0.238	1.44203e-24	VISTA	GBP4
5.77388e-27	0.260972	0.621	0.483	1.08237e-22	VISTA	TAPBP
2.96324e-26	0.258418	0.646	0.501	5.55488e-22	VISTA	CTSS
1.7244e-25	0.30317	0.367	0.213	3.23257e-21	VISTA	GBP1

## Sheet: CD8 EM T cells
p_val	avg_logFC	pct.1	pct.2	p_val_adj	cluster	gene
9.37948e-12	0.305884	0.397	0.31	1.75828e-07	Control	FGFBP2
0	0.964445	0.978	0.678	0	VISTA	LYZ
2.17703e-204	0.705976	0.876	0.529	4.08107e-200	VISTA	HLA-DRA
1.02605e-80	0.265359	0.993	0.972	1.92344e-76	VISTA	FTL
6.96685e-73	0.405532	0.325	0.096	1.306e-68	VISTA	S100A9
1.48612e-65	0.380637	0.311	0.099	2.78589e-61	VISTA	S100A8
1.70915e-62	0.346235	0.834	0.642	3.20398e-58	VISTA	CD74
1.96635e-54	0.332974	0.258	0.077	3.68611e-50	VISTA	IGHA1
1.21062e-51	0.323366	0.252	0.078	2.26943e-47	VISTA	CYBB
1.47405e-49	0.355027	0.556	0.344	2.76324e-45	VISTA	HLA-DRB1
2.35198e-38	0.263804	0.243	0.094	4.40902e-34	VISTA	IGLC2
8.48739e-38	0.280163	0.721	0.565	1.59105e-33	VISTA	HLA-DPA1
1.11526e-30	0.262763	0.397	0.243	2.09066e-26	VISTA	TYMP
6.8171e-21	0.315969	0.685	0.585	1.27793e-16	VISTA	LTB
1.62314e-14	0.268271	0.434	0.331	3.04274e-10	VISTA	BIRC3

## Sheet: Monocytes
p_val	avg_logFC	pct.1	pct.2	p_val_adj	cluster	gene
0	1.80349	0.612	0.064	0	Control	RNASE1
0	1.06942	0.84	0.468	0	Control	RNASE6
0	0.882692	0.971	0.936	0	Control	S100A4
0	0.764791	0.843	0.499	0	Control	MEF2C
1.89842e-272	0.835518	0.711	0.326	3.55878e-268	Control	CD163
6.59965e-271	0.806658	0.887	0.731	1.23717e-266	Control	STAB1
2.38163e-270	0.63817	0.744	0.354	4.46461e-266	Control	PID1
1.07414e-269	2.06329	0.637	0.24	2.01358e-265	Control	FN1
6.2731e-242	0.41917	0.306	0.027	1.17596e-237	Control	HTRA1
1.54947e-238	0.495901	0.983	0.969	2.90464e-234	Control	CST3
1.71314e-237	0.397712	0.307	0.029	3.21144e-233	Control	PKIB
2.79958e-231	0.380675	0.994	0.99	5.24809e-227	Control	SAMHD1
1.64298e-222	0.553347	0.974	0.962	3.07993e-218	Control	SRGN
7.84905e-222	0.486209	0.993	0.994	1.47138e-217	Control	TPT1
4.22209e-212	0.609719	0.916	0.8	7.91473e-208	Control	OGFRL1
6.26992e-212	0.300982	0.315	0.043	1.17536e-207	Control	CTTNBP2
8.81432e-211	0.70442	0.928	0.827	1.65233e-206	Control	SORL1
6.47742e-204	0.413652	0.994	0.987	1.21426e-199	Control	DDX17
1.04463e-193	1.04201	0.767	0.504	1.95826e-189	Control	VCAN
1.07222e-192	0.655729	0.66	0.347	2.00998e-188	Control	GPRIN3
2.6288e-191	0.589379	0.712	0.41	4.92795e-187	Control	GPR183
1.93257e-190	0.630636	0.981	0.958	3.6228e-186	Control	ZFP36L1
1.3162e-180	0.441263	0.544	0.236	2.46734e-176	Control	ANKH
1.14249e-176	0.340341	0.264	0.034	2.14172e-172	Control	F13A1
4.09266e-176	0.477278	0.425	0.128	7.6721e-172	Control	NRG1
2.70915e-175	0.807984	0.485	0.185	5.07858e-171	Control	NFXL1
3.36742e-175	0.499261	0.978	0.971	6.31256e-171	Control	ZFP36L2
8.28907e-172	0.590253	0.917	0.819	1.55387e-167	Control	SLC43A2
1.86512e-161	0.298416	0.312	0.065	3.49636e-157	Control	GPR34
9.35297e-154	0.511115	0.748	0.501	1.75331e-149	Control	ZFP36
1.27095e-150	0.406258	0.94	0.89	2.38252e-146	Control	APLP2
2.02054e-145	0.390749	0.966	0.918	3.78771e-141	Control	GLIPR1
4.11439e-141	0.48089	0.669	0.426	7.71284e-137	Control	RUNX3
9.7045e-130	0.322498	0.977	0.966	1.81921e-125	Control	LAPTM5
4.05126e-128	0.395172	0.902	0.829	7.59449e-124	Control	NAIP
1.204e-127	0.632502	0.781	0.58	2.25702e-123	Control	MS4A6A
1.59323e-127	0.389159	0.881	0.759	2.98667e-123	Control	SH3KBP1
3.25158e-126	0.494464	0.892	0.775	6.09541e-122	Control	KIAA1551
2.12592e-124	0.430173	0.876	0.736	3.98525e-120	Control	LPAR6
3.86284e-122	0.295501	0.18	0.021	7.24129e-118	Control	SLC7A8
7.73437e-122	0.285528	0.249	0.053	1.44989e-117	Control	AC107068.1
8.16139e-122	0.362763	0.88	0.768	1.52994e-117	Control	ARRB2
1.62864e-121	0.471958	0.634	0.416	3.05304e-117	Control	CEBPD
1.78174e-118	0.383077	0.913	0.803	3.34005e-114	Control	C1orf162
2.94226e-117	0.652676	0.504	0.265	5.51555e-113	Control	MAF
4.58661e-117	0.251386	0.986	0.981	8.59806e-113	Control	ACTR2
5.24191e-116	0.281205	0.996	0.99	9.82648e-112	Control	MBNL1
9.62494e-115	0.290597	0.991	0.987	1.80429e-110	Control	PABPC1
2.67562e-111	0.338788	0.95	0.925	5.01572e-107	Control	LSP1
3.348e-111	0.360863	0.938	0.897	6.27616e-107	Control	RAB31
2.41329e-110	0.275644	0.457	0.21	4.52396e-106	Control	LINC01678
8.63259e-109	0.371922	0.862	0.751	1.61827e-104	Control	RCBTB2
3.86768e-108	0.488125	0.68	0.455	7.25036e-104	Control	CD300E
9.8621e-108	0.42099	0.492	0.253	1.84875e-103	Control	GCNT1
3.29344e-106	0.400325	0.574	0.317	6.17388e-102	Control	CD93
5.51494e-103	0.348899	0.891	0.835	1.03383e-98	Control	LRP1
4.45701e-101	0.288015	0.949	0.908	8.35511e-97	Control	HCLS1
5.19058e-101	0.596889	0.631	0.44	9.73027e-97	Control	ARL4C
1.27167e-99	0.476622	0.894	0.825	2.38386e-95	Control	BTG1
3.65887e-98	0.312658	0.942	0.903	6.85892e-94	Control	CELF2
3.24627e-97	0.353958	0.84	0.711	6.08546e-93	Control	ATP2B1
1.45583e-96	0.906343	0.386	0.165	2.7291e-92	Control	LGMN
2.26104e-96	0.375115	0.585	0.364	4.23855e-92	Control	REV3L
1.66658e-95	0.266552	0.605	0.389	3.12417e-91	Control	HGSNAT
1.45668e-93	0.357753	0.682	0.487	2.7307e-89	Control	ZFHX3
1.54942e-93	0.31776	0.784	0.632	2.90455e-89	Control	LMO2
3.86725e-93	0.307211	0.619	0.423	7.24954e-89	Control	CAPN2
2.24053e-92	0.299991	0.958	0.939	4.2001e-88	Control	QKI
4.89167e-92	0.328292	0.961	0.947	9.16993e-88	Control	PLXDC2
6.4788e-91	0.296179	0.949	0.918	1.21452e-86	Control	C6orf62
9.19723e-90	0.311095	0.963	0.95	1.72411e-85	Control	KCTD12
1.69252e-88	0.354347	0.925	0.89	3.1728e-84	Control	ANPEP
5.07545e-88	0.31489	0.893	0.798	9.51444e-84	Control	TET2
4.28812e-87	0.327202	0.743	0.582	8.03851e-83	Control	ITGA4
2.65367e-85	0.331451	0.923	0.888	4.97458e-81	Control	FPR3
1.48056e-84	0.298312	0.756	0.599	2.77546e-80	Control	STK17B
3.60177e-83	0.30869	0.857	0.759	6.75188e-79	Control	CORO1A
4.23626e-83	0.314531	0.719	0.573	7.9413e-79	Control	CAT
5.40781e-81	0.312193	0.901	0.821	1.01375e-76	Control	MEF2A
1.59207e-79	0.499492	0.542	0.318	2.9845e-75	Control	SDC2
2.35008e-79	0.361028	0.941	0.863	4.40546e-75	Control	MS4A7
1.33111e-78	0.283699	0.864	0.763	2.49531e-74	Control	JMJD1C
2.82082e-78	0.559375	0.769	0.628	5.28791e-74	Control	CD9
5.69076e-77	0.312181	0.736	0.59	1.06679e-72	Control	IVNS1ABP
9.07012e-76	0.29162	0.822	0.718	1.70028e-71	Control	RXRA
1.4614e-75	0.289882	0.754	0.621	2.73953e-71	Control	TBXAS1
2.23643e-75	0.268214	0.88	0.81	4.19242e-71	Control	ARF6
6.28058e-75	0.295639	0.858	0.776	1.17736e-70	Control	NUDT3
6.36595e-75	0.351469	0.795	0.685	1.19336e-70	Control	CSF3R
9.27098e-75	0.319408	0.522	0.324	1.73794e-70	Control	RGS18
1.31896e-74	0.277555	0.705	0.567	2.47252e-70	Control	SH2B3
1.51714e-74	0.478882	0.913	0.846	2.84403e-70	Control	TGFBI
2.17412e-74	0.309757	0.998	0.999	4.0756e-70	Control	NEAT1
2.33141e-74	0.261328	0.743	0.619	4.37047e-70	Control	KRT10
2.35964e-73	0.269431	0.95	0.915	4.42339e-69	Control	FCGR2A
4.33931e-73	0.403444	0.765	0.635	8.13447e-69	Control	NAMPT
6.16691e-73	0.330637	0.935	0.901	1.15605e-68	Control	S100A10
1.29525e-71	0.277453	0.904	0.845	2.42807e-67	Control	PRPF38B
3.82345e-71	0.28237	0.59	0.407	7.16745e-67	Control	FRMD4B
1.5599e-70	0.251254	0.967	0.941	2.92419e-66	Control	CCDC88A
4.00893e-70	0.253407	0.599	0.423	7.51514e-66	Control	GGA2
7.41815e-70	0.274182	0.875	0.803	1.39061e-65	Control	EIF4B
3.7429e-69	0.392952	0.837	0.722	7.01644e-65	Control	CLEC5A
6.31772e-69	0.325171	0.442	0.258	1.18432e-64	Control	PDK4
3.48293e-67	0.364169	0.985	0.977	6.5291e-63	Control	SAT1
4.41937e-67	0.302193	0.76	0.641	8.28454e-63	Control	ST8SIA4
4.86032e-67	0.252195	0.316	0.143	9.11116e-63	Control	C5AR2
6.14494e-67	0.368841	0.897	0.826	1.15193e-62	Control	TIMP1
9.61627e-66	0.384704	0.933	0.921	1.80267e-61	Control	CD36
2.59333e-65	0.26942	0.333	0.16	4.86145e-61	Control	BCAT1
9.06423e-64	0.265957	0.459	0.282	1.69918e-59	Control	PTGFRN
1.34598e-62	0.266598	0.909	0.863	2.52317e-58	Control	TNFRSF1B
5.34137e-62	0.350705	0.826	0.762	1.00129e-57	Control	FCGR2B
2.80661e-61	0.312996	0.731	0.603	5.26127e-57	Control	PRDM1
2.99141e-61	0.327083	0.799	0.703	5.6077e-57	Control	HIF1A
4.20765e-61	0.268835	0.549	0.382	7.88765e-57	Control	BRI3BP
5.13266e-61	0.268385	0.616	0.467	9.62168e-57	Control	ZSWIM6
2.74726e-60	0.254376	0.63	0.477	5.15001e-56	Control	APOBR
1.36283e-59	0.275541	0.812	0.704	2.55477e-55	Control	ATP13A3
1.74059e-59	0.335104	0.821	0.736	3.2629e-55	Control	ADAP2
3.25883e-59	0.269424	0.947	0.927	6.109e-55	Control	AHNAK
3.30179e-59	0.255073	0.167	0.047	6.18953e-55	Control	EREG
3.43228e-58	0.336504	0.701	0.565	6.43415e-54	Control	TRPS1
7.50944e-58	0.258116	0.793	0.712	1.40772e-53	Control	RPS6KA3
6.54824e-57	0.268967	0.869	0.805	1.22753e-52	Control	FAM133B
9.1036e-57	0.311928	0.846	0.796	1.70656e-52	Control	GAS7
1.89466e-56	0.329044	0.664	0.537	3.55173e-52	Control	WWP1
1.95098e-56	0.250716	0.817	0.721	3.65731e-52	Control	PLEC
8.1812e-56	0.286513	0.913	0.864	1.53365e-51	Control	DSE
3.05317e-55	0.282305	0.781	0.696	5.72347e-51	Control	RBMS1
4.76767e-55	0.263805	0.83	0.734	8.93747e-51	Control	BAZ2B
2.1028e-54	0.29245	0.719	0.599	3.94191e-50	Control	SLC4A7
2.14047e-54	0.253754	0.764	0.671	4.01252e-50	Control	PREX1
5.42035e-54	0.261577	0.862	0.794	1.0161e-49	Control	MBP
8.25121e-54	0.291913	0.394	0.237	1.54677e-49	Control	CST6
1.89104e-53	0.251026	0.442	0.274	3.54495e-49	Control	IPCEF1
1.15477e-51	0.318322	0.846	0.803	2.16473e-47	Control	PECAM1
2.17828e-49	0.292679	0.555	0.399	4.0834e-45	Control	SLC11A1
9.44e-49	0.295905	0.818	0.742	1.76962e-44	Control	CPVL
4.03009e-48	0.589753	0.296	0.149	7.5548e-44	Control	VMO1
4.84552e-46	0.254614	0.703	0.602	9.08342e-42	Control	SWAP70
6.00905e-45	0.409629	0.713	0.633	1.12646e-40	Control	DAB2
2.08546e-44	0.256531	0.892	0.834	3.9094e-40	Control	GAPT
3.13481e-44	0.262506	0.353	0.211	5.87652e-40	Control	C3AR1
2.99428e-43	0.267916	0.481	0.336	5.61308e-39	Control	JUN
2.22255e-42	0.259533	0.911	0.914	4.16639e-38	Control	CIITA
7.53827e-42	0.309021	0.886	0.852	1.41312e-37	Control	CD14
2.14971e-41	0.338886	0.616	0.51	4.02984e-37	Control	HMOX1
1.4965e-40	0.251466	0.63	0.523	2.80535e-36	Control	MYO5A
1.33398e-39	0.314738	0.512	0.389	2.50069e-35	Control	INSIG1
9.17499e-39	0.652636	0.708	0.576	1.71994e-34	Control	THBS1
1.40812e-38	0.335848	0.91	0.878	2.63966e-34	Control	LGALS1
5.40233e-38	0.260761	0.603	0.492	1.01272e-33	Control	TIPARP
5.56598e-38	0.266148	0.8	0.741	1.0434e-33	Control	TENT5A
3.59153e-34	0.31559	0.752	0.695	6.73268e-30	Control	C5AR1
8.09465e-34	0.259703	0.793	0.735	1.51742e-29	Control	LACC1
4.8155e-33	0.339795	0.539	0.439	9.02714e-29	Control	ALOX5AP
1.06051e-30	0.429833	0.356	0.235	1.98803e-26	Control	MRC1
1.56332e-29	0.295717	0.384	0.269	2.93059e-25	Control	RETN
1.12467e-23	0.256433	0.832	0.838	2.1083e-19	Control	JAML
1.43187e-18	0.262045	0.556	0.471	2.68418e-14	Control	DUSP6
9.25108e-12	0.295005	0.78	0.782	1.73421e-07	Control	MAFB
0	0.937818	0.857	0.358	0	VISTA	C15orf48
0	0.903224	0.682	0.181	0	VISTA	ADAMDEC1
0	0.869568	0.941	0.771	0	VISTA	ATOX1
0	0.72085	0.934	0.483	0	VISTA	SLAMF7
0	0.668951	0.998	0.994	0	VISTA	TMSB10
0	0.653962	0.995	0.911	0	VISTA	STAT1
0	0.598349	1	1	0	VISTA	B2M
0	0.51524	0.991	0.985	0	VISTA	HLA-C
0	0.471267	0.998	0.995	0	VISTA	HLA-B
0	0.357513	0.996	0.994	0	VISTA	HLA-A
7.7125e-307	0.746271	0.934	0.698	1.44578e-302	VISTA	PLA2G7
9.14243e-306	0.818406	0.714	0.156	1.71384e-301	VISTA	IDO1
7.79809e-288	0.597768	0.986	0.937	1.46183e-283	VISTA	CD44
5.25153e-287	0.561395	0.995	0.978	9.84451e-283	VISTA	HLA-DPA1
8.74847e-281	0.487077	0.998	0.993	1.63999e-276	VISTA	HLA-DRA
3.18004e-264	0.575795	0.706	0.212	5.9613e-260	VISTA	IL4I1
1.60058e-254	0.616206	0.859	0.525	3.00045e-250	VISTA	LGALS2
3.11927e-234	0.456962	0.993	0.972	5.84738e-230	VISTA	HLA-DPB1
5.607e-234	0.549661	0.954	0.796	1.05109e-229	VISTA	PSME2
8.69876e-231	0.822393	0.726	0.349	1.63067e-226	VISTA	TMEM176B
1.563e-227	0.505787	0.981	0.869	2.93e-223	VISTA	HLA-DQA1
4.32587e-227	0.646126	0.922	0.827	8.10927e-223	VISTA	TXN
8.65009e-216	0.686288	0.698	0.295	1.62155e-211	VISTA	FBP1
3.89929e-215	0.572724	0.961	0.936	7.30962e-211	VISTA	PRDX1
3.49905e-209	0.571869	0.768	0.421	6.55932e-205	VISTA	TMEM138
3.906e-199	0.949721	0.657	0.264	7.32219e-195	VISTA	MMP9
4.36496e-197	0.349007	0.998	0.99	8.18255e-193	VISTA	CD74
2.4321e-192	0.612712	0.627	0.245	4.55922e-188	VISTA	TMEM176A
1.42459e-188	0.441328	0.848	0.509	2.67053e-184	VISTA	GSAP
4.17355e-185	0.418118	0.954	0.897	7.82374e-181	VISTA	CTSH
5.85102e-184	0.424718	0.958	0.932	1.09683e-179	VISTA	GPX4
1.17061e-180	0.519992	0.524	0.13	2.19442e-176	VISTA	ALDH1A1
1.38407e-178	0.481728	0.927	0.762	2.59457e-174	VISTA	HLA-DQA2
6.4968e-173	0.35415	0.965	0.886	1.21789e-168	VISTA	TAPBP
2.47427e-167	0.44509	0.934	0.773	4.63827e-163	VISTA	SERPINA1
2.76237e-165	0.413783	0.682	0.3	5.17833e-161	VISTA	SLC2A6
2.95962e-164	0.381002	0.642	0.249	5.5481e-160	VISTA	SERPING1
3.71429e-163	0.385972	0.993	0.984	6.9628e-159	VISTA	HLA-DRB1
1.3997e-162	0.313471	0.997	0.991	2.62389e-158	VISTA	CTSS
7.97153e-161	0.595836	0.895	0.747	1.49434e-156	VISTA	LIPA
3.4852e-160	0.3536	0.999	0.991	6.53336e-156	VISTA	TYMP
3.53837e-158	0.498632	0.52	0.153	6.63303e-154	VISTA	BHLHE41
2.55032e-157	0.422223	0.527	0.155	4.78083e-153	VISTA	SLC1A3
4.31132e-151	0.419831	0.751	0.416	8.082e-147	VISTA	IL2RG
2.82161e-150	0.495081	0.974	0.898	5.28939e-146	VISTA	SOD2
1.32672e-148	0.384924	0.868	0.565	2.48707e-144	VISTA	VAMP5
1.34961e-145	0.431955	0.759	0.456	2.52998e-141	VISTA	IFI6
2.24298e-143	0.355792	0.765	0.454	4.2047e-139	VISTA	AGTRAP
5.14633e-143	0.465181	0.916	0.796	9.64731e-139	VISTA	LTA4H
1.20623e-141	0.660853	0.756	0.398	2.26121e-137	VISTA	MT2A
2.06897e-137	0.428728	0.939	0.832	3.8785e-133	VISTA	SNX10
8.03969e-137	0.422321	0.928	0.738	1.50712e-132	VISTA	TNFSF13B
2.75788e-134	0.463986	0.805	0.56	5.16993e-130	VISTA	PDE4DIP
4.48503e-131	0.308843	0.983	0.948	8.40764e-127	VISTA	HLA-DQB1
1.98656e-130	0.310493	0.737	0.385	3.72401e-126	VISTA	SLAMF8
2.69632e-129	0.290592	0.993	0.99	5.05451e-125	VISTA	CYBB
2.76274e-129	0.448769	1	0.994	5.17903e-125	VISTA	FTH1
5.02636e-127	0.584078	0.965	0.906	9.42242e-123	VISTA	S100A9
2.18044e-126	0.360279	0.668	0.366	4.08745e-122	VISTA	LILRB4
1.84295e-122	0.333429	0.74	0.459	3.45479e-118	VISTA	FUOM
3.75945e-122	0.336437	0.83	0.568	7.04747e-118	VISTA	ITGAL
1.18042e-118	0.282874	0.979	0.969	2.21281e-114	VISTA	ITGB2
2.26377e-118	0.3835	0.921	0.835	4.24366e-114	VISTA	CD81
3.90545e-117	0.348492	0.771	0.554	7.32115e-113	VISTA	CHCHD10
5.68588e-117	0.379668	0.935	0.886	1.06587e-112	VISTA	TALDO1
1.09997e-116	0.369485	0.801	0.573	2.06201e-112	VISTA	CYB561A3
1.93243e-116	0.363352	0.727	0.459	3.62253e-112	VISTA	GM2A
2.16904e-115	0.347212	0.962	0.856	4.06609e-111	VISTA	ADA2
1.30634e-114	0.333526	0.952	0.817	2.44886e-110	VISTA	LAP3
6.43602e-113	0.274596	0.441	0.137	1.2065e-108	VISTA	IGHA1
3.04294e-112	0.333003	0.881	0.708	5.7043e-108	VISTA	GRINA
6.47259e-112	0.338712	0.451	0.149	1.21335e-107	VISTA	CYP27A1
1.60353e-111	0.372713	0.961	0.887	3.00597e-107	VISTA	NCF1
4.95378e-111	0.289589	0.947	0.906	9.28636e-107	VISTA	PSME1
1.52638e-108	0.351094	0.631	0.354	2.86135e-104	VISTA	HSPB1
8.29697e-105	0.295123	0.557	0.263	1.55535e-100	VISTA	ALAS1
3.79828e-104	0.357196	0.866	0.666	7.12025e-100	VISTA	IL6ST
2.47189e-101	0.276794	0.593	0.283	4.6338e-97	VISTA	NFE2L3
1.54346e-100	0.320345	0.617	0.353	2.89337e-96	VISTA	RAB13
2.48332e-100	0.323411	0.925	0.635	4.65523e-96	VISTA	GBP1
4.13272e-100	0.291044	0.813	0.559	7.74719e-96	VISTA	SMCO4
1.7175e-99	0.323492	0.929	0.838	3.21963e-95	VISTA	IGSF6
2.83418e-99	0.275968	0.528	0.247	5.31296e-95	VISTA	ACP2
7.33954e-97	0.342784	0.933	0.784	1.37587e-92	VISTA	LRRK2
3.36666e-95	0.33642	0.929	0.838	6.31115e-91	VISTA	RHOQ
4.59795e-94	0.269045	1	0.999	8.61931e-90	VISTA	FTL
3.44368e-91	0.275898	0.736	0.449	6.45551e-87	VISTA	MYOF
1.06248e-88	0.290933	0.677	0.401	1.99173e-84	VISTA	DRAM1
6.1827e-88	0.327341	0.949	0.945	1.15901e-83	VISTA	CD63
3.94266e-87	0.373048	0.79	0.583	7.3909e-83	VISTA	PPA1
1.85523e-86	0.278561	0.792	0.615	3.47782e-82	VISTA	MYDGF
2.59111e-83	0.287042	0.89	0.759	4.8573e-79	VISTA	PTAFR
5.26753e-81	0.28379	0.711	0.47	9.87451e-77	VISTA	IL18BP
3.0823e-80	0.297712	0.765	0.554	5.77807e-76	VISTA	CLEC4E
1.09541e-79	0.255257	0.95	0.916	2.05345e-75	VISTA	LGALS3
2.18876e-79	0.274781	0.969	0.958	4.10305e-75	VISTA	CALR
6.20057e-78	0.260553	0.836	0.658	1.16236e-73	VISTA	LYSMD2
4.22732e-77	0.253618	0.895	0.837	7.92454e-73	VISTA	DBI
6.07853e-77	0.472039	0.959	0.9	1.13948e-72	VISTA	S100A8
8.4113e-77	0.352237	0.626	0.411	1.57678e-72	VISTA	C1orf122
1.85744e-76	0.329218	0.364	0.134	3.48195e-72	VISTA	CRIM1
2.9145e-76	0.254229	0.875	0.763	5.46352e-72	VISTA	PHPT1
1.83688e-75	0.301606	0.78	0.566	3.44342e-71	VISTA	SLC20A1
4.70382e-75	0.345346	0.469	0.223	8.81777e-71	VISTA	IL32
1.19907e-73	0.292996	0.853	0.696	2.24778e-69	VISTA	NFKBIA
5.23234e-73	0.254764	0.949	0.911	9.80854e-69	VISTA	NCF2
2.58463e-72	0.259737	0.707	0.461	4.84514e-68	VISTA	TNFAIP3
6.76025e-71	0.365831	0.311	0.093	1.26728e-66	VISTA	CXCL9
1.13087e-69	0.315762	0.77	0.546	2.11992e-65	VISTA	ADAM28
8.18396e-68	0.254223	1	0.999	1.53416e-63	VISTA	LYZ
4.39825e-62	0.256574	0.826	0.675	8.24496e-58	VISTA	PGD
8.11613e-59	0.275511	0.932	0.898	1.52145e-54	VISTA	CSTB
2.84891e-55	0.251338	0.403	0.192	5.34057e-51	VISTA	IGLC2
1.36221e-38	0.272001	0.11	0.013	2.55359e-34	VISTA	IFI27
8.71909e-19	0.373407	0.126	0.052	1.63448e-14	VISTA	C1QB

## Sheet: NK cells
p_val	avg_logFC	pct.1	pct.2	p_val_adj	cluster	gene
5.4332e-158	1.06274	0.978	0.688	1.01851e-153	VISTA	LYZ
9.00639e-86	0.832265	0.876	0.508	1.68834e-81	VISTA	HLA-DRA
1.59672e-71	1.22405	0.422	0.06	2.99321e-67	VISTA	TNFRSF9
2.41178e-60	0.388872	0.999	1	4.52112e-56	VISTA	RPLP1
5.19691e-56	0.757037	0.564	0.213	9.74212e-52	VISTA	TNFRSF18
8.78681e-55	0.773499	0.582	0.235	1.64718e-50	VISTA	BIRC3
2.81563e-54	0.385066	0.994	0.991	5.27818e-50	VISTA	RPS2
2.68869e-53	0.617184	0.898	0.7	5.04023e-49	VISTA	GAPDH
1.3167e-52	0.624247	0.44	0.118	2.46829e-48	VISTA	DNPH1
6.43723e-49	0.250725	0.999	1	1.20672e-44	VISTA	EEF1A1
1.10598e-44	1.0131	0.46	0.171	2.07328e-40	VISTA	CRTAM
2.25742e-43	0.62406	0.287	0.039	4.23176e-39	VISTA	EGR2
6.5012e-43	0.464444	0.923	0.834	1.21871e-38	VISTA	RPLP0
1.07452e-42	0.91652	0.306	0.058	2.0143e-38	VISTA	KRT86
1.10106e-41	0.718826	0.495	0.217	2.06405e-37	VISTA	PKM
5.10756e-39	0.626977	0.365	0.106	9.57464e-35	VISTA	BCL2L11
2.09056e-37	0.46289	0.87	0.668	3.91896e-33	VISTA	CD74
1.82563e-36	0.862117	0.471	0.197	3.42233e-32	VISTA	XCL1
1.91725e-36	0.620956	0.83	0.685	3.59408e-32	VISTA	JUND
2.85669e-36	0.490871	0.321	0.079	5.35515e-32	VISTA	S100A9
2.54391e-35	0.352535	0.983	0.955	4.76881e-31	VISTA	RPSA
3.08042e-34	0.645362	0.761	0.563	5.77455e-30	VISTA	HSP90AB1
2.78288e-33	0.273904	0.997	0.995	5.2168e-29	VISTA	RPS8
2.68552e-32	0.473721	0.35	0.108	5.03428e-28	VISTA	S100A8
4.46418e-32	0.50729	0.273	0.063	8.36856e-28	VISTA	CD82
7.01005e-32	0.30039	0.979	0.97	1.3141e-27	VISTA	RPL10A
6.75285e-31	0.272735	0.998	0.988	1.26589e-26	VISTA	RPL12
1.32341e-30	0.574082	0.557	0.313	2.48087e-26	VISTA	RBPJ
1.39689e-29	0.260432	0.985	0.97	2.61861e-25	VISTA	RPS9
2.77739e-29	0.472851	0.526	0.259	5.20649e-25	VISTA	HLA-DRB1
2.9762e-29	0.45994	0.395	0.163	5.57918e-25	VISTA	MDFIC
2.60598e-28	0.428524	0.273	0.074	4.88517e-24	VISTA	BCL2
3.0601e-28	0.274946	0.983	0.982	5.73647e-24	VISTA	SERF2
4.9921e-28	0.379864	0.847	0.707	9.35819e-24	VISTA	ARL6IP5
1.82285e-27	0.555932	0.614	0.406	3.41712e-23	VISTA	AC008105.3
2.83551e-27	0.448645	0.787	0.633	5.31544e-23	VISTA	PARK7
1.67504e-26	0.595082	0.562	0.344	3.14004e-22	VISTA	TAGAP
1.98996e-26	0.990005	0.274	0.08	3.73038e-22	VISTA	IGHA1
1.99016e-25	0.532709	0.165	0.019	3.73075e-21	VISTA	RGS16
2.65705e-25	0.78551	0.821	0.683	4.9809e-21	VISTA	XCL2
1.50458e-24	0.525218	0.395	0.183	2.82049e-20	VISTA	RGCC
1.47759e-23	0.36057	0.263	0.081	2.76988e-19	VISTA	CYBB
2.1083e-23	0.417463	0.478	0.253	3.95221e-19	VISTA	STAT1
2.9426e-23	0.41637	0.472	0.249	5.5162e-19	VISTA	NFKB1
3.09801e-23	0.558889	0.407	0.203	5.80753e-19	VISTA	LAIR2
4.05763e-23	0.428473	0.472	0.242	7.60643e-19	VISTA	TYMP
5.03456e-22	0.251648	0.996	0.987	9.43779e-18	VISTA	TMSB10
5.5923e-22	0.400983	0.679	0.486	1.04833e-17	VISTA	C9orf16
9.39299e-22	0.347208	0.205	0.051	1.76081e-17	VISTA	PHLDA1
2.25007e-21	0.484877	0.35	0.156	4.21797e-17	VISTA	JUN
4.91011e-21	0.365964	0.681	0.45	9.20449e-17	VISTA	HLA-DPA1
2.77327e-20	0.301061	0.889	0.83	5.19877e-16	VISTA	TPM3
3.2295e-20	0.382221	0.692	0.51	6.05401e-16	VISTA	GPX4
3.9933e-20	0.253902	0.954	0.887	7.48584e-16	VISTA	EEF1B2
7.1976e-20	0.329421	0.92	0.837	1.34926e-15	VISTA	TRDC
2.35458e-19	0.492692	0.172	0.041	4.4139e-15	VISTA	KRT81
7.85134e-19	0.430477	0.637	0.461	1.47181e-14	VISTA	CALR
1.05108e-18	0.295834	0.873	0.762	1.97035e-14	VISTA	LYST
2.96286e-18	0.39933	0.407	0.217	5.55418e-14	VISTA	LGALS1
3.07858e-18	0.393453	0.518	0.322	5.77111e-14	VISTA	PHACTR2
3.29311e-18	0.350978	0.297	0.128	6.17327e-14	VISTA	STARD4
9.67481e-18	0.279576	0.922	0.852	1.81364e-13	VISTA	UBB
1.08662e-17	0.396811	0.312	0.142	2.03698e-13	VISTA	FEZ1
2.02875e-17	0.369011	0.247	0.096	3.80309e-13	VISTA	PIM3
2.6664e-17	0.414103	0.737	0.604	4.99843e-13	VISTA	SLA
4.50471e-17	0.278764	0.228	0.081	8.44454e-13	VISTA	HLA-DQA1
6.44262e-17	0.29026	0.191	0.06	1.20773e-12	VISTA	IER5L
7.59831e-17	0.273637	0.284	0.123	1.42438e-12	VISTA	RELB
8.29124e-17	0.364147	0.398	0.219	1.55428e-12	VISTA	HAVCR2
1.41251e-16	0.293094	0.226	0.084	2.64789e-12	VISTA	GCNT1
3.73002e-16	0.341484	0.22	0.084	6.99229e-12	VISTA	IRF8
4.09302e-16	0.386874	0.2	0.069	7.67277e-12	VISTA	TNFRSF4
1.25694e-15	0.33271	0.419	0.245	2.35626e-11	VISTA	PRDX1
1.8049e-15	0.255066	0.384	0.202	3.38346e-11	VISTA	IER5
2.15183e-15	0.297548	0.243	0.1	4.03383e-11	VISTA	FCN1
2.71417e-15	0.285362	0.365	0.191	5.08798e-11	VISTA	TRAF1
3.8947e-15	0.294326	0.612	0.439	7.301e-11	VISTA	OTULIN
8.43779e-15	0.324002	0.505	0.339	1.58175e-10	VISTA	SPTAN1
8.92074e-15	0.322623	0.176	0.06	1.67228e-10	VISTA	SRGAP3
1.27563e-14	0.331059	0.253	0.113	2.3913e-10	VISTA	ANXA5
1.48588e-14	0.372638	0.349	0.197	2.78542e-10	VISTA	CCND2
1.5686e-14	0.254242	0.825	0.722	2.9405e-10	VISTA	IL2RG
9.79125e-14	0.32116	0.557	0.389	1.83547e-09	VISTA	PSME2
9.94271e-14	0.275002	0.679	0.513	1.86386e-09	VISTA	S100A11
1.71241e-13	0.265769	0.301	0.154	3.21008e-09	VISTA	IGFLR1
3.25709e-13	0.303117	0.478	0.316	6.10574e-09	VISTA	RGS10
7.08716e-13	0.260075	0.325	0.175	1.32856e-08	VISTA	HLA-DMA
7.87601e-13	0.272925	0.449	0.278	1.47644e-08	VISTA	RANBP1
8.01855e-13	0.451491	0.352	0.194	1.50316e-08	VISTA	IGKC
1.59744e-12	0.285314	0.18	0.068	2.99456e-08	VISTA	LGALS3
1.66245e-12	0.285391	0.988	0.985	3.11644e-08	VISTA	FTH1
2.61881e-12	0.316897	0.643	0.488	4.90922e-08	VISTA	NFKBIA
3.36192e-12	0.265698	0.295	0.154	6.30226e-08	VISTA	PMEPA1
4.68419e-12	0.324247	0.404	0.255	8.78099e-08	VISTA	FCRL3
1.18014e-11	0.278084	0.647	0.503	2.21229e-07	VISTA	ENO1
2.21502e-11	0.270953	0.412	0.255	4.15228e-07	VISTA	TRAC
2.41277e-11	0.267648	0.424	0.272	4.52298e-07	VISTA	RAMP1
1.26217e-10	0.33006	0.836	0.783	2.36607e-06	VISTA	REL
1.38367e-10	0.2983	0.282	0.156	2.59382e-06	VISTA	CD84
3.51701e-10	0.334664	0.998	0.988	6.59298e-06	VISTA	FTL
3.8542e-10	0.283409	0.291	0.168	7.22508e-06	VISTA	KDM6B
9.02337e-10	0.253343	0.403	0.265	1.69152e-05	VISTA	VMP1
1.35767e-09	0.411999	0.174	0.081	2.54509e-05	VISTA	CD3D
1.90685e-09	0.286904	0.119	0.041	3.57458e-05	VISTA	NR4A2
2.30582e-09	0.351148	0.524	0.396	4.3225e-05	VISTA	VIM
3.45664e-09	0.3711	0.61	0.514	6.47982e-05	VISTA	DUSP2
3.46104e-09	0.253259	0.657	0.55	6.48806e-05	VISTA	ANP32B
3.50891e-09	0.310266	0.72	0.621	6.5778e-05	VISTA	RNF19A
6.38274e-09	0.268071	0.842	0.803	0.000119651	VISTA	APOBEC3G
3.30284e-08	0.280768	0.293	0.182	0.00061915	VISTA	LINC00996
5.8526e-08	0.276194	0.681	0.605	0.00109713	VISTA	TIGIT
1.07077e-07	0.306201	0.421	0.306	0.00200727	VISTA	TNFSF14
9.37997e-07	0.328374	0.577	0.473	0.0175837	VISTA	HSPA5
4.30723e-06	0.334597	0.351	0.259	0.0807433	VISTA	CD160
1.81457e-05	0.398504	0.589	0.7	0.34016	VISTA	CCL4
3.03964e-05	0.253967	0.179	0.111	0.56981	VISTA	IER3
0.00473546	0.343009	0.112	0.074	1	VISTA	CCL3L1
1.14694e-87	0.869458	0.691	0.275	2.15005e-83	Control	CEBPD
1.09778e-84	0.660106	0.954	0.764	2.05789e-80	Control	GZMA
6.32545e-79	0.988375	0.763	0.44	1.18577e-74	Control	FGFBP2
4.42951e-58	0.682275	0.744	0.428	8.30356e-54	Control	KLF2
1.63151e-47	0.481029	0.902	0.731	3.05844e-43	Control	ARL4C
9.25446e-46	0.418482	0.95	0.855	1.73484e-41	Control	ATM
1.00904e-40	0.439158	0.81	0.618	1.89155e-36	Control	MYO1F
2.38723e-40	0.333768	0.985	0.944	4.47511e-36	Control	CYBA
1.69293e-39	0.577577	0.665	0.436	3.17357e-35	Control	LYAR
2.07767e-37	0.580544	0.676	0.441	3.89479e-33	Control	CEP78
1.40786e-33	0.396995	0.83	0.657	2.63917e-29	Control	IFITM2
2.57272e-33	0.698678	0.384	0.152	4.82282e-29	Control	MYOM2
1.00382e-32	0.392523	0.922	0.792	1.88175e-28	Control	SLFN5
2.59892e-31	0.34841	0.937	0.851	4.87194e-27	Control	ZFP36L2
3.49144e-31	0.342105	0.926	0.813	6.54505e-27	Control	GIMAP7
4.87872e-31	0.433765	0.761	0.581	9.14565e-27	Control	CHST12
5.39399e-31	0.388406	0.951	0.89	1.01116e-26	Control	TXNIP
1.3799e-30	0.338044	0.92	0.836	2.58676e-26	Control	HCST
5.04983e-30	0.468684	0.648	0.442	9.4664e-26	Control	GLIPR1
8.05314e-29	0.307	0.908	0.823	1.50964e-24	Control	MBP
3.16343e-28	0.376073	0.748	0.58	5.93016e-24	Control	BIN2
4.48386e-28	0.435374	0.705	0.535	8.40544e-24	Control	MAPK1
2.37727e-27	0.361664	0.792	0.625	4.45644e-23	Control	EPB41
3.24664e-27	0.278428	0.96	0.916	6.08615e-23	Control	MYL12A
1.1633e-26	0.270126	0.983	0.932	2.18072e-22	Control	TYROBP
1.23867e-26	0.344022	0.837	0.686	2.32202e-22	Control	TRAF3IP3
3.16017e-26	0.419817	0.764	0.565	5.92405e-22	Control	LINC00861
7.15122e-26	0.357686	0.588	0.36	1.34057e-21	Control	PTGDR
7.18583e-25	0.285758	0.938	0.855	1.34706e-20	Control	AC245297.3
4.31662e-23	0.440381	0.722	0.56	8.09193e-19	Control	CLIC3
4.38287e-23	0.387978	0.789	0.652	8.21612e-19	Control	AHNAK
5.58586e-23	0.314809	0.843	0.704	1.04713e-18	Control	KLRF1
8.01884e-23	0.372065	0.623	0.441	1.50321e-18	Control	C1orf56
1.39952e-22	0.337931	0.725	0.576	2.62354e-18	Control	SUN2
1.68854e-22	0.32414	0.819	0.723	3.16534e-18	Control	AKNA
2.34115e-22	0.253829	0.932	0.829	4.38872e-18	Control	STK17A
1.2332e-21	0.294104	0.849	0.73	2.31175e-17	Control	RARRES3
3.07353e-21	0.304601	0.786	0.648	5.76163e-17	Control	LITAF
4.2981e-21	0.344552	0.73	0.6	8.05721e-17	Control	PLAC8
5.29535e-21	0.377496	0.412	0.231	9.92666e-17	Control	GAB3
1.26464e-20	0.276236	0.889	0.799	2.37069e-16	Control	YPEL3
1.57929e-20	0.292725	0.87	0.785	2.96054e-16	Control	PRMT2
2.79465e-20	0.345948	0.679	0.534	5.23886e-16	Control	SORL1
3.11848e-20	0.279256	0.853	0.775	5.8459e-16	Control	AAK1
4.01111e-20	0.294699	0.736	0.603	7.51923e-16	Control	KLF13
6.12033e-20	0.36567	0.435	0.26	1.14732e-15	Control	HSH2D
6.34508e-20	0.329267	0.456	0.267	1.18945e-15	Control	SYTL3
1.9441e-19	0.348189	0.827	0.729	3.6444e-15	Control	SYNE2
2.07135e-19	0.347728	0.362	0.199	3.88295e-15	Control	SELPLG
2.95465e-19	0.367193	0.485	0.321	5.53879e-15	Control	KLF3
5.66582e-19	0.361983	0.488	0.32	1.06212e-14	Control	STK38
7.26057e-19	0.270002	0.883	0.78	1.36107e-14	Control	GIMAP4
1.09304e-18	0.277343	0.701	0.58	2.04901e-14	Control	GIMAP1
1.40499e-18	0.318383	0.555	0.386	2.6338e-14	Control	RNF125
4.22197e-18	0.334339	0.476	0.307	7.91451e-14	Control	TC2N
5.00627e-18	0.315554	0.725	0.612	9.38475e-14	Control	PIP4K2A
7.8072e-18	0.324808	0.576	0.427	1.46354e-13	Control	STK10
7.98242e-18	0.315812	0.633	0.492	1.49638e-13	Control	AOAH
1.57887e-17	0.322357	0.53	0.369	2.95974e-13	Control	PILRB
2.09656e-17	0.332814	0.679	0.548	3.93022e-13	Control	RBL2
2.46351e-17	0.337006	0.416	0.254	4.6181e-13	Control	C1orf162
2.54254e-17	0.321182	0.821	0.759	4.76624e-13	Control	PPP2R5C
2.74985e-17	0.332616	0.462	0.301	5.15487e-13	Control	IFITM1
4.5578e-17	0.304735	0.584	0.447	8.54404e-13	Control	TBC1D10C
9.18416e-17	0.26397	0.182	0.062	1.72166e-12	Control	LGALS9B
1.02103e-16	0.26447	0.844	0.764	1.91403e-12	Control	AES
1.54713e-16	0.33081	0.435	0.281	2.90025e-12	Control	RAP2B
1.93577e-16	0.263119	0.837	0.733	3.6288e-12	Control	IRF1
2.08739e-16	0.354205	0.497	0.339	3.91302e-12	Control	SYTL2
1.46939e-15	0.317402	0.372	0.22	2.75451e-11	Control	ADRB2
1.86502e-15	0.281588	0.593	0.452	3.49616e-11	Control	LINC00623
2.30324e-15	0.315379	0.374	0.229	4.31764e-11	Control	AUTS2
5.89087e-15	0.300449	0.38	0.239	1.1043e-10	Control	SIPA1
6.13043e-15	0.285402	0.544	0.396	1.14921e-10	Control	NCR1
7.42858e-15	0.286527	0.558	0.414	1.39256e-10	Control	ARHGAP9
1.44247e-14	0.256181	0.758	0.65	2.70405e-10	Control	CELF2
1.46775e-14	0.250674	0.614	0.469	2.75144e-10	Control	SLC9A3R1
1.64114e-14	0.288762	0.787	0.688	3.07648e-10	Control	FCGR3A
3.21201e-14	0.254836	0.745	0.664	6.02123e-10	Control	GZMM
3.4532e-14	0.300594	0.332	0.2	6.47337e-10	Control	RBM38
3.96122e-14	0.264549	0.827	0.751	7.4257e-10	Control	BTN3A2
4.67029e-14	0.288406	0.226	0.102	8.75493e-10	Control	PRSS23
5.17007e-14	0.389932	0.375	0.234	9.69182e-10	Control	GZMH
5.508e-14	0.265431	0.612	0.472	1.03253e-09	Control	RAB11FIP1
5.55435e-14	0.298183	0.752	0.669	1.04122e-09	Control	SYNE1
7.79023e-14	0.268171	0.638	0.507	1.46036e-09	Control	C1orf21
9.36503e-14	0.316983	0.758	0.673	1.75557e-09	Control	PIK3R1
1.01414e-13	0.26979	0.292	0.16	1.90111e-09	Control	TTC38
1.22778e-13	0.266893	0.75	0.665	2.3016e-09	Control	PCSK7
3.45556e-13	0.353668	0.379	0.245	6.4778e-09	Control	AL357060.1
3.71095e-13	0.30964	0.412	0.275	6.95654e-09	Control	CEMIP2
6.14725e-13	0.261545	0.248	0.129	1.15236e-08	Control	MYO1G
7.61712e-13	0.263474	0.207	0.094	1.42791e-08	Control	FCRL6
1.06883e-12	0.261888	0.358	0.232	2.00363e-08	Control	S1PR1
1.46105e-12	0.298566	0.446	0.311	2.73888e-08	Control	YPEL1
2.09184e-12	0.266113	0.554	0.425	3.92136e-08	Control	GPR65
2.37671e-12	0.325525	0.352	0.223	4.45538e-08	Control	SLA2
4.34795e-12	0.27441	0.287	0.163	8.15066e-08	Control	RHOBTB3
4.41516e-12	0.274181	0.492	0.369	8.27665e-08	Control	MGAT4A
5.16122e-12	0.259989	0.55	0.416	9.67522e-08	Control	MMP25-AS1
5.30893e-12	0.278594	0.401	0.28	9.95212e-08	Control	ERN1
6.95584e-12	0.290515	0.428	0.307	1.30394e-07	Control	RNF166
1.07287e-11	0.255604	0.852	0.811	2.0112e-07	Control	PYHIN1
2.19078e-11	0.253017	0.566	0.446	4.10683e-07	Control	GK5
8.2569e-11	0.255129	0.493	0.367	1.54784e-06	Control	INPP5D
1.47972e-10	0.258766	0.431	0.314	2.77388e-06	Control	USP28
6.08964e-10	0.269368	0.443	0.338	1.14156e-05	Control	S1PR5
1.48664e-09	0.268221	0.383	0.272	2.78686e-05	Control	MUM1
1.68678e-09	0.283105	0.503	0.405	3.16204e-05	Control	MYBL1

## Sheet: B cells
p_val	avg_logFC	pct.1	pct.2	p_val_adj	cluster	gene
7.40933e-273	0.555853	0.983	0.731	1.38895e-268	VISTA	LYZ
3.7073e-148	0.281465	1	1	6.94971e-144	VISTA	B2M
1.81926e-122	0.60088	0.9	0.597	3.41038e-118	VISTA	STAT1
1.5017e-106	0.683016	0.819	0.512	2.81509e-102	VISTA	GBP4
6.59541e-84	0.563404	0.601	0.276	1.23638e-79	VISTA	GBP1
5.5052e-79	0.548774	0.636	0.337	1.032e-74	VISTA	GBP2
1.19297e-77	0.355645	0.406	0.105	2.23634e-73	VISTA	S100A9
2.37657e-67	0.341788	0.39	0.113	4.45511e-63	VISTA	S100A8
2.39727e-65	0.34773	0.931	0.842	4.49392e-61	VISTA	PSME1
1.2786e-63	0.42249	0.761	0.525	2.39686e-59	VISTA	PSME2
6.67387e-61	0.25319	0.991	0.978	1.25108e-56	VISTA	HLA-C
1.26586e-59	0.307509	0.995	0.982	2.37299e-55	VISTA	TMSB10
1.85697e-57	0.32531	0.926	0.781	3.48108e-53	VISTA	PSMB9
4.10979e-57	0.460212	0.49	0.229	7.70421e-53	VISTA	GBP5
1.11236e-44	0.359725	0.402	0.171	2.08524e-40	VISTA	IFI44L
4.83438e-40	0.31234	0.561	0.335	9.06252e-36	VISTA	EPSTI1
1.22299e-37	0.313385	0.389	0.189	2.29261e-33	VISTA	MT2A
1.28436e-37	0.306383	0.621	0.41	2.40765e-33	VISTA	TYMP
3.47107e-37	0.294081	0.58	0.372	6.50686e-33	VISTA	UBE2L6
1.11095e-31	0.259658	0.388	0.204	2.08258e-27	VISTA	RARRES3
5.63107e-31	0.269475	0.398	0.217	1.0556e-26	VISTA	VAMP5
3.47794e-30	0.258483	0.927	0.844	6.51974e-26	VISTA	IRF1
2.97293e-29	0.270405	0.542	0.347	5.57306e-25	VISTA	XAF1
4.91148e-26	0.262979	0.629	0.463	9.20706e-22	VISTA	SAMD9L
7.53497e-23	0.257025	0.456	0.297	1.41251e-18	VISTA	SOCS1
2.70013e-10	0.798156	0.514	0.377	5.06167e-06	VISTA	IGHA1
9.10619e-06	0.25976	0.321	0.247	0.170705	VISTA	TXN
4.90799e-18	0.29925	0.324	0.202	9.20051e-14	Control	NEIL1
5.48886e-13	0.257737	0.277	0.177	1.02894e-08	Control	HRK
