# Supplementary material for: VISTA is an activating receptor in human monocytes
Source: J Exp Med. 2021 Jun 9;218(8):e20201601. doi: 10.1084/jem.20201601 (PMC8193568; doi:10.1084/jem.20201601)
Supplement: Table S2 — lists GSEA pathways identified to be differentially enriched compared with isotype for monocytes. [file JEM_20201601_TableS2.xlsx]

## Sheet: gsea_mono
	ID	Description	setSize	enrichmentScore	NES	pvalue	p.adjust	qvalues	rank	leading_edge	core_enrichment
GO:0019883	GO:0019883	antigen processing and presentation of endogenous antigen	20	0.918347	1.51696	0.002	0.0191413	0.0136119	391	tags=50%, list=2%, signal=49%	B2M/HLA-C/HLA-B/CD74/TAPBP/TAP1/HLA-A/HLA-F/HLA-E/TAP2
GO:0002483	GO:0002483	antigen processing and presentation of endogenous peptide antigen	13	0.932121	1.511	0.00201005	0.0191413	0.0136119	391	tags=69%, list=2%, signal=68%	B2M/HLA-C/HLA-B/TAPBP/TAP1/HLA-A/HLA-F/HLA-E/TAP2
GO:0019885	GO:0019885	antigen processing and presentation of endogenous peptide antigen via MHC class I	13	0.932121	1.511	0.00201005	0.0191413	0.0136119	391	tags=69%, list=2%, signal=68%	B2M/HLA-C/HLA-B/TAPBP/TAP1/HLA-A/HLA-F/HLA-E/TAP2
GO:0072207	GO:0072207	metanephric epithelium development	10	0.940402	1.4949	0.00202634	0.019229	0.0136743	1	tags=10%, list=0%, signal=10%	STAT1
GO:0002475	GO:0002475	antigen processing and presentation via MHC class Ib	14	0.914763	1.48653	0.00200602	0.0191413	0.0136119	391	tags=50%, list=2%, signal=49%	B2M/HLA-C/HLA-B/HLA-A/HLA-F/HLA-E/TAP2
GO:0002523	GO:0002523	leukocyte migration involved in inflammatory response	10	0.933009	1.48315	0.00202634	0.019229	0.0136743	225	tags=40%, list=1%, signal=39%	S100A9/S100A8/SLAMF8/ITGB2
GO:0031342	GO:0031342	negative regulation of cell killing	17	0.901275	1.48024	0.004004	0.0317281	0.0225627	1217	tags=65%, list=8%, signal=60%	ARRB2/HLA-F/HLA-E/HSP90AB1/FCGR2B/PTPRC/LILRB1/LGALS9/CRK/SERPINB9/HAVCR2
GO:0002604	GO:0002604	regulation of dendritic cell antigen processing and presentation	10	0.92985	1.47813	0.00303951	0.0258597	0.0183895	548	tags=60%, list=3%, signal=58%	CD74/FGL2/THBS1/SLC11A1/FCGR2B/CD68
GO:0032026	GO:0032026	response to magnesium ion	11	0.919296	1.47741	0.0040282	0.0317806	0.0226001	123	tags=27%, list=1%, signal=27%	THBS1/FBP1/CD14
GO:0002716	GO:0002716	negative regulation of natural killer cell mediated immunity	13	0.910892	1.47659	0.00301508	0.025692	0.0182703	1217	tags=62%, list=8%, signal=57%	ARRB2/HLA-F/HLA-E/LILRB1/LGALS9/CRK/SERPINB9/HAVCR2
GO:0009312	GO:0009312	oligosaccharide biosynthetic process	11	0.9184	1.47597	0.0040282	0.0317806	0.0226001	64	tags=9%, list=0%, signal=9%	FBP1
GO:0001911	GO:0001911	negative regulation of leukocyte mediated cytotoxicity	16	0.898603	1.47352	0.00500501	0.0366618	0.0260712	1217	tags=62%, list=8%, signal=58%	ARRB2/HLA-F/HLA-E/FCGR2B/PTPRC/LILRB1/LGALS9/CRK/SERPINB9/HAVCR2
GO:0032693	GO:0032693	negative regulation of interleukin-10 production	14	0.90546	1.47141	0.00200602	0.0191413	0.0136119	1124	tags=57%, list=7%, signal=53%	IDO1/CD274/TYROBP/FCGR2B/LILRB1/JAK3/VSIR/PDCD1LG2
GO:0045953	GO:0045953	negative regulation of natural killer cell mediated cytotoxicity	12	0.911337	1.47137	0.00301508	0.025692	0.0182703	1217	tags=67%, list=8%, signal=62%	ARRB2/HLA-F/HLA-E/LILRB1/LGALS9/CRK/SERPINB9/HAVCR2
GO:0060333	GO:0060333	interferon-gamma-mediated signaling pathway	76	0.85785	1.46941	0.000999001	0.0142699	0.0101477	618	tags=42%, list=4%, signal=41%	STAT1/GBP1/HLA-DPA1/HLA-DQA1/HLA-DPB1/HLA-DRA/B2M/MT2A/HLA-DQA2/IRF1/HLA-C/HLA-DQB1/HLA-DRB1/HLA-B/CD44/GBP2/HLA-A/FCGR1A/PARP14/PTAFR/HLA-F/IFNGR1/JAK2/PARP9/HLA-E/HSP90AB1/NMI/IFNGR2/TRIM22/ICAM1/TRIM38/FCGR1B
GO:0060575	GO:0060575	intestinal epithelial cell differentiation	10	0.924334	1.46936	0.00405268	0.031789	0.022606	260	tags=20%, list=2%, signal=20%	HIF1A/PRDM1
GO:0055012	GO:0055012	ventricular cardiac muscle cell differentiation	10	0.920131	1.46268	0.00405268	0.031789	0.022606	324	tags=40%, list=2%, signal=39%	MEF2C/RXRA/MEF2A/LMNA
GO:0051547	GO:0051547	regulation of keratinocyte migration	10	0.920063	1.46257	0.00405268	0.031789	0.022606	1085	tags=60%, list=7%, signal=56%	MMP9/ADAM9/ARF6/PTEN/MAP4K4/MAPRE2
GO:0051770	GO:0051770	positive regulation of nitric-oxide synthase biosynthetic process	13	0.898249	1.45609	0.0040201	0.0317806	0.0226001	784	tags=38%, list=5%, signal=37%	STAT1/LRRK2/NAMPT/JAK2/TLR4
GO:0002291	GO:0002291	T cell activation via T cell receptor contact with antigen bound to MHC molecule on antigen presenting cell	10	0.915906	1.45596	0.00405268	0.031789	0.022606	1327	tags=100%, list=8%, signal=92%	FGL2/CD81/LGALS3/ITGAL/HLA-DMB/ICAM1/LILRB1/LGALS9/HAVCR2/APBB1IP
GO:0060914	GO:0060914	heart formation	11	0.903919	1.4527	0.0060423	0.0412548	0.0293374	1184	tags=36%, list=8%, signal=34%	MEF2C/CTNNB1/PIM1/RBPJ
GO:0002507	GO:0002507	tolerance induction	20	0.879029	1.45202	0.003	0.0256441	0.0182362	1493	tags=55%, list=10%, signal=50%	IDO1/TNFAIP3/HLA-E/CD274/LYN/TGFBR2/LGALS9/IRAK3/HMGB1/HAVCR2/TGFB1
GO:0070486	GO:0070486	leukocyte aggregation	10	0.909788	1.44624	0.00607903	0.0414535	0.0294787	1331	tags=70%, list=8%, signal=64%	S100A9/CD44/S100A8/SEMA4D/RAC2/STK10/MSN
GO:0051546	GO:0051546	keratinocyte migration	12	0.894994	1.44498	0.00603015	0.0412548	0.0293374	1085	tags=50%, list=7%, signal=47%	MMP9/ADAM9/ARF6/PTEN/MAP4K4/MAPRE2
GO:0002468	GO:0002468	dendritic cell antigen processing and presentation	11	0.897444	1.44229	0.0060423	0.0412548	0.0293374	1081	tags=64%, list=7%, signal=59%	CD74/FGL2/THBS1/SLC11A1/FCGR2B/CD68/CLEC4A
GO:0061005	GO:0061005	cell differentiation involved in kidney development	25	0.866721	1.44125	0.004	0.0317281	0.0225627	556	tags=24%, list=4%, signal=23%	STAT1/MEF2C/MMP9/IQGAP1/CTNNB1/MYO1E
GO:0035850	GO:0035850	epithelial cell differentiation involved in kidney development	21	0.870977	1.44122	0.003	0.0256441	0.0182362	556	tags=29%, list=4%, signal=28%	STAT1/MEF2C/MMP9/IQGAP1/CTNNB1/MYO1E
GO:0072215	GO:0072215	regulation of metanephros development	10	0.905007	1.43864	0.0070922	0.0459934	0.0327072	1105	tags=30%, list=7%, signal=28%	STAT1/CTNNB1/BASP1
GO:0003085	GO:0003085	negative regulation of systemic arterial blood pressure	11	0.894123	1.43695	0.0060423	0.0412548	0.0293374	802	tags=27%, list=5%, signal=26%	SOD2/PRCP/KCNK6
GO:0042590	GO:0042590	antigen processing and presentation of exogenous peptide antigen via MHC class I	74	0.838507	1.43625	0.000999001	0.0142699	0.0101477	1695	tags=69%, list=11%, signal=62%	PSME2/B2M/HLA-C/PSMB9/NCF1/HLA-B/PSME1/TAPBP/TAP1/CYBB/HLA-A/FCGR1A/PSMB8/HLA-F/CALR/NCF2/CD36/PDIA3/PSMB10/PSMA3/CYBA/HLA-E/TAP2/PSMA4/PSMA2/PSMA5/PSMB1/ITGAV/PSMB3/FCER1G/PSMB6/PSMA7/SNAP23/FCGR1B/PSMB2/NCF4/PSMD14/CLEC4A/ITGB5/PSMC3/SEC22B/LNPEP/PSMD7/PSMD11/PSMD8/PSMA1/PSMC2/PSMC1/IKBKB/PSMB7/PSMB5
GO:0002479	GO:0002479	antigen processing and presentation of exogenous peptide antigen via MHC class I, TAP-dependent	70	0.838407	1.43622	0.000999001	0.0142699	0.0101477	1695	tags=69%, list=11%, signal=61%	PSME2/B2M/HLA-C/PSMB9/NCF1/HLA-B/PSME1/TAPBP/TAP1/CYBB/HLA-A/FCGR1A/PSMB8/HLA-F/CALR/NCF2/CD36/PDIA3/PSMB10/PSMA3/CYBA/HLA-E/TAP2/PSMA4/PSMA2/PSMA5/PSMB1/ITGAV/PSMB3/PSMB6/PSMA7/SNAP23/FCGR1B/PSMB2/NCF4/PSMD14/ITGB5/PSMC3/SEC22B/PSMD7/PSMD11/PSMD8/PSMA1/PSMC2/PSMC1/IKBKB/PSMB7/PSMB5
GO:0071346	GO:0071346	cellular response to interferon-gamma	144	0.826099	1.43608	0.000999001	0.0142699	0.0101477	999	tags=35%, list=6%, signal=33%	STAT1/GBP1/HLA-DPA1/HLA-DQA1/HLA-DPB1/HLA-DRA/B2M/MT2A/HLA-DQA2/GBP5/IRF1/HLA-C/HLA-DQB1/HLA-DRB1/HLA-B/CD44/GBP4/GBP2/HLA-A/FCGR1A/PARP14/PTAFR/HLA-F/IFNGR1/JAK2/PARP9/HLA-E/HSP90AB1/EVL/ACTR2/DAPK1/NMI/IFNGR2/TRIM22/ICAM1/ACTR3/AIF1/TRIM38/GAPDH/FCGR1B/MRC1/ZYX/TLR4/RPL13A/WAS/NR1H3/NLRC5/GBP3/LGALS9/STXBP3/TRIM25
GO:0072210	GO:0072210	metanephric nephron development	13	0.884741	1.4342	0.00502513	0.0366618	0.0260712	481	tags=15%, list=3%, signal=15%	STAT1/CTNNB1
GO:0072273	GO:0072273	metanephric nephron morphogenesis	10	0.902054	1.43394	0.0070922	0.0459934	0.0327072	481	tags=20%, list=3%, signal=19%	STAT1/CTNNB1
GO:0002643	GO:0002643	regulation of tolerance induction	13	0.884333	1.43353	0.00502513	0.0366618	0.0260712	1217	tags=46%, list=8%, signal=43%	IDO1/CD274/TGFBR2/IRAK3/HMGB1/HAVCR2
GO:0071404	GO:0071404	cellular response to low-density lipoprotein particle stimulus	15	0.876559	1.43247	0.00700701	0.045714	0.0325085	928	tags=47%, list=6%, signal=44%	CD9/CD81/ITGB2/CD36/SYK/FCER1G/ITGB1
GO:2001198	GO:2001198	regulation of dendritic cell differentiation	10	0.900863	1.43205	0.0070922	0.0459934	0.0327072	1061	tags=60%, list=7%, signal=56%	TMEM176B/TMEM176A/FCGR2B/LILRB1/LGALS9/HMGB1
GO:0070757	GO:0070757	interleukin-35-mediated signaling pathway	11	0.889425	1.4294	0.0060423	0.0412548	0.0293374	264	tags=27%, list=2%, signal=27%	STAT1/IL6ST/JAK2
GO:0072111	GO:0072111	cell proliferation involved in kidney development	12	0.88498	1.42882	0.00603015	0.0412548	0.0293374	584	tags=17%, list=4%, signal=16%	STAT1/IL6R
GO:0007520	GO:0007520	myoblast fusion	24	0.859461	1.42748	0.004	0.0317281	0.0225627	301	tags=38%, list=2%, signal=37%	CD9/MYOF/CD81/PLEKHO1/CXCL9/CXCL10/CAPN2/PTGFRN/MYH9
GO:0034341	GO:0034341	response to interferon-gamma	159	0.820001	1.42687	0.000999001	0.0142699	0.0101477	1015	tags=36%, list=6%, signal=34%	STAT1/GBP1/HLA-DPA1/HLA-DQA1/HLA-DPB1/HLA-DRA/B2M/MT2A/HLA-DQA2/GBP5/IRF1/HLA-C/HLA-DQB1/HLA-DRB1/HLA-B/CD44/GBP4/GBP2/HLA-A/FCGR1A/PARP14/PTAFR/SLC11A1/HLA-F/IFITM3/IFNGR1/JAK2/PARP9/HLA-E/HSP90AB1/EVL/ACTR2/GCH1/DAPK1/NMI/NUB1/IFNGR2/TRIM22/ICAM1/BST2/ACTR3/AIF1/TRIM38/GAPDH/FCGR1B/MRC1/ZYX/TLR4/RPL13A/WAS/NR1H3/NLRC5/GBP3/LGALS9/STXBP3/TRIM25/CALCOCO2
GO:0002053	GO:0002053	positive regulation of mesenchymal cell proliferation	13	0.879307	1.42539	0.00502513	0.0366618	0.0260712	828	tags=23%, list=5%, signal=22%	STAT1/CTNNB1/TGFBR2
GO:0042402	GO:0042402	cellular biogenic amine catabolic process	16	0.867829	1.42306	0.00600601	0.0412548	0.0293374	1678	tags=50%, list=11%, signal=45%	IDO1/SAT1/KMO/SLC44A1/KYNU/IDO2/SAT2/HNMT
GO:0002544	GO:0002544	chronic inflammatory response	13	0.876557	1.42093	0.00603015	0.0412548	0.0293374	245	tags=31%, list=2%, signal=30%	IDO1/THBS1/S100A8/TNFAIP3
GO:0019731	GO:0019731	antibacterial humoral response	12	0.879923	1.42065	0.00603015	0.0412548	0.0293374	384	tags=25%, list=2%, signal=24%	RNASE6/HLA-E/IGHA1
GO:1905331	GO:1905331	negative regulation of morphogenesis of an epithelium	10	0.892595	1.41891	0.00810537	0.0503386	0.0357972	544	tags=30%, list=3%, signal=29%	STAT1/CTNNB1/PTEN
GO:0002478	GO:0002478	antigen processing and presentation of exogenous peptide antigen	157	0.815267	1.41848	0.000999001	0.0142699	0.0101477	1695	tags=48%, list=11%, signal=44%	PSME2/HLA-DPA1/HLA-DQA1/HLA-DPB1/HLA-DRA/B2M/HLA-DQA2/HLA-C/HLA-DQB1/PSMB9/NCF1/HLA-DRB1/HLA-B/PSME1/CD74/TAPBP/TAP1/CYBB/HLA-A/LGMN/FCGR1A/CTSS/PSMB8/HLA-F/CALR/NCF2/CD36/PDIA3/PSMB10/PSMA3/CYBA/HLA-E/HLA-DMB/CTSD/TAP2/AP1B1/PSMA4/PSMA2/PSMA5/PSMB1/ITGAV/PSMB3/FCER1G/PSMB6/PSMA7/HLA-DMA/FCGR2B/CAPZA1/AP2A2/SNAP23/FCGR1B/PSMB2/SEC24D/HLA-DOA/NCF4/PSMD14/CLEC4A/ITGB5/AP2M1/HLA-DRB5/SEC31A/PSMC3/SE…
GO:0060330	GO:0060330	regulation of response to interferon-gamma	20	0.858601	1.41827	0.003	0.0256441	0.0182362	894	tags=45%, list=6%, signal=42%	STAT1/PARP14/IFNGR1/JAK2/PARP9/HSP90AB1/IFNGR2/NR1H3/NLRC5
GO:0060334	GO:0060334	regulation of interferon-gamma-mediated signaling pathway	20	0.858601	1.41827	0.003	0.0256441	0.0182362	894	tags=45%, list=6%, signal=42%	STAT1/PARP14/IFNGR1/JAK2/PARP9/HSP90AB1/IFNGR2/NR1H3/NLRC5
GO:0018149	GO:0018149	peptide cross-linking	12	0.877634	1.41695	0.00703518	0.0457877	0.0325609	1620	tags=58%, list=10%, signal=52%	FN1/THBS1/KRT10/F13A1/CSTA/ANXA1/ABCA7
GO:0090183	GO:0090183	regulation of kidney development	25	0.851789	1.41642	0.004	0.0317281	0.0225627	1493	tags=28%, list=10%, signal=25%	STAT1/MMP9/CTNNB1/IL6R/BASP1/CFLAR/TGFB1
GO:0001916	GO:0001916	positive regulation of T cell mediated cytotoxicity	22	0.855039	1.41606	0.003	0.0256441	0.0182362	1424	tags=45%, list=9%, signal=41%	B2M/HLA-C/HLA-B/HLA-A/HLA-F/HLA-E/P2RX7/PTPRC/NECTIN2/STX7
GO:0019884	GO:0019884	antigen processing and presentation of exogenous antigen	164	0.812659	1.41487	0.000999001	0.0142699	0.0101477	1538	tags=45%, list=10%, signal=41%	PSME2/HLA-DPA1/HLA-DQA1/HLA-DPB1/HLA-DRA/B2M/HLA-DQA2/HLA-C/HLA-DQB1/PSMB9/NCF1/HLA-DRB1/HLA-B/PSME1/CD74/TAPBP/TAP1/CYBB/HLA-A/LGMN/FCGR1A/CTSS/PSMB8/HLA-F/CALR/NCF2/CD36/PDIA3/PSMB10/PSMA3/CYBA/HLA-E/HLA-DMB/CTSD/TAP2/AP1B1/PSMA4/PSMA2/PSMA5/PSMB1/ITGAV/PSMB3/FCER1G/PSMB6/PSMA7/HLA-DMA/FCGR2B/CAPZA1/AP2A2/SNAP23/FCGR1B/PSMB2/SEC24D/HLA-DOA/NCF4/AP3B1/PSMD14/CLEC4A/ITGB5/AP2M1/HLA-DRB5/SEC31A/PS…
GO:0010499	GO:0010499	proteasomal ubiquitin-independent protein catabolic process	21	0.855034	1.41484	0.003	0.0256441	0.0182362	1992	tags=90%, list=13%, signal=79%	PSMB9/PSMB8/PSMB10/PSMA3/PSMA4/PSMA2/PSMA5/PSMB1/NFE2L2/PSMB3/PSMB6/PSMA7/PSMB2/PSMA1/ENC1/PSMB7/PSMB5/PSMB4/PSMA6
GO:0001914	GO:0001914	regulation of T cell mediated cytotoxicity	29	0.847771	1.41467	0.001998	0.0191413	0.0136119	1424	tags=41%, list=9%, signal=38%	B2M/HLA-C/HLA-B/HLA-A/HLA-F/HLA-E/P2RX7/FCGR2B/PTPRC/LILRB1/NECTIN2/STX7
GO:0060628	GO:0060628	regulation of ER to Golgi vesicle-mediated transport	14	0.87031	1.41429	0.00702106	0.0457507	0.0325346	314	tags=21%, list=2%, signal=21%	SORL1/LRRK2/INSIG1
GO:0042759	GO:0042759	long-chain fatty acid biosynthetic process	15	0.864523	1.4128	0.00800801	0.0497909	0.0354077	568	tags=33%, list=4%, signal=32%	LTA4H/GPX4/QKI/MYO5A/LTC4S
GO:0002577	GO:0002577	regulation of antigen processing and presentation	19	0.852842	1.40725	0.00600601	0.0412548	0.0293374	1130	tags=47%, list=7%, signal=44%	CD74/FGL2/THBS1/SLC11A1/FCGR2B/CD68/WAS/HLA-DOA/PYCARD
GO:0032703	GO:0032703	negative regulation of interleukin-2 production	19	0.852388	1.4065	0.00600601	0.0412548	0.0293374	1300	tags=42%, list=8%, signal=39%	GBP1/ZFP36/TNFAIP3/HOMER3/PTPRC/VSIG4/HAVCR2/PRNP
GO:0006953	GO:0006953	acute-phase response	24	0.84673	1.40634	0.004	0.0317281	0.0225627	666	tags=25%, list=4%, signal=24%	FN1/CD163/SERPINA1/APOL2/IL6R/TNFRSF11A
GO:0001709	GO:0001709	cell fate determination	15	0.860287	1.40587	0.00800801	0.0497909	0.0354077	563	tags=20%, list=4%, signal=19%	MEF2C/CTNNB1/NOTCH2
GO:0048002	GO:0048002	antigen processing and presentation of peptide antigen	169	0.807101	1.40544	0.000999001	0.0142699	0.0101477	1695	tags=47%, list=11%, signal=42%	PSME2/HLA-DPA1/HLA-DQA1/HLA-DPB1/HLA-DRA/B2M/HLA-DQA2/HLA-C/HLA-DQB1/PSMB9/NCF1/HLA-DRB1/HLA-B/PSME1/CD74/TAPBP/TAP1/CYBB/HLA-A/LGMN/FCGR1A/CTSS/PSMB8/SLC11A1/HLA-F/CALR/NCF2/CD36/PDIA3/PSMB10/PSMA3/CYBA/HLA-E/HLA-DMB/CTSD/TAP2/AP1B1/PSMA4/PSMA2/PSMA5/PSMB1/ITGAV/PSMB3/FCER1G/PSMB6/PSMA7/HLA-DMA/FCGR2B/CAPZA1/AP2A2/SNAP23/FCGR1B/PSMB2/SEC24D/HLA-DOA/NCF4/PSMD14/CLEC4A/ITGB5/AP2M1/PYCARD/HLA-DRB5/…
GO:0010935	GO:0010935	regulation of macrophage cytokine production	12	0.870377	1.40524	0.00904523	0.0526797	0.037462	1493	tags=50%, list=10%, signal=45%	CD74/CD36/TLR4/LILRB1/IRAK3/TGFB1
GO:0045776	GO:0045776	negative regulation of blood pressure	24	0.846054	1.40521	0.004	0.0317281	0.0225627	802	tags=25%, list=5%, signal=24%	SOD2/PTAFR/GCH1/SCPEP1/PRCP/KCNK6
GO:0010464	GO:0010464	regulation of mesenchymal cell proliferation	17	0.855181	1.40453	0.00700701	0.045714	0.0325085	828	tags=24%, list=5%, signal=22%	STAT1/LMNA/CTNNB1/TGFBR2
GO:0030809	GO:0030809	negative regulation of nucleotide biosynthetic process	12	0.869779	1.40427	0.00904523	0.0526797	0.037462	64	tags=17%, list=0%, signal=17%	PID1/FBP1
GO:1900372	GO:1900372	negative regulation of purine nucleotide biosynthetic process	12	0.869779	1.40427	0.00904523	0.0526797	0.037462	64	tags=17%, list=0%, signal=17%	PID1/FBP1
GO:2001170	GO:2001170	negative regulation of ATP biosynthetic process	12	0.869779	1.40427	0.00904523	0.0526797	0.037462	64	tags=17%, list=0%, signal=17%	PID1/FBP1
GO:0032695	GO:0032695	negative regulation of interleukin-12 production	16	0.856271	1.40411	0.00600601	0.0412548	0.0293374	1103	tags=62%, list=7%, signal=58%	THBS1/ARRB2/ACP5/TLR8/CMKLR1/LILRB1/JAK3/IRAK3/C1QBP/NFKB1
GO:0010463	GO:0010463	mesenchymal cell proliferation	20	0.850005	1.40407	0.006	0.0412548	0.0293374	828	tags=20%, list=5%, signal=19%	STAT1/LMNA/CTNNB1/TGFBR2
GO:0060038	GO:0060038	cardiac muscle cell proliferation	27	0.842408	1.40361	0.003996	0.0317281	0.0225627	1767	tags=44%, list=11%, signal=40%	MEF2C/RXRA/MAPK1/PTEN/TGFBR1/PIM1/TGFBR2/RBPJ/JARID2/ARID2/PRKAR1A/MAPK14
GO:0001913	GO:0001913	T cell mediated cytotoxicity	40	0.830566	1.40318	0.000999001	0.0142699	0.0101477	1424	tags=35%, list=9%, signal=32%	B2M/HLA-C/HLA-B/CTSH/HLA-A/HLA-F/HLA-E/P2RX7/FCGR2B/PTPRC/LILRB1/CTSC/NECTIN2/STX7
GO:0019370	GO:0019370	leukotriene biosynthetic process	10	0.881288	1.40093	0.0162107	0.0786344	0.0559191	568	tags=50%, list=4%, signal=48%	LTA4H/ALOX5AP/MGST3/SYK/LTC4S
GO:0035456	GO:0035456	response to interferon-beta	24	0.843208	1.40049	0.004	0.0317281	0.0225627	937	tags=38%, list=6%, signal=35%	STAT1/IRF1/IFITM3/XAF1/CAPN2/BST2/IKBKE/NDUFA13/IFNAR2
GO:0035458	GO:0035458	cellular response to interferon-beta	16	0.853929	1.40027	0.00600601	0.0412548	0.0293374	926	tags=25%, list=6%, signal=24%	STAT1/IRF1/CAPN2/NDUFA13
GO:0030890	GO:0030890	positive regulation of B cell proliferation	35	0.834244	1.39917	0.000999001	0.0142699	0.0101477	823	tags=34%, list=5%, signal=33%	TNFSF13B/MEF2C/CD74/GPR183/CD81/CD40/NCKAP1L/TFRC/CD38/SLC39A10/TLR4/PTPRC
GO:0050832	GO:0050832	defense response to fungus	16	0.852498	1.39792	0.00600601	0.0412548	0.0293374	1509	tags=44%, list=10%, signal=40%	S100A9/S100A8/GAPDH/IL17RA/COTL1/TGFB1/CLEC6A
GO:0002707	GO:0002707	negative regulation of lymphocyte mediated immunity	30	0.836678	1.39758	0.002997	0.0256441	0.0182362	1217	tags=37%, list=8%, signal=34%	ARRB2/HLA-F/HLA-E/FCGR2B/DUSP22/PTPRC/LILRB1/LGALS9/CRK/SERPINB9/HAVCR2
GO:1900746	GO:1900746	regulation of vascular endothelial growth factor signaling pathway	10	0.879178	1.39758	0.0182371	0.0847525	0.0602698	199	tags=10%, list=1%, signal=10%	CD63
GO:1902547	GO:1902547	regulation of cellular response to vascular endothelial growth factor stimulus	10	0.879178	1.39758	0.0182371	0.0847525	0.0602698	199	tags=10%, list=1%, signal=10%	CD63
GO:0001782	GO:0001782	B cell homeostasis	28	0.837643	1.3971	0.003996	0.0317281	0.0225627	939	tags=36%, list=6%, signal=34%	TNFSF13B/MEF2C/CD74/HIF1A/GAPT/TNFAIP3/NCKAP1L/DOCK10/LYN/RC3H1
GO:0002704	GO:0002704	negative regulation of leukocyte mediated immunity	39	0.827689	1.39687	0.000999001	0.0142699	0.0101477	1217	tags=36%, list=8%, signal=33%	ARRB2/HLA-F/HMOX1/HLA-E/FCGR2B/BST2/DUSP22/PTPRC/LILRB1/LGALS9/JAK3/CRK/SERPINB9/HAVCR2
GO:1903651	GO:1903651	positive regulation of cytoplasmic transport	12	0.864812	1.39625	0.0140704	0.0715781	0.0509012	1331	tags=33%, list=8%, signal=31%	SORL1/DAB2/RAB21/MSN
GO:0002710	GO:0002710	negative regulation of T cell mediated immunity	15	0.854219	1.39596	0.00900901	0.0526797	0.037462	861	tags=33%, list=5%, signal=32%	HLA-F/FCGR2B/DUSP22/PTPRC/LILRB1
GO:0002474	GO:0002474	antigen processing and presentation of peptide antigen via MHC class I	91	0.810711	1.39539	0.000999001	0.0142699	0.0101477	1695	tags=59%, list=11%, signal=53%	PSME2/B2M/HLA-C/PSMB9/NCF1/HLA-B/PSME1/TAPBP/TAP1/CYBB/HLA-A/FCGR1A/PSMB8/HLA-F/CALR/NCF2/CD36/PDIA3/PSMB10/PSMA3/CYBA/HLA-E/TAP2/PSMA4/PSMA2/PSMA5/PSMB1/ITGAV/PSMB3/FCER1G/PSMB6/PSMA7/SNAP23/FCGR1B/PSMB2/SEC24D/NCF4/PSMD14/CLEC4A/ITGB5/SEC31A/PSMC3/SEC22B/LNPEP/PSMD7/PSMD11/PSMD8/PSMA1/PSMC2/PSMC1/ERAP2/IKBKB/PSMB7/PSMB5
GO:0042537	GO:0042537	benzene-containing compound metabolic process	16	0.849882	1.39363	0.00600601	0.0412548	0.0293374	1501	tags=25%, list=10%, signal=23%	IDO1/KMO/KYNU/IDO2
GO:0061081	GO:0061081	positive regulation of myeloid leukocyte cytokine production involved in immune response	17	0.848395	1.39339	0.00700701	0.045714	0.0325085	1125	tags=41%, list=7%, signal=38%	CD74/CD36/FCER1G/TLR4/LILRB1/DDX21/MAVS
GO:0110111	GO:0110111	negative regulation of animal organ morphogenesis	18	0.846917	1.39287	0.008	0.0497909	0.0354077	481	tags=11%, list=3%, signal=11%	STAT1/CTNNB1
GO:0050830	GO:0050830	defense response to Gram-positive bacterium	41	0.823213	1.39189	0.000999001	0.0142699	0.0101477	1556	tags=41%, list=10%, signal=37%	RNASE6/GBP4/LYZ/GBP2/C5AR1/ACP5/CD36/HLA-E/GSDMD/P2RX7/MPEG1/TNFRSF14/FGR/HMGB2/HAVCR2/IL27RA/ROMO1
GO:0045414	GO:0045414	regulation of interleukin-8 biosynthetic process	13	0.858602	1.39182	0.0120603	0.0639915	0.0455061	1373	tags=46%, list=9%, signal=42%	CD74/TLR8/SYK/TLR4/TLR7/CLEC7A
GO:2000727	GO:2000727	positive regulation of cardiac muscle cell differentiation	13	0.858574	1.39178	0.0120603	0.0639915	0.0455061	1513	tags=46%, list=10%, signal=42%	MEF2C/ARRB2/NRG1/RBPJ/TGFB1/DDX39B
GO:0003338	GO:0003338	metanephros morphogenesis	11	0.86595	1.39168	0.020141	0.0900538	0.0640397	1105	tags=27%, list=7%, signal=25%	STAT1/CTNNB1/BASP1
GO:0010758	GO:0010758	regulation of macrophage chemotaxis	20	0.842265	1.39129	0.006	0.0412548	0.0293374	1767	tags=45%, list=11%, signal=40%	THBS1/SLAMF8/C5AR1/CMKLR1/C3AR1/AKIRIN1/PTK2B/DDT/MAPK14
GO:0032655	GO:0032655	regulation of interleukin-12 production	49	0.818581	1.39028	0.000999001	0.0142699	0.0101477	1807	tags=49%, list=12%, signal=43%	IDO1/IRF1/THBS1/ARRB2/ACP5/CD40/TLR8/CD36/FOXP1/CMKLR1/SYK/TLR4/LILRB1/LGALS9/JAK3/IRAK3/C1QBP/HMGB1/NFKB1/CLEC7A/CD47/HSPD1/MAPK14/IL10
GO:0006123	GO:0006123	mitochondrial electron transport, cytochrome c to oxygen	15	0.85029	1.38954	0.01001	0.0558421	0.0397108	1887	tags=73%, list=12%, signal=65%	COX7B/COX5B/CYCS/COX6C/NDUFA4/COX5A/COX8A/COX6A1/COX6B1/COX7C/COX4I1
GO:0019646	GO:0019646	aerobic electron transport chain	15	0.85029	1.38954	0.01001	0.0558421	0.0397108	1887	tags=73%, list=12%, signal=65%	COX7B/COX5B/CYCS/COX6C/NDUFA4/COX5A/COX8A/COX6A1/COX6B1/COX7C/COX4I1
GO:0060043	GO:0060043	regulation of cardiac muscle cell proliferation	21	0.83901	1.38833	0.006	0.0412548	0.0293374	1767	tags=43%, list=11%, signal=38%	MEF2C/MAPK1/PTEN/TGFBR1/PIM1/TGFBR2/RBPJ/JARID2/MAPK14
GO:0072567	GO:0072567	chemokine (C-X-C motif) ligand 2 production	12	0.859876	1.38829	0.0140704	0.0715781	0.0509012	394	tags=33%, list=3%, signal=33%	CD74/LRP1/MBP/FOXP1
GO:0006949	GO:0006949	syncytium formation	36	0.826764	1.38749	0.000999001	0.0142699	0.0101477	1864	tags=50%, list=12%, signal=44%	CD9/MYOF/CD81/PLEKHO1/CXCL9/CXCL10/CAPN2/PTGFRN/MYH9/TYROBP/ADAM9/CAMK1/ERCC1/CD109/CFLAR/MAPK14/SBNO2/FLOT1
GO:0042554	GO:0042554	superoxide anion generation	24	0.834941	1.38676	0.006	0.0412548	0.0293374	2280	tags=67%, list=15%, signal=57%	NCF1/CYBB/ACP5/ITGB2/NCF2/CYBA/TYROBP/SYK/GNAI2/GNAI3/CLEC7A/TGFB1/FPR2/ITGAM/GSTP1/PRKCD
GO:0019882	GO:0019882	antigen processing and presentation	204	0.792023	1.38485	0.000999001	0.0142699	0.0101477	1695	tags=43%, list=11%, signal=39%	PSME2/HLA-DPA1/HLA-DQA1/HLA-DPB1/HLA-DRA/B2M/HLA-DQA2/HLA-C/HLA-DQB1/PSMB9/NCF1/HLA-DRB1/HLA-B/PSME1/CD74/FGL2/THBS1/TAPBP/CTSH/TAP1/CYBB/HLA-A/LGMN/FCGR1A/CTSS/PSMB8/SLC11A1/HLA-F/CALR/NCF2/CD36/PDIA3/PSMB10/PSMA3/CYBA/HLA-E/HLA-DMB/CTSD/TAP2/AP1B1/PSMA4/PSMA2/PSMA5/PSMB1/ITGAV/PSMB3/FCER1G/PSMB6/ICAM1/PSMA7/HLA-DMA/FCGR2B/CD68/CAPZA1/AP2A2/SNAP23/FCGR1B/PSMB2/SEC24D/WAS/HLA-DOA/NCF4/AP3B1/PSMD1…
GO:0000768	GO:0000768	syncytium formation by plasma membrane fusion	35	0.825179	1.38397	0.000999001	0.0142699	0.0101477	1864	tags=49%, list=12%, signal=43%	CD9/MYOF/CD81/PLEKHO1/CXCL9/CXCL10/CAPN2/PTGFRN/MYH9/TYROBP/ADAM9/CAMK1/CD109/CFLAR/MAPK14/SBNO2/FLOT1
GO:0140253	GO:0140253	cell-cell fusion	35	0.825179	1.38397	0.000999001	0.0142699	0.0101477	1864	tags=49%, list=12%, signal=43%	CD9/MYOF/CD81/PLEKHO1/CXCL9/CXCL10/CAPN2/PTGFRN/MYH9/TYROBP/ADAM9/CAMK1/CD109/CFLAR/MAPK14/SBNO2/FLOT1
GO:0045416	GO:0045416	positive regulation of interleukin-8 biosynthetic process	10	0.870511	1.3838	0.0243161	0.100985	0.0718135	1373	tags=60%, list=9%, signal=55%	CD74/TLR8/SYK/TLR4/TLR7/CLEC7A
GO:0010092	GO:0010092	specification of animal organ identity	12	0.856493	1.38282	0.0140704	0.0715781	0.0509012	1184	tags=25%, list=8%, signal=23%	MEF2C/CTNNB1/RBPJ
GO:0009310	GO:0009310	amine catabolic process	17	0.841889	1.38271	0.00700701	0.045714	0.0325085	1678	tags=47%, list=11%, signal=42%	IDO1/SAT1/KMO/SLC44A1/KYNU/IDO2/SAT2/HNMT
GO:0055025	GO:0055025	positive regulation of cardiac muscle tissue development	24	0.832137	1.3821	0.006	0.0412548	0.0293374	1767	tags=42%, list=11%, signal=37%	MEF2C/ARRB2/NRG1/MAPK1/PIM1/CREB1/RBPJ/TGFB1/DDX39B/MAPK14
GO:0051385	GO:0051385	response to mineralocorticoid	16	0.841674	1.38017	0.01001	0.0558421	0.0397108	1871	tags=44%, list=12%, signal=39%	CYBB/ATP2B1/CYBA/FOS/FOXO3/SRC/KRAS
GO:0032689	GO:0032689	negative regulation of interferon-gamma production	23	0.831948	1.37953	0.009	0.0526797	0.037462	2075	tags=52%, list=13%, signal=45%	CD274/TLR4/LILRB1/LGALS9/C1QBP/HMGB1/VSIR/PDCD1LG2/HAVCR2/PRNP/IL10/RARA
GO:0007263	GO:0007263	nitric oxide mediated signal transduction	13	0.850613	1.37887	0.0150754	0.0751415	0.0534352	281	tags=23%, list=2%, signal=23%	MT2A/THBS1/CD36
GO:0035767	GO:0035767	endothelial cell chemotaxis	14	0.848237	1.37842	0.0130391	0.0680542	0.0483952	882	tags=43%, list=6%, signal=40%	THBS1/LGMN/RAB13/HSPB1/CORO1B/TMSB4X
GO:0001937	GO:0001937	negative regulation of endothelial cell proliferation	23	0.831113	1.37814	0.009	0.0526797	0.037462	760	tags=22%, list=5%, signal=21%	STAT1/MEF2C/THBS1/TGFBR1/ATP5IF1
GO:0042228	GO:0042228	interleukin-8 biosynthetic process	14	0.848041	1.3781	0.0130391	0.0680542	0.0483952	1373	tags=43%, list=9%, signal=39%	CD74/TLR8/SYK/TLR4/TLR7/CLEC7A
GO:0002504	GO:0002504	antigen processing and presentation of peptide or polysaccharide antigen via MHC class II	88	0.800423	1.37661	0.000999001	0.0142699	0.0101477	1294	tags=31%, list=8%, signal=28%	HLA-DPA1/HLA-DQA1/HLA-DPB1/HLA-DRA/HLA-DQA2/HLA-DQB1/HLA-DRB1/CD74/THBS1/LGMN/CTSS/HLA-DMB/CTSD/AP1B1/FCER1G/HLA-DMA/FCGR2B/CAPZA1/AP2A2/SEC24D/HLA-DOA/AP2M1/PYCARD/HLA-DRB5/SEC31A/KIF22/CLTC
GO:1904706	GO:1904706	negative regulation of vascular smooth muscle cell proliferation	12	0.852559	1.37647	0.0170854	0.0812081	0.0577493	544	tags=33%, list=3%, signal=32%	SOD2/MEF2C/HMOX1/PTEN
GO:0045080	GO:0045080	positive regulation of chemokine biosynthetic process	11	0.856257	1.3761	0.0251762	0.103215	0.073399	197	tags=18%, list=1%, signal=18%	CD74/HMOX1
GO:0034368	GO:0034368	protein-lipid complex remodeling	13	0.848602	1.37561	0.0170854	0.0812081	0.0577493	603	tags=15%, list=4%, signal=15%	PLA2G7/APOC1
GO:0034369	GO:0034369	plasma lipoprotein particle remodeling	13	0.848602	1.37561	0.0170854	0.0812081	0.0577493	603	tags=15%, list=4%, signal=15%	PLA2G7/APOC1
GO:2000341	GO:2000341	regulation of chemokine (C-X-C motif) ligand 2 production	10	0.865093	1.37519	0.0283688	0.110781	0.0787795	189	tags=30%, list=1%, signal=30%	CD74/LRP1/MBP
GO:0048645	GO:0048645	animal organ formation	24	0.827927	1.37511	0.008	0.0497909	0.0354077	1184	tags=29%, list=8%, signal=27%	MEF2C/CTNNB1/MAPK1/PIM1/TGFBR2/MAP2K1/RBPJ
GO:0071675	GO:0071675	regulation of mononuclear cell migration	34	0.821393	1.37482	0.000999001	0.0142699	0.0101477	2088	tags=53%, list=13%, signal=46%	PLA2G7/THBS1/SLAMF8/LGMN/LGALS3/C5AR1/CXCL10/CMKLR1/C3AR1/AIF1/LYN/AKIRIN1/HMGB1/TGFB1/FPR2/MAPK14/DUSP1/ANO6
GO:0070106	GO:0070106	interleukin-27-mediated signaling pathway	10	0.864396	1.37408	0.0283688	0.110781	0.0787795	264	tags=30%, list=2%, signal=30%	STAT1/IL6ST/JAK2
GO:0045073	GO:0045073	regulation of chemokine biosynthetic process	13	0.847565	1.37393	0.0170854	0.0812081	0.0577493	197	tags=15%, list=1%, signal=15%	CD74/HMOX1
GO:0006000	GO:0006000	fructose metabolic process	13	0.84752	1.37386	0.0170854	0.0812081	0.0577493	118	tags=15%, list=1%, signal=15%	FBP1/ALDH1A1
GO:0002467	GO:0002467	germinal center formation	13	0.847422	1.3737	0.0170854	0.0812081	0.0577493	939	tags=31%, list=6%, signal=29%	TNFSF13B/MEF2C/TNFAIP3/RC3H1
GO:0032615	GO:0032615	interleukin-12 production	50	0.808747	1.37362	0.000999001	0.0142699	0.0101477	1807	tags=48%, list=12%, signal=43%	IDO1/IRF1/THBS1/ARRB2/ACP5/CD40/TLR8/CD36/FOXP1/CMKLR1/SYK/TLR4/LILRB1/LGALS9/JAK3/IRAK3/C1QBP/HMGB1/NFKB1/CLEC7A/CD47/HSPD1/MAPK14/IL10
GO:0050829	GO:0050829	defense response to Gram-negative bacterium	31	0.82188	1.37313	0.003996	0.0317281	0.0225627	1556	tags=42%, list=10%, signal=38%	RNASE6/LYZ/SLC11A1/OPTN/GSDMD/MPEG1/IL6R/TNFRSF14/TLR4/HMGB2/PYCARD/CD4/ROMO1
GO:0043301	GO:0043301	negative regulation of leukocyte degranulation	11	0.85431	1.37297	0.0261833	0.105198	0.0748094	952	tags=36%, list=6%, signal=34%	HLA-F/HMOX1/FCGR2B/LGALS9
GO:0010759	GO:0010759	positive regulation of macrophage chemotaxis	11	0.854272	1.37291	0.0261833	0.105198	0.0748094	885	tags=45%, list=6%, signal=43%	THBS1/C5AR1/CMKLR1/C3AR1/AKIRIN1
GO:1901032	GO:1901032	negative regulation of response to reactive oxygen species	14	0.844789	1.37282	0.0160481	0.0779153	0.0554077	1807	tags=57%, list=12%, signal=51%	TXN/LRRK2/NFE2L2/RACK1/PARK7/PSAP/HGF/IL10
GO:1903206	GO:1903206	negative regulation of hydrogen peroxide-induced cell death	14	0.844789	1.37282	0.0160481	0.0779153	0.0554077	1807	tags=57%, list=12%, signal=51%	TXN/LRRK2/NFE2L2/RACK1/PARK7/PSAP/HGF/IL10
GO:2001039	GO:2001039	negative regulation of cellular response to drug	14	0.844789	1.37282	0.0160481	0.0779153	0.0554077	1807	tags=57%, list=12%, signal=51%	TXN/LRRK2/NFE2L2/RACK1/PARK7/PSAP/HGF/IL10
GO:0072378	GO:0072378	blood coagulation, fibrin clot formation	11	0.853184	1.37116	0.0292044	0.112666	0.0801202	1040	tags=36%, list=7%, signal=34%	SERPING1/F13A1/PRCP/C1QBP
GO:0030857	GO:0030857	negative regulation of epithelial cell differentiation	19	0.830677	1.37067	0.00800801	0.0497909	0.0354077	481	tags=16%, list=3%, signal=15%	STAT1/MMP9/CTNNB1
GO:0071276	GO:0071276	cellular response to cadmium ion	29	0.821294	1.37049	0.003996	0.0317281	0.0225627	541	tags=28%, list=3%, signal=27%	MT2A/NCF1/MMP9/CYBB/HMOX1/JUN/FOS/MAPK1
GO:0010934	GO:0010934	macrophage cytokine production	14	0.84331	1.37041	0.0170512	0.0812081	0.0577493	1493	tags=43%, list=10%, signal=39%	CD74/CD36/TLR4/LILRB1/IRAK3/TGFB1
GO:2001014	GO:2001014	regulation of skeletal muscle cell differentiation	10	0.862008	1.37029	0.0314083	0.117982	0.0839004	1931	tags=70%, list=12%, signal=61%	MEF2C/DDX17/DDX5/AKIRIN1/NR1D2/NLN/UQCC2
GO:0042036	GO:0042036	negative regulation of cytokine biosynthetic process	23	0.826353	1.37025	0.009	0.0526797	0.037462	1807	tags=39%, list=12%, signal=35%	ZFP36/TYROBP/NMI/PTPRC/LILRB1/NLRP12/NFKB1/INPP5D/IL10
GO:0006801	GO:0006801	superoxide metabolic process	48	0.807425	1.37006	0.000999001	0.0142699	0.0101477	1521	tags=44%, list=10%, signal=40%	SOD2/NCF1/PRDX1/CYBB/ACP5/ITGB2/NCF2/PREX1/CD36/CYBA/GCH1/TYROBP/NFE2L2/SYK/GNAI2/NCF4/PARK7/GNAI3/CLEC7A/TGFB1/FPR2
GO:0051767	GO:0051767	nitric-oxide synthase biosynthetic process	17	0.834087	1.36989	0.011011	0.0597081	0.04246	1183	tags=35%, list=8%, signal=33%	STAT1/LRRK2/NAMPT/JAK2/TLR4/PGGT1B
GO:0051769	GO:0051769	regulation of nitric-oxide synthase biosynthetic process	17	0.834087	1.36989	0.011011	0.0597081	0.04246	1183	tags=35%, list=8%, signal=33%	STAT1/LRRK2/NAMPT/JAK2/TLR4/PGGT1B
GO:0001706	GO:0001706	endoderm formation	30	0.819186	1.36837	0.004995	0.036639	0.026055	1469	tags=33%, list=9%, signal=30%	FN1/MMP9/ITGB2/ITGAV/CTNNB1/ITGA4/ITGB5/HSBP1/SMAD2/SETD2
GO:0019430	GO:0019430	removal of superoxide radicals	17	0.832444	1.36719	0.012012	0.0638601	0.0454127	1064	tags=35%, list=7%, signal=33%	SOD2/PRDX1/CD36/GCH1/NFE2L2/PARK7
GO:0015804	GO:0015804	neutral amino acid transport	21	0.825995	1.36679	0.008	0.0497909	0.0354077	1637	tags=43%, list=10%, signal=38%	SLC43A2/SLC7A8/SLC1A5/RGS2/SLC38A2/SLC1A4/SLC36A1/SLC3A2/NFE2L1
GO:0019835	GO:0019835	cytolysis	20	0.827346	1.36664	0.01	0.0558421	0.0397108	1556	tags=35%, list=10%, signal=32%	LYZ/GSDMD/P2RX7/APOL1/LILRB1/TGFB1/ROMO1
GO:1905048	GO:1905048	regulation of metallopeptidase activity	11	0.85034	1.36659	0.0302115	0.115079	0.081836	579	tags=36%, list=4%, signal=35%	SORL1/TIMP1/MBP/PICALM
GO:0036500	GO:0036500	ATF6-mediated unfolded protein response	10	0.859502	1.3663	0.0334347	0.122624	0.0872012	1903	tags=60%, list=12%, signal=53%	CALR/HSPA5/HSP90B1/ATF6B/MBTPS1/ATF6
GO:0017014	GO:0017014	protein nitrosylation	11	0.850138	1.36627	0.0302115	0.115079	0.081836	986	tags=36%, list=6%, signal=34%	S100A9/S100A8/GAPDH/OXR1
GO:0018119	GO:0018119	peptidyl-cysteine S-nitrosylation	11	0.850138	1.36627	0.0302115	0.115079	0.081836	986	tags=36%, list=6%, signal=34%	S100A9/S100A8/GAPDH/OXR1
GO:0034367	GO:0034367	protein-containing complex remodeling	14	0.840665	1.36612	0.0180542	0.0840463	0.0597676	603	tags=14%, list=4%, signal=14%	PLA2G7/APOC1
GO:0035162	GO:0035162	embryonic hemopoiesis	15	0.835819	1.36589	0.017017	0.0812081	0.0577493	1227	tags=33%, list=8%, signal=31%	HIF1A/SH2B3/STK4/TGFBR2/KMT2A
GO:0060045	GO:0060045	positive regulation of cardiac muscle cell proliferation	12	0.845974	1.36584	0.0241206	0.10025	0.0712906	1767	tags=42%, list=11%, signal=37%	MEF2C/MAPK1/PIM1/RBPJ/MAPK14
GO:0002863	GO:0002863	positive regulation of inflammatory response to antigenic stimulus	11	0.849645	1.36547	0.0302115	0.115079	0.081836	1064	tags=36%, list=7%, signal=34%	CD81/HLA-E/FCER1G/PARK7
GO:0002495	GO:0002495	antigen processing and presentation of peptide antigen via MHC class II	87	0.794118	1.36495	0.000999001	0.0142699	0.0101477	1294	tags=30%, list=8%, signal=28%	HLA-DPA1/HLA-DQA1/HLA-DPB1/HLA-DRA/HLA-DQA2/HLA-DQB1/HLA-DRB1/CD74/LGMN/CTSS/HLA-DMB/CTSD/AP1B1/FCER1G/HLA-DMA/FCGR2B/CAPZA1/AP2A2/SEC24D/HLA-DOA/AP2M1/PYCARD/HLA-DRB5/SEC31A/KIF22/CLTC
GO:0032928	GO:0032928	regulation of superoxide anion generation	17	0.830928	1.3647	0.014014	0.0714925	0.0508403	2280	tags=76%, list=15%, signal=65%	ACP5/ITGB2/CYBA/TYROBP/SYK/GNAI2/GNAI3/CLEC7A/TGFB1/FPR2/ITGAM/GSTP1/PRKCD
GO:0019886	GO:0019886	antigen processing and presentation of exogenous peptide antigen via MHC class II	85	0.794369	1.36445	0.000999001	0.0142699	0.0101477	1294	tags=29%, list=8%, signal=27%	HLA-DPA1/HLA-DQA1/HLA-DPB1/HLA-DRA/HLA-DQA2/HLA-DQB1/HLA-DRB1/CD74/LGMN/CTSS/HLA-DMB/CTSD/AP1B1/FCER1G/HLA-DMA/FCGR2B/CAPZA1/AP2A2/SEC24D/HLA-DOA/AP2M1/HLA-DRB5/SEC31A/KIF22/CLTC
GO:0009620	GO:0009620	response to fungus	27	0.818732	1.36416	0.00599401	0.0412548	0.0293374	1604	tags=44%, list=10%, signal=40%	S100A9/S100A8/SYK/GAPDH/IL17RA/TLR4/CRK/COTL1/CLEC7A/TGFB1/CLEC6A/MALT1
GO:0035987	GO:0035987	endodermal cell differentiation	27	0.818422	1.36365	0.00599401	0.0412548	0.0293374	1469	tags=33%, list=9%, signal=30%	FN1/MMP9/ITGB2/ITGAV/CTNNB1/ITGA4/ITGB5/HSBP1/SETD2
GO:1902236	GO:1902236	negative regulation of endoplasmic reticulum stress-induced intrinsic apoptotic signaling pathway	17	0.830043	1.36325	0.014014	0.0714925	0.0508403	1979	tags=47%, list=13%, signal=41%	LRRK2/GRINA/PTPN1/PARK7/TMBIM6/HSPA1A/HERPUD1/SELENOS
GO:1905521	GO:1905521	regulation of macrophage migration	30	0.81602	1.36308	0.004995	0.036639	0.026055	1988	tags=43%, list=13%, signal=38%	THBS1/CD9/SLAMF8/CD81/C5AR1/CMKLR1/C3AR1/AKIRIN1/PTK2B/DDT/MAPK14/P2RX4/CX3CR1
GO:0042129	GO:0042129	regulation of T cell proliferation	126	0.78495	1.36151	0.000999001	0.0142699	0.0101477	2451	tags=46%, list=16%, signal=39%	HLA-DPA1/IDO1/HLA-DPB1/TNFSF13B/IRF1/CD81/LGALS3/IL6ST/TNFRSF1B/CORO1A/HLA-E/HLA-DMB/GPNMB/NCKAP1L/CD274/CTNNB1/SYK/TFRC/AIF1/IL6R/TNFRSF14/RAC2/PTPRC/TGFBR2/LILRB1/VSIG4/CD86/RC3H1/LGALS9/JAK3/HMGB1/VSIR/IL15/PDCD1LG2/PYCARD/HAVCR2/CD46/NCK1/PELI1/PRNP/CD4/TGFB1/SASH3/ANXA1/ICOSLG/RPS3/PRKAR1A/IL10/IL12RB1/CD55/DLG1/CCDC88B/ZBTB7B/CLECL1/BTN2A2/SDC4/RASAL3/PNP
GO:1905209	GO:1905209	positive regulation of cardiocyte differentiation	16	0.829951	1.36095	0.018018	0.08395	0.0596992	1513	tags=38%, list=10%, signal=34%	MEF2C/ARRB2/NRG1/RBPJ/TGFB1/DDX39B
GO:0010742	GO:0010742	macrophage derived foam cell differentiation	25	0.818175	1.36052	0.008	0.0497909	0.0354077	1493	tags=36%, list=10%, signal=33%	STAT1/NFKBIA/CD36/ITGAV/EP300/NR1H3/MSR1/NFKB1/TGFB1
GO:0090077	GO:0090077	foam cell differentiation	25	0.818175	1.36052	0.008	0.0497909	0.0354077	1493	tags=36%, list=10%, signal=33%	STAT1/NFKBIA/CD36/ITGAV/EP300/NR1H3/MSR1/NFKB1/TGFB1
GO:0043517	GO:0043517	positive regulation of DNA damage response, signal transduction by p53 class mediator	12	0.842035	1.35948	0.0261307	0.105142	0.0747697	1117	tags=42%, list=7%, signal=39%	DDX5/ATM/SPRED1/ZNF385A/RPL26
GO:0009074	GO:0009074	aromatic amino acid family catabolic process	21	0.821532	1.3594	0.008	0.0497909	0.0354077	1678	tags=33%, list=11%, signal=30%	IDO1/IL4I1/KMO/ASRGL1/KYNU/IDO2/HNMT
GO:0035020	GO:0035020	regulation of Rac protein signal transduction	14	0.836351	1.35911	0.0230692	0.0980577	0.0697315	1871	tags=50%, list=12%, signal=44%	ARF6/DYNLT1/OGT/CRK/NF1/DNM2/KRAS
GO:2001185	GO:2001185	regulation of CD8-positive, alpha-beta T cell activation	14	0.836073	1.35865	0.0230692	0.0980577	0.0697315	1391	tags=57%, list=9%, signal=52%	IRF1/RUNX3/HLA-E/NCKAP1L/CD274/LILRB1/VSIR/SOCS1
GO:0070665	GO:0070665	positive regulation of leukocyte proliferation	112	0.785388	1.35708	0.000999001	0.0142699	0.0101477	1651	tags=37%, list=11%, signal=33%	HLA-DPA1/HLA-DPB1/TNFSF13B/MEF2C/CD74/GPR183/CD81/IL6ST/CORO1A/CD40/HLA-E/HLA-DMB/NCKAP1L/CD274/SYK/TFRC/BST2/AIF1/IL6R/LYN/CD38/SLC39A10/TLR4/PTPRC/TGFBR2/CD86/LGALS9/JAK3/HMGB1/IL15/PDCD1LG2/PYCARD/HAVCR2/CD46/NCK1/PELI1/CD4/SASH3/ANXA1/ICOSLG/RPS3
GO:0019730	GO:0019730	antimicrobial humoral response	44	0.80099	1.35673	0.000999001	0.0142699	0.0101477	562	tags=23%, list=4%, signal=22%	RNASE6/S100A9/LYZ/S100A8/CXCL9/SLC11A1/CXCL10/HLA-E/IGHA1/GAPDH
GO:0032653	GO:0032653	regulation of interleukin-10 production	44	0.800701	1.35624	0.000999001	0.0142699	0.0101477	1717	tags=48%, list=11%, signal=43%	IDO1/CD274/TYROBP/SYK/FCER1G/FCGR2B/TLR4/LILRB1/LGALS9/JAK3/HMGB1/VSIR/PDCD1LG2/PYCARD/CD46/CLEC7A/CD47/IRF4/SASH3/HGF/HSPD1
GO:0060420	GO:0060420	regulation of heart growth	38	0.805338	1.35617	0.001998	0.0191413	0.0136119	1767	tags=39%, list=11%, signal=35%	MEF2C/DUSP6/RGS2/MAPK1/PTEN/TGFBR1/G6PD/PIM1/TGFBR2/YY1/BASP1/RBPJ/JARID2/DDX39B/MAPK14
GO:0031953	GO:0031953	negative regulation of protein autophosphorylation	10	0.853036	1.35602	0.0425532	0.143376	0.101959	1505	tags=60%, list=10%, signal=54%	JUN/ENG/MVP/PTPRC/NLRP12/CHP1
GO:0006206	GO:0006206	pyrimidine nucleobase metabolic process	14	0.834399	1.35593	0.0230692	0.0980577	0.0697315	626	tags=21%, list=4%, signal=21%	TYMP/MAPK1/DPYD
GO:0046621	GO:0046621	negative regulation of organ growth	21	0.819395	1.35587	0.008	0.0497909	0.0354077	1248	tags=38%, list=8%, signal=35%	STK4/RGS2/PTEN/G6PD/TGFBR2/YY1/WWC3/JARID2
GO:0045824	GO:0045824	negative regulation of innate immune response	46	0.799601	1.35579	0.000999001	0.0142699	0.0101477	1217	tags=41%, list=8%, signal=38%	SLAMF8/SERPING1/PARP14/ARRB2/SAMHD1/HLA-F/TNFAIP3/HLA-E/NMI/NR1H3/LILRB1/NLRC5/VSIG4/LGALS9/CRK/IRAK3/SERPINB9/TRAFD1/HAVCR2
GO:1903978	GO:1903978	regulation of microglial cell activation	12	0.839603	1.35555	0.0291457	0.11252	0.080016	1010	tags=42%, list=6%, signal=39%	LRRK2/ATM/PTPRC/CTSC/SPHK1
GO:0019321	GO:0019321	pentose metabolic process	12	0.839497	1.35538	0.0291457	0.11252	0.080016	1110	tags=33%, list=7%, signal=31%	TALDO1/PGD/G6PD/DCXR
GO:0071674	GO:0071674	mononuclear cell migration	61	0.793206	1.35516	0.000999001	0.0142699	0.0101477	2088	tags=41%, list=13%, signal=36%	PLA2G7/THBS1/SLAMF8/LGMN/LGALS3/C5AR1/PECAM1/CXCL10/CMKLR1/C3AR1/AIF1/IL6R/LYN/TNFRSF11A/JAML/AKIRIN1/HMGB1/CD47/TGFB1/FPR2/ANXA1/MAPK14/DUSP1/RPS19/ANO6
GO:0050860	GO:0050860	negative regulation of T cell receptor signaling pathway	19	0.821028	1.35475	0.014014	0.0714925	0.0508403	2369	tags=47%, list=15%, signal=40%	GBP1/LGALS3/LILRB4/PHPT1/DUSP22/PRNP/PTPN22/ELF1/BTN2A2
GO:1990776	GO:1990776	response to angiotensin	19	0.820997	1.3547	0.014014	0.0714925	0.0508403	2410	tags=68%, list=15%, signal=58%	CYBB/AGTRAP/CYBA/IQGAP1/NFE2L2/ROCK1/NFKB1/ARID1B/CA2/SRC/PTGS2/PRKCD/ROCK2
GO:0032930	GO:0032930	positive regulation of superoxide anion generation	15	0.828787	1.3544	0.022022	0.0945693	0.0672508	2280	tags=80%, list=15%, signal=68%	ITGB2/CYBA/TYROBP/SYK/GNAI2/GNAI3/CLEC7A/TGFB1/FPR2/ITGAM/GSTP1/PRKCD
GO:0021879	GO:0021879	forebrain neuron differentiation	24	0.815185	1.35394	0.009	0.0526797	0.037462	2007	tags=29%, list=13%, signal=25%	B2M/ATF5/ZSWIM6/CSF1R/UBB/ATP7A/NRP2
GO:0006586	GO:0006586	indolalkylamine metabolic process	10	0.851718	1.35393	0.0425532	0.143376	0.101959	1967	tags=50%, list=13%, signal=44%	IDO1/KMO/KYNU/IDO2/ATP7A
GO:0030888	GO:0030888	regulation of B cell proliferation	55	0.794415	1.35389	0.000999001	0.0142699	0.0101477	1807	tags=40%, list=12%, signal=36%	TNFSF13B/MEF2C/CD74/GPR183/CD81/CD40/NCKAP1L/TYROBP/ATM/TFRC/FCGR2B/LYN/CD38/SLC39A10/TLR4/PTPRC/RC3H1/PELI1/INPP5D/SASH3/AHR/IL10
GO:0042098	GO:0042098	T cell proliferation	152	0.77783	1.35351	0.000999001	0.0142699	0.0101477	2451	tags=46%, list=16%, signal=39%	HLA-DPA1/IDO1/HLA-DPB1/TNFSF13B/IRF1/CD81/LGALS3/IL6ST/TNFRSF1B/SLC11A1/CORO1A/PSMB10/HLA-E/HLA-DMB/GPNMB/NCKAP1L/CD274/P2RX7/CTNNB1/SYK/TFRC/AIF1/SATB1/IL6R/TNFRSF14/RAC2/PTPRC/TGFBR2/LILRB1/RPS6/BTN3A1/VSIG4/CD86/RC3H1/LGALS9/JAK3/HMGB1/VSIR/IL15/PDCD1LG2/PYCARD/PIK3CG/HAVCR2/CD46/NCK1/PELI1/PRNP/MSN/DOCK8/FYN/CD4/TGFB1/SASH3/ANXA1/ICOSLG/MALT1/RPS3/PRKAR1A/IL10/IL12RB1/BAX/CD55/DLG1/CCDC88B/ZB…
GO:0032700	GO:0032700	negative regulation of interleukin-17 production	11	0.841807	1.35288	0.0352467	0.126954	0.0902803	1550	tags=55%, list=10%, signal=49%	NCKAP1L/TLR4/VSIR/PRNP/TGFB1/IL27RA
GO:1902043	GO:1902043	positive regulation of extrinsic apoptotic signaling pathway via death domain receptors	10	0.850846	1.35254	0.0425532	0.143376	0.101959	979	tags=40%, list=6%, signal=38%	THBS1/STK4/PTEN/SKIL
GO:0010755	GO:0010755	regulation of plasminogen activation	10	0.850569	1.3521	0.0425532	0.143376	0.101959	1326	tags=40%, list=8%, signal=37%	THBS1/CTSZ/ANXA2/PLGRKT
GO:0032946	GO:0032946	positive regulation of mononuclear cell proliferation	109	0.78261	1.35197	0.000999001	0.0142699	0.0101477	1651	tags=36%, list=11%, signal=32%	HLA-DPA1/HLA-DPB1/TNFSF13B/MEF2C/CD74/GPR183/CD81/IL6ST/CORO1A/CD40/HLA-E/HLA-DMB/NCKAP1L/CD274/SYK/TFRC/AIF1/IL6R/CD38/SLC39A10/TLR4/PTPRC/TGFBR2/CD86/LGALS9/JAK3/HMGB1/IL15/PDCD1LG2/PYCARD/HAVCR2/CD46/NCK1/PELI1/CD4/SASH3/ANXA1/ICOSLG/RPS3
GO:0050671	GO:0050671	positive regulation of lymphocyte proliferation	108	0.78304	1.35188	0.000999001	0.0142699	0.0101477	1651	tags=36%, list=11%, signal=33%	HLA-DPA1/HLA-DPB1/TNFSF13B/MEF2C/CD74/GPR183/CD81/IL6ST/CORO1A/CD40/HLA-E/HLA-DMB/NCKAP1L/CD274/SYK/TFRC/AIF1/IL6R/CD38/SLC39A10/TLR4/PTPRC/TGFBR2/CD86/LGALS9/JAK3/HMGB1/IL15/PDCD1LG2/PYCARD/HAVCR2/CD46/NCK1/PELI1/CD4/SASH3/ANXA1/ICOSLG/RPS3
GO:0055024	GO:0055024	regulation of cardiac muscle tissue development	45	0.798006	1.35177	0.001998	0.0191413	0.0136119	1767	tags=38%, list=11%, signal=34%	MEF2C/ARRB2/NRG1/RGS2/MAPK1/PTEN/TGFBR1/G6PD/PIM1/TGFBR2/CREB1/YY1/RBPJ/JARID2/TGFB1/DDX39B/MAPK14
GO:0090322	GO:0090322	regulation of superoxide metabolic process	26	0.810531	1.35084	0.00899101	0.0526797	0.037462	2280	tags=65%, list=15%, signal=56%	ACP5/ITGB2/CD36/CYBA/GCH1/TYROBP/NFE2L2/SYK/GNAI2/PARK7/GNAI3/CLEC7A/TGFB1/FPR2/ITGAM/GSTP1/PRKCD
GO:0002313	GO:0002313	mature B cell differentiation involved in immune response	16	0.823733	1.35075	0.024024	0.0999252	0.0710596	2202	tags=56%, list=14%, signal=48%	GPR183/LGALS1/DOCK10/FCGR2B/NOTCH2/LFNG/PTK2B/MFNG/PLCG2
GO:0150076	GO:0150076	neuroinflammatory response	49	0.795239	1.35063	0.000999001	0.0142699	0.0101477	1010	tags=37%, list=6%, signal=34%	MMP9/LRRK2/LRP1/TNFRSF1B/C5AR1/ITGB2/NAMPT/IFNGR1/JAK2/TLR8/JUN/TYROBP/ATM/AIF1/PTPRC/TLR7/CTSC/SPHK1
GO:1903649	GO:1903649	regulation of cytoplasmic transport	23	0.814336	1.35032	0.009	0.0526797	0.037462	1753	tags=35%, list=11%, signal=31%	SORL1/LRRK2/DAB2/MAPK1/RAB21/MAP2K1/MSN/SRC
GO:0030204	GO:0030204	chondroitin sulfate metabolic process	25	0.812029	1.3503	0.008	0.0497909	0.0354077	989	tags=28%, list=6%, signal=26%	VCAN/HEXA/HEXB/CHST11/DSE/IDS/XYLT1
GO:0070663	GO:0070663	regulation of leukocyte proliferation	178	0.774441	1.35006	0.000999001	0.0142699	0.0101477	2451	tags=43%, list=16%, signal=37%	HLA-DPA1/IDO1/HLA-DPB1/TNFSF13B/IRF1/MEF2C/CD74/GPR183/CD81/LGALS3/IL6ST/TNFRSF1B/CORO1A/CD40/TNFAIP3/HLA-E/HLA-DMB/GPNMB/NCKAP1L/CD274/TYROBP/ATM/CTNNB1/SYK/TFRC/FCGR2B/BST2/AIF1/IL6R/TNFRSF14/LYN/CD38/SLC39A10/TLR4/RAC2/PTPRC/TGFBR2/LILRB1/VSIG4/CD86/RC3H1/LGALS9/JAK3/HMGB1/VSIR/IL15/PDCD1LG2/PYCARD/HAVCR2/CD46/NCK1/PELI1/PRNP/INPP5D/CD4/TGFB1/SASH3/ANXA1/ICOSLG/RPS3/PRKAR1A/AHR/IL10/PTPN22/IL1…
GO:0090025	GO:0090025	regulation of monocyte chemotaxis	18	0.820783	1.34989	0.014	0.0714925	0.0508403	2088	tags=56%, list=13%, signal=48%	PLA2G7/SLAMF8/LGMN/CXCL10/AIF1/LYN/HMGB1/FPR2/DUSP1/ANO6
GO:0002250	GO:0002250	adaptive immune response	354	0.767055	1.34942	0.000999001	0.0142699	0.0101477	1606	tags=31%, list=10%, signal=29%	SLAMF7/HLA-DPA1/HLA-DQA1/HLA-DPB1/HLA-DRA/B2M/TNFSF13B/HLA-DQA2/IRF1/HLA-C/MEF2C/HLA-DQB1/HLA-DRB1/HLA-B/CD74/FGL2/GPR183/CTSH/TAP1/SERPING1/CD81/HLA-A/IL6ST/CTSS/TNFRSF1B/LILRB4/SLC11A1/HLA-F/GAPT/SWAP70/CD40/BTN3A2/TNFAIP3/IL18BP/PRDM1/JAK2/TLR8/PRKCB/HLA-E/CLEC10A/HLA-DMB/IGHA1/CD274/TAP2/MYO1G/SEMA4A/P2RX7/SYK/FCER1G/ICAM1/HLA-DMA/IGKC/TFRC/FCGR2B/IL6R/C2/TNFRSF14/LYN/FCGR1B/NBN/TNFRSF11A/DUS…
GO:2000379	GO:2000379	positive regulation of reactive oxygen species metabolic process	74	0.787754	1.34932	0.000999001	0.0142699	0.0101477	2280	tags=53%, list=15%, signal=45%	PID1/THBS1/ITGB2/JAK2/CD36/CYBA/HSP90AB1/HSP90AA1/TYROBP/NFE2L2/SYK/ICAM1/AIF1/GNAI2/TLR4/TGFBR2/PARK7/TMEM106A/PTK2B/GNAI3/FOXO3/CLEC7A/NNT/RNF41/TGFB1/NQO2/FPR2/ROMO1/AKT1/TLR6/DDAH2/MAPK14/P2RX4/DNM2/INSR/ITGAM/PTGS2/GSTP1/PRKCD
GO:0043032	GO:0043032	positive regulation of macrophage activation	15	0.825635	1.34925	0.024024	0.0999252	0.0710596	1807	tags=60%, list=12%, signal=53%	LRRK2/THBS1/TLR4/CTSC/HAVCR2/CEBPA/TLR6/HSPD1/IL10
GO:1900153	GO:1900153	positive regulation of nuclear-transcribed mRNA catabolic process, deadenylation-dependent decay	16	0.822713	1.34908	0.025025	0.102673	0.0730133	1720	tags=50%, list=11%, signal=45%	ZFP36L1/ZFP36L2/ZFP36/PABPC1/AGO2/TNRC6B/BTG2/TNRC6A
GO:0046629	GO:0046629	gamma-delta T cell activation	11	0.83918	1.34865	0.0362538	0.129549	0.0921261	861	tags=45%, list=5%, signal=43%	NCKAP1L/SYK/JAML/PTPRC/LILRB1
GO:0034114	GO:0034114	regulation of heterotypic cell-cell adhesion	17	0.82021	1.3471	0.021021	0.0923156	0.0656482	2019	tags=41%, list=13%, signal=36%	CD44/MBP/WNK1/MYADM/IL10/FLOT1/GCNT2
GO:0010837	GO:0010837	regulation of keratinocyte proliferation	16	0.821386	1.3469	0.025025	0.102673	0.0730133	1282	tags=31%, list=8%, signal=29%	ZFP36L1/ZFP36/NOTCH2/CD109/SRSF6
GO:0061900	GO:0061900	glial cell activation	40	0.797248	1.34689	0.002997	0.0256441	0.0182362	1010	tags=40%, list=6%, signal=38%	LRRK2/LRP1/C5AR1/ITGB2/NAMPT/IFNGR1/JAK2/TLR8/JUN/TYROBP/ATM/AIF1/PTPRC/TLR7/CTSC/SPHK1
GO:0007157	GO:0007157	heterophilic cell-cell adhesion via plasma membrane cell adhesion molecules	17	0.81998	1.34672	0.021021	0.0923156	0.0656482	2352	tags=41%, list=15%, signal=35%	ITGAL/ICAM1/JAML/CD164/ALCAM/CADM1/ITGA5
GO:0048246	GO:0048246	macrophage chemotaxis	27	0.808221	1.34665	0.00799201	0.0497909	0.0354077	1297	tags=37%, list=8%, signal=34%	THBS1/SLAMF8/LGALS3/C5AR1/CMKLR1/C3AR1/AKIRIN1/CKLF/PTK2B/DDT
GO:0001910	GO:0001910	regulation of leukocyte mediated cytotoxicity	61	0.788209	1.34662	0.000999001	0.0142699	0.0101477	1424	tags=31%, list=9%, signal=28%	B2M/HLA-C/HLA-B/HLA-A/ARRB2/HLA-F/HLA-E/TYROBP/P2RX7/ICAM1/FCGR2B/PTPRC/LILRB1/LGALS9/CRK/SERPINB9/HAVCR2/NECTIN2/STX7
GO:2000774	GO:2000774	positive regulation of cellular senescence	11	0.837794	1.34643	0.0372608	0.131503	0.0935155	1871	tags=45%, list=12%, signal=40%	B2M/YPEL3/CGAS/HMGA1/KRAS
GO:0071385	GO:0071385	cellular response to glucocorticoid stimulus	39	0.7978	1.34643	0.001998	0.0191413	0.0136119	2254	tags=46%, list=14%, signal=40%	ZFP36L1/ZFP36L2/ZFP36/ATP2B1/ICAM1/CREBRF/AKAP13/USP8/HNRNPU/SERPINF1/FOXO3/CFLAR/TGFB1/ANXA1/NR3C1/EIF4EBP1/PCK2/GSTP1
GO:0050670	GO:0050670	regulation of lymphocyte proliferation	170	0.773078	1.34633	0.000999001	0.0142699	0.0101477	2451	tags=43%, list=16%, signal=37%	HLA-DPA1/IDO1/HLA-DPB1/TNFSF13B/IRF1/MEF2C/CD74/GPR183/CD81/LGALS3/IL6ST/TNFRSF1B/CORO1A/CD40/HLA-E/HLA-DMB/GPNMB/NCKAP1L/CD274/TYROBP/ATM/CTNNB1/SYK/TFRC/FCGR2B/AIF1/IL6R/TNFRSF14/LYN/CD38/SLC39A10/TLR4/RAC2/PTPRC/TGFBR2/LILRB1/VSIG4/CD86/RC3H1/LGALS9/JAK3/HMGB1/VSIR/IL15/PDCD1LG2/PYCARD/HAVCR2/CD46/NCK1/PELI1/PRNP/INPP5D/CD4/TGFB1/SASH3/ANXA1/ICOSLG/RPS3/PRKAR1A/AHR/IL10/PTPN22/IL12RB1/CD55/DLG…
GO:0032944	GO:0032944	regulation of mononuclear cell proliferation	171	0.772773	1.34617	0.000999001	0.0142699	0.0101477	2451	tags=43%, list=16%, signal=36%	HLA-DPA1/IDO1/HLA-DPB1/TNFSF13B/IRF1/MEF2C/CD74/GPR183/CD81/LGALS3/IL6ST/TNFRSF1B/CORO1A/CD40/HLA-E/HLA-DMB/GPNMB/NCKAP1L/CD274/TYROBP/ATM/CTNNB1/SYK/TFRC/FCGR2B/AIF1/IL6R/TNFRSF14/LYN/CD38/SLC39A10/TLR4/RAC2/PTPRC/TGFBR2/LILRB1/VSIG4/CD86/RC3H1/LGALS9/JAK3/HMGB1/VSIR/IL15/PDCD1LG2/PYCARD/HAVCR2/CD46/NCK1/PELI1/PRNP/INPP5D/CD4/TGFB1/SASH3/ANXA1/ICOSLG/RPS3/PRKAR1A/AHR/IL10/PTPN22/IL12RB1/CD55/DLG…
GO:0090343	GO:0090343	positive regulation of cell aging	13	0.830359	1.34604	0.0311558	0.117115	0.0832835	1871	tags=46%, list=12%, signal=41%	B2M/LMNA/YPEL3/CGAS/HMGA1/KRAS
GO:0002576	GO:0002576	platelet degranulation	96	0.780125	1.34522	0.000999001	0.0142699	0.0101477	1493	tags=35%, list=10%, signal=32%	FN1/SERPINA1/THBS1/CD9/SRGN/APLP2/SERPING1/TIMP1/PECAM1/CD63/CD36/CALM1/F13A1/FLNA/A1BG/PLEK/TAGLN2/SYK/LHFPL2/FCER1G/LYN/QSOX1/ACTN4/TMSB4X/LAMP2/FERMT3/VCL/PSAP/CD109/STXBP2/SELENOP/VEGFB/ACTN1/TGFB1
GO:0014047	GO:0014047	glutamate secretion	24	0.809656	1.34476	0.01	0.0558421	0.0397108	1446	tags=29%, list=9%, signal=27%	SLC1A3/KMO/P2RX7/SLC38A2/VAMP2/NF1/GLS
GO:0045577	GO:0045577	regulation of B cell differentiation	25	0.808583	1.34457	0.009	0.0526797	0.037462	482	tags=20%, list=3%, signal=19%	ZFP36L1/ZFP36L2/SLAMF8/NCKAP1L/SYK
GO:2000651	GO:2000651	positive regulation of sodium ion transmembrane transporter activity	14	0.827369	1.34451	0.0260782	0.105009	0.0746751	1839	tags=43%, list=12%, signal=38%	WNK1/GLRX/ACTN4/TESC/CHP1/DNM2
GO:0086013	GO:0086013	membrane repolarization during cardiac muscle cell action potential	15	0.822735	1.34451	0.024024	0.0999252	0.0710596	2049	tags=47%, list=13%, signal=41%	FLNA/ATP1A1/KCNE3/YWHAE/KCNJ2/KCNQ1/DLG1
GO:0042102	GO:0042102	positive regulation of T cell proliferation	79	0.784188	1.34445	0.000999001	0.0142699	0.0101477	1651	tags=39%, list=11%, signal=35%	HLA-DPA1/HLA-DPB1/TNFSF13B/CD81/IL6ST/CORO1A/HLA-E/HLA-DMB/NCKAP1L/CD274/SYK/TFRC/AIF1/IL6R/PTPRC/TGFBR2/CD86/LGALS9/JAK3/HMGB1/IL15/PDCD1LG2/PYCARD/HAVCR2/CD46/NCK1/CD4/SASH3/ANXA1/ICOSLG/RPS3
GO:0030194	GO:0030194	positive regulation of blood coagulation	17	0.818227	1.34384	0.022022	0.0945693	0.0672508	2088	tags=47%, list=13%, signal=41%	THBS1/CD36/PLEK/NFE2L2/TLR4/HPSE/THBD/ANO6
GO:1900048	GO:1900048	positive regulation of hemostasis	17	0.818227	1.34384	0.022022	0.0945693	0.0672508	2088	tags=47%, list=13%, signal=41%	THBS1/CD36/PLEK/NFE2L2/TLR4/HPSE/THBD/ANO6
GO:1903975	GO:1903975	regulation of glial cell migration	13	0.828635	1.34325	0.0341709	0.123984	0.0881681	1988	tags=62%, list=13%, signal=54%	GPR183/LRP1/TIAM1/IDH2/CERS2/P2RX4/CRKL/CX3CR1
GO:0048520	GO:0048520	positive regulation of behavior	11	0.835785	1.3432	0.0392749	0.13622	0.0968698	795	tags=18%, list=5%, signal=17%	MEF2C/VPS35
GO:0043616	GO:0043616	keratinocyte proliferation	19	0.814001	1.34315	0.019019	0.0866067	0.0615884	1282	tags=32%, list=8%, signal=29%	ZFP36L1/ZFP36/EREG/NOTCH2/CD109/SRSF6
GO:0042311	GO:0042311	vasodilation	16	0.81886	1.34276	0.027027	0.107317	0.0763163	536	tags=19%, list=3%, signal=18%	SOD2/GCH1/RGS2
GO:0042953	GO:0042953	lipoprotein transport	10	0.844664	1.34271	0.0445795	0.146791	0.104387	297	tags=30%, list=2%, signal=29%	LRP1/CD36/PRKCB
GO:0044872	GO:0044872	lipoprotein localization	10	0.844664	1.34271	0.0445795	0.146791	0.104387	297	tags=30%, list=2%, signal=29%	LRP1/CD36/PRKCB
GO:0045076	GO:0045076	regulation of interleukin-2 biosynthetic process	17	0.817497	1.34264	0.022022	0.0945693	0.0672508	1448	tags=35%, list=9%, signal=32%	ZFP36/PTPRC/CD86/CLEC7A/CD4/IRF4
GO:0035739	GO:0035739	CD4-positive, alpha-beta T cell proliferation	10	0.844545	1.34253	0.0445795	0.146791	0.104387	2037	tags=60%, list=13%, signal=52%	CD81/CD274/TGFBR2/LGALS9/VSIR/CD55
GO:2000561	GO:2000561	regulation of CD4-positive, alpha-beta T cell proliferation	10	0.844545	1.34253	0.0445795	0.146791	0.104387	2037	tags=60%, list=13%, signal=52%	CD81/CD274/TGFBR2/LGALS9/VSIR/CD55
GO:0001573	GO:0001573	ganglioside metabolic process	13	0.828055	1.34231	0.0341709	0.123984	0.0881681	1104	tags=38%, list=7%, signal=36%	GM2A/ST8SIA4/HEXB/ST3GAL5/B4GALT5
GO:0070664	GO:0070664	negative regulation of leukocyte proliferation	60	0.785928	1.34217	0.000999001	0.0142699	0.0101477	2370	tags=48%, list=15%, signal=41%	IDO1/TNFAIP3/GPNMB/CD274/TYROBP/ATM/FCGR2B/TNFRSF14/LYN/LILRB1/VSIG4/CD86/RC3H1/LGALS9/VSIR/PDCD1LG2/HAVCR2/PELI1/PRNP/INPP5D/TGFB1/PRKAR1A/IL10/DLG1/PKN1/GSTP1/ZBTB7B/BTN2A2/SDC4
GO:0002830	GO:0002830	positive regulation of type 2 immune response	14	0.825781	1.34193	0.0260782	0.105009	0.0746751	921	tags=29%, list=6%, signal=27%	IDO1/CD74/CD81/CD86
GO:0032303	GO:0032303	regulation of icosanoid secretion	12	0.831153	1.34191	0.0361809	0.129374	0.0920015	1808	tags=42%, list=12%, signal=37%	P2RX7/SYK/TNFRSF11A/ATP5PF/P2RX4
GO:0002438	GO:0002438	acute inflammatory response to antigenic stimulus	15	0.820967	1.34162	0.026026	0.104955	0.0746363	1979	tags=40%, list=13%, signal=35%	HLA-E/FCER1G/ICAM1/FCGR2B/PARK7/SELENOS
GO:2000725	GO:2000725	regulation of cardiac muscle cell differentiation	25	0.8066	1.34127	0.01	0.0558421	0.0397108	1513	tags=36%, list=10%, signal=33%	MEF2C/ARRB2/NRG1/RGS2/G6PD/YY1/RBPJ/TGFB1/DDX39B
GO:0006027	GO:0006027	glycosaminoglycan catabolic process	34	0.801266	1.34114	0.002997	0.0256441	0.0182362	1505	tags=32%, list=10%, signal=29%	VCAN/CD44/SDC2/HGSNAT/HEXA/HEXB/IDS/HPSE/GNS/TGFB1/CHP1
GO:0042108	GO:0042108	positive regulation of cytokine biosynthetic process	59	0.785508	1.34097	0.000999001	0.0142699	0.0101477	1632	tags=34%, list=10%, signal=30%	IRF1/CD74/THBS1/CYBB/PTAFR/HMOX1/JAK2/HSPB1/TLR8/TYROBP/EREG/SYK/TLR4/PTPRC/TLR7/CD86/CLEC7A/CD4/IRF4/TLR6
GO:0070230	GO:0070230	positive regulation of lymphocyte apoptotic process	15	0.820346	1.3406	0.026026	0.104955	0.0746363	1868	tags=60%, list=12%, signal=53%	IDO1/PRELID1/CD274/P2RX7/FNIP1/LGALS9/ADAM8/IL10/BAX
GO:0086011	GO:0086011	membrane repolarization during action potential	16	0.817416	1.34039	0.027027	0.107317	0.0763163	2049	tags=44%, list=13%, signal=38%	FLNA/ATP1A1/KCNE3/YWHAE/KCNJ2/KCNQ1/DLG1
GO:0021772	GO:0021772	olfactory bulb development	17	0.816066	1.34029	0.023023	0.0980577	0.0697315	1041	tags=24%, list=7%, signal=22%	LRRK2/ATF5/CSF1R/SKI
GO:0021988	GO:0021988	olfactory lobe development	18	0.814907	1.34022	0.019	0.0865928	0.0615785	1041	tags=22%, list=7%, signal=21%	LRRK2/ATF5/CSF1R/SKI
GO:0002335	GO:0002335	mature B cell differentiation	22	0.809241	1.34022	0.012	0.0638588	0.0454118	2202	tags=55%, list=14%, signal=47%	GPR183/SLAMF8/LGALS1/DOCK10/FCGR2B/NOTCH2/LFNG/PTK2B/CMTM7/MALT1/MFNG/PLCG2
GO:0045646	GO:0045646	regulation of erythrocyte differentiation	42	0.792185	1.34005	0.003996	0.0317281	0.0225627	1767	tags=40%, list=11%, signal=36%	STAT1/ZFP36L1/B2M/ZFP36/HIF1A/NCKAP1L/MAFB/KLF13/LYN/ISG15/HMGB2/FOXO3/HSPA1A/INPP5D/STAT5B/HSPA9/MAPK14
GO:1903077	GO:1903077	negative regulation of protein localization to plasma membrane	17	0.815884	1.33999	0.024024	0.0999252	0.0710596	1493	tags=47%, list=10%, signal=43%	GBP1/PID1/DAB2/RHOQ/PICALM/AP2M1/CLTC/TGFB1
GO:0030593	GO:0030593	neutrophil chemotaxis	73	0.781888	1.33983	0.000999001	0.0142699	0.0101477	1140	tags=27%, list=7%, signal=26%	S100A9/CD74/S100A8/LGALS3/CXCL9/C5AR1/CSF3R/CXCL10/ITGB2/PREX1/NCKAP1L/C5AR2/C3AR1/SYK/FCER1G/JAML/RAC2/CKLF/C1QBP/PIK3CG
GO:0061082	GO:0061082	myeloid leukocyte cytokine production	27	0.803792	1.33927	0.00899101	0.0526797	0.037462	1493	tags=37%, list=10%, signal=34%	CD74/HMOX1/CD36/FCER1G/TLR4/LILRB1/IRAK3/DDX21/MAVS/TGFB1
GO:0002260	GO:0002260	lymphocyte homeostasis	56	0.785601	1.33923	0.000999001	0.0142699	0.0101477	979	tags=29%, list=6%, signal=27%	TNFSF13B/MEF2C/CD74/HIF1A/GAPT/CORO1A/TNFAIP3/NCKAP1L/DOCK10/P2RX7/LYN/RPS6/RC3H1/LGALS9/JAK3/SKIL
GO:0042116	GO:0042116	macrophage activation	73	0.781489	1.33915	0.000999001	0.0142699	0.0101477	1855	tags=47%, list=12%, signal=41%	LRRK2/CD74/THBS1/C5AR1/SLC11A1/CD93/ITGB2/NAMPT/IFNGR1/JAK2/TLR8/JUN/FOXP1/TYROBP/ATM/SYK/FCGR2B/AIF1/TLR4/PTPRC/TLR7/NR1H3/VSIG4/CTSC/SPHK1/TMEM106A/HAVCR2/CEBPA/FPR2/PJA2/TLR6/HSPD1/IL10/SBNO2
GO:0060441	GO:0060441	epithelial tube branching involved in lung morphogenesis	12	0.829431	1.33913	0.0361809	0.129374	0.0920015	481	tags=25%, list=3%, signal=24%	CTSH/CTSZ/CTNNB1
GO:1903428	GO:1903428	positive regulation of reactive oxygen species biosynthetic process	39	0.793384	1.33897	0.002997	0.0256441	0.0182362	2143	tags=51%, list=14%, signal=44%	ITGB2/JAK2/CD36/CYBA/HSP90AB1/HSP90AA1/ICAM1/AIF1/TLR4/PARK7/PTK2B/FOXO3/CLEC7A/AKT1/TLR6/DDAH2/P2RX4/DNM2/INSR/PTGS2
GO:0033631	GO:0033631	cell-cell adhesion mediated by integrin	14	0.823938	1.33893	0.0300903	0.11494	0.0817371	1022	tags=43%, list=7%, signal=40%	SWAP70/ADAM9/WNK1/ITGA4/ITGB1/FERMT3
GO:0001774	GO:0001774	microglial cell activation	36	0.797826	1.33893	0.000999001	0.0142699	0.0101477	1632	tags=47%, list=10%, signal=42%	LRRK2/C5AR1/ITGB2/NAMPT/IFNGR1/JAK2/TLR8/JUN/TYROBP/ATM/AIF1/PTPRC/TLR7/CTSC/SPHK1/FPR2/TLR6
GO:0002269	GO:0002269	leukocyte activation involved in inflammatory response	36	0.797826	1.33893	0.000999001	0.0142699	0.0101477	1632	tags=47%, list=10%, signal=42%	LRRK2/C5AR1/ITGB2/NAMPT/IFNGR1/JAK2/TLR8/JUN/TYROBP/ATM/AIF1/PTPRC/TLR7/CTSC/SPHK1/FPR2/TLR6
GO:0060419	GO:0060419	heart growth	51	0.788078	1.33889	0.000999001	0.0142699	0.0101477	1767	tags=37%, list=11%, signal=33%	MEF2C/RXRA/DUSP6/RGS2/MAPK1/PTEN/TGFBR1/G6PD/PIM1/TGFBR2/YY1/AKAP13/BASP1/RBPJ/JARID2/ARID2/DDX39B/PRKAR1A/MAPK14
GO:0002861	GO:0002861	regulation of inflammatory response to antigenic stimulus	17	0.81518	1.33884	0.024024	0.0999252	0.0710596	1989	tags=53%, list=13%, signal=46%	CD81/HLA-E/FCER1G/FCGR2B/PARK7/PSMA1/IL10/SELENOS/PSMB4
GO:1904376	GO:1904376	negative regulation of protein localization to cell periphery	19	0.811229	1.33858	0.02002	0.0895867	0.0637076	1493	tags=42%, list=10%, signal=38%	GBP1/PID1/DAB2/RHOQ/PICALM/AP2M1/CLTC/TGFB1
GO:0055021	GO:0055021	regulation of cardiac muscle tissue growth	35	0.798085	1.33853	0.001998	0.0191413	0.0136119	1767	tags=37%, list=11%, signal=33%	MEF2C/RGS2/MAPK1/PTEN/TGFBR1/G6PD/PIM1/TGFBR2/YY1/RBPJ/JARID2/DDX39B/MAPK14
GO:0048641	GO:0048641	regulation of skeletal muscle tissue development	25	0.804859	1.33838	0.01	0.0558421	0.0397108	1996	tags=52%, list=13%, signal=45%	MEF2C/DDX17/DDX5/CTNNB1/AKIRIN1/NR1D2/TGFB1/NLN/FLOT1/UQCC2/HDAC9/YBX3/PRKAA1
GO:0071384	GO:0071384	cellular response to corticosteroid stimulus	41	0.791443	1.33817	0.002997	0.0256441	0.0182362	2254	tags=44%, list=14%, signal=38%	ZFP36L1/ZFP36L2/ZFP36/ATP2B1/ICAM1/CREBRF/AKAP13/USP8/HNRNPU/SERPINF1/FOXO3/CFLAR/TGFB1/ANXA1/NR3C1/EIF4EBP1/PCK2/GSTP1
GO:0033622	GO:0033622	integrin activation	15	0.818815	1.3381	0.026026	0.104955	0.0746363	1890	tags=33%, list=12%, signal=29%	FN1/PLEK/FERMT3/SRC/PTGER4
GO:0042535	GO:0042535	positive regulation of tumor necrosis factor biosynthetic process	18	0.813616	1.3381	0.02	0.089571	0.0636964	1373	tags=44%, list=9%, signal=41%	THBS1/CYBB/JAK2/HSPB1/TYROBP/SYK/TLR4/CLEC7A
GO:1901186	GO:1901186	positive regulation of ERBB signaling pathway	25	0.804565	1.33789	0.01	0.0558421	0.0397108	2218	tags=40%, list=14%, signal=34%	NCF1/MMP9/EREG/CBL/HIP1/RBPJ/RTN4/AKT1/NUP62/SHKBP1
GO:0001909	GO:0001909	leukocyte mediated cytotoxicity	85	0.778738	1.3376	0.000999001	0.0142699	0.0101477	1450	tags=31%, list=9%, signal=28%	SLAMF7/B2M/HLA-C/HLA-B/PRDX1/CTSH/HLA-A/ARRB2/HLA-F/CORO1A/HLA-E/TYROBP/P2RX7/ICAM1/FCGR2B/PTPRC/LILRB1/CTSC/LGALS9/CRK/SERPINB9/HAVCR2/STXBP2/NECTIN2/STX7/LYST
GO:0007221	GO:0007221	positive regulation of transcription of Notch receptor target	15	0.818425	1.33746	0.026026	0.104955	0.0746363	1638	tags=33%, list=10%, signal=30%	STAT1/EP300/RBPJ/MAML3/CREBBP
GO:0050858	GO:0050858	negative regulation of antigen receptor-mediated signaling pathway	26	0.802476	1.33742	0.00899101	0.0526797	0.037462	740	tags=23%, list=5%, signal=22%	GBP1/LGALS3/LILRB4/PHPT1/FCGR2B/DUSP22
GO:0071677	GO:0071677	positive regulation of mononuclear cell migration	18	0.812867	1.33687	0.02	0.089571	0.0636964	1521	tags=44%, list=10%, signal=40%	PLA2G7/LGMN/LGALS3/CXCL10/AIF1/HMGB1/TGFB1/FPR2
GO:1905666	GO:1905666	regulation of protein localization to endosome	10	0.840692	1.3364	0.047619	0.150147	0.106773	1331	tags=50%, list=8%, signal=46%	SORL1/DTX3L/ABHD17A/ANKRD13A/MSN
GO:0048662	GO:0048662	negative regulation of smooth muscle cell proliferation	28	0.800611	1.33534	0.00599401	0.0412548	0.0293374	2489	tags=57%, list=16%, signal=48%	SOD2/MEF2C/HMOX1/TNFAIP3/PTEN/AIF1/PTGIR/IL15/SF1/IL10/COMT/GSTP1/CTNNBIP1/PDCD4/ANG/TRIB1
GO:0001912	GO:0001912	positive regulation of leukocyte mediated cytotoxicity	43	0.788613	1.33531	0.003996	0.0317281	0.0225627	2243	tags=35%, list=14%, signal=30%	B2M/HLA-C/HLA-B/HLA-A/HLA-F/HLA-E/TYROBP/P2RX7/PTPRC/NECTIN2/STX7/IL12RB1/CADM1/ITGAM/AP1G1
GO:0045671	GO:0045671	negative regulation of osteoclast differentiation	22	0.806266	1.33529	0.014	0.0714925	0.0508403	2366	tags=50%, list=15%, signal=43%	LILRB4/MAFB/CTNNB1/TLR4/LILRB1/LILRB3/INPP5D/NF1/TOB2/PIK3R1/UBASH3B
GO:0050852	GO:0050852	T cell receptor signaling pathway	179	0.76562	1.33517	0.000999001	0.0142699	0.0101477	2401	tags=45%, list=15%, signal=39%	GBP1/PSME2/HLA-DPA1/HLA-DQA1/HLA-DPB1/HLA-DRA/HLA-DQA2/HLA-DQB1/PSMB9/HLA-DRB1/PSME1/FYB1/CD81/LGALS3/PSMB8/LILRB4/BTN3A2/PHPT1/PSMB10/PSMA3/CUL1/PSMA4/PSMA2/WNK1/PSMA5/PSMB1/LCP2/PSMB3/PSMB6/PSMA7/MAPK1/PSMB2/DUSP22/WAS/PTPRC/BTN3A3/BTN3A1/RC3H1/TAB2/PSMD14/NFKB1/HLA-DRB5/PSMC3/SPPL3/PAK2/NCK1/PSMD7/PRNP/PSMD11/NECTIN2/INPP5D/FYN/CD4/PSMD8/PSMA1/PSMC2/PAG1/PSMC1/ICOSLG/MALT1/IKBKB/RPS3/STK11/PSM…
GO:0042130	GO:0042130	negative regulation of T cell proliferation	45	0.788109	1.33501	0.002997	0.0256441	0.0182362	2370	tags=47%, list=15%, signal=40%	IDO1/GPNMB/CD274/TNFRSF14/LILRB1/VSIG4/CD86/RC3H1/LGALS9/VSIR/PDCD1LG2/HAVCR2/PELI1/PRNP/TGFB1/PRKAR1A/IL10/DLG1/ZBTB7B/BTN2A2/SDC4
GO:0055094	GO:0055094	response to lipoprotein particle	25	0.802637	1.33468	0.011	0.0597081	0.04246	1632	tags=44%, list=10%, signal=39%	CD9/CD81/ITGB2/CD36/SYK/FCER1G/CD68/TLR4/ITGB1/AKT1/TLR6
GO:0016601	GO:0016601	Rac protein signal transduction	33	0.798495	1.33444	0.00599401	0.0412548	0.0293374	2161	tags=52%, list=14%, signal=45%	RHOG/TIAM1/ARF6/AIF1/NISCH/DYNLT1/OGT/BRK1/RAC2/CRK/ELMO1/ABI2/NF1/EPS8/DNM2/KRAS/RAC1
GO:0032945	GO:0032945	negative regulation of mononuclear cell proliferation	56	0.782791	1.33444	0.000999001	0.0142699	0.0101477	2370	tags=48%, list=15%, signal=41%	IDO1/GPNMB/CD274/TYROBP/ATM/FCGR2B/TNFRSF14/LYN/LILRB1/VSIG4/CD86/RC3H1/LGALS9/VSIR/PDCD1LG2/HAVCR2/PELI1/PRNP/INPP5D/TGFB1/PRKAR1A/IL10/DLG1/PKN1/ZBTB7B/BTN2A2/SDC4
GO:0050672	GO:0050672	negative regulation of lymphocyte proliferation	56	0.782791	1.33444	0.000999001	0.0142699	0.0101477	2370	tags=48%, list=15%, signal=41%	IDO1/GPNMB/CD274/TYROBP/ATM/FCGR2B/TNFRSF14/LYN/LILRB1/VSIG4/CD86/RC3H1/LGALS9/VSIR/PDCD1LG2/HAVCR2/PELI1/PRNP/INPP5D/TGFB1/PRKAR1A/IL10/DLG1/PKN1/ZBTB7B/BTN2A2/SDC4
GO:0042033	GO:0042033	chemokine biosynthetic process	14	0.821052	1.33424	0.0320963	0.119083	0.0846833	197	tags=14%, list=1%, signal=14%	CD74/HMOX1
GO:0050755	GO:0050755	chemokine metabolic process	14	0.821052	1.33424	0.0320963	0.119083	0.0846833	197	tags=14%, list=1%, signal=14%	CD74/HMOX1
GO:0007492	GO:0007492	endoderm development	46	0.78681	1.3341	0.002997	0.0256441	0.0182362	1493	tags=30%, list=10%, signal=28%	FN1/ZFP36L1/MMP9/ITGB2/ITGAV/CTNNB1/ITGA4/SSBP3/BPTF/ITGB5/HSBP1/SMAD2/SETD2/TGFB1
GO:0036037	GO:0036037	CD8-positive, alpha-beta T cell activation	20	0.807425	1.33374	0.019	0.0865928	0.0615785	1391	tags=50%, list=9%, signal=46%	IRF1/RUNX3/HLA-E/NCKAP1L/CD274/SATB1/LILRB1/CLEC4A/VSIR/SOCS1
GO:1905063	GO:1905063	regulation of vascular smooth muscle cell differentiation	11	0.829534	1.33315	0.0433031	0.144824	0.102988	881	tags=27%, list=6%, signal=26%	SOD2/ENG/DNMT1
GO:0032613	GO:0032613	interleukin-10 production	47	0.785902	1.33314	0.002997	0.0256441	0.0182362	1717	tags=47%, list=11%, signal=42%	IDO1/CD274/TYROBP/SYK/FCER1G/FCGR2B/TLR4/ISG15/LILRB1/LGALS9/JAK3/HMGB1/VSIR/PDCD1LG2/PYCARD/CD46/CLEC7A/CD47/IRF4/SASH3/HGF/HSPD1
GO:1903205	GO:1903205	regulation of hydrogen peroxide-induced cell death	20	0.80697	1.33299	0.019	0.0865928	0.0615785	1807	tags=45%, list=12%, signal=40%	TXN/LRRK2/NFE2L2/RACK1/PARK7/PSAP/FOXO3/HGF/IL10
GO:1904407	GO:1904407	positive regulation of nitric oxide metabolic process	33	0.797341	1.33251	0.00599401	0.0412548	0.0293374	2143	tags=55%, list=14%, signal=47%	ITGB2/JAK2/CD36/HSP90AB1/HSP90AA1/ICAM1/AIF1/TLR4/TMEM106A/PTK2B/CLEC7A/AKT1/TLR6/DDAH2/P2RX4/DNM2/INSR/PTGS2
GO:0002223	GO:0002223	stimulatory C-type lectin receptor signaling pathway	91	0.774165	1.33248	0.000999001	0.0142699	0.0101477	2401	tags=62%, list=15%, signal=52%	PSME2/PSMB9/PSME1/PSMB8/CLEC4E/PSMB10/PSMA3/CLEC10A/CUL1/PSMA4/PSMA2/PSMA5/PSMB1/SYK/PSMB3/FCER1G/PSMB6/PSMA7/EP300/LYN/PSMB2/TAB2/PSMD14/CLEC4A/NFKB1/PSMC3/PAK2/CLEC4D/PSMD7/PSMD11/FYN/PSMD8/PSMA1/PSMC2/PSMC1/CLEC6A/MALT1/IKBKB/CREBBP/PSMB7/PSMB5/SRC/KRAS/RELB/PSMD1/PSMB4/PSMA6/PRKACA/PDPK1/PSMC4/PLCG2/RPS6KA5/ICAM3/PRKCD/PSMC5/MAP3K7
GO:0070586	GO:0070586	cell-cell adhesion involved in gastrulation	10	0.837943	1.33203	0.0496454	0.15346	0.109129	1807	tags=40%, list=12%, signal=35%	MBP/WNK1/MYADM/IL10
GO:0030224	GO:0030224	monocyte differentiation	30	0.797161	1.33157	0.00999001	0.0558421	0.0397108	1423	tags=37%, list=9%, signal=33%	ZFP36L1/MEF2C/CD74/JUN/MYH9/CSF1R/FOXP1/SP3/FES/INPP5D/CD4
GO:1903131	GO:1903131	mononuclear cell differentiation	30	0.797161	1.33157	0.00999001	0.0558421	0.0397108	1423	tags=37%, list=9%, signal=33%	ZFP36L1/MEF2C/CD74/JUN/MYH9/CSF1R/FOXP1/SP3/FES/INPP5D/CD4
GO:0032735	GO:0032735	positive regulation of interleukin-12 production	30	0.797153	1.33156	0.00999001	0.0558421	0.0397108	1767	tags=37%, list=11%, signal=33%	IDO1/IRF1/CD40/CD36/SYK/TLR4/LGALS9/HMGB1/CLEC7A/HSPD1/MAPK14
GO:0014855	GO:0014855	striated muscle cell proliferation	35	0.793836	1.3314	0.002997	0.0256441	0.0182362	1767	tags=43%, list=11%, signal=38%	MEF2C/RXRA/JAK2/MAPK1/PTEN/TGFBR1/PIM1/TGFBR2/AKIRIN1/RBPJ/JARID2/ARID2/CFLAR/PRKAR1A/MAPK14
GO:0097503	GO:0097503	sialylation	12	0.824567	1.33128	0.040201	0.137934	0.0980884	1875	tags=42%, list=12%, signal=37%	ST8SIA4/ST3GAL5/ST3GAL6/ST3GAL1/ST6GAL1
GO:0061158	GO:0061158	3'-UTR-mediated mRNA destabilization	14	0.819021	1.33094	0.0330993	0.121476	0.0863849	1324	tags=36%, list=8%, signal=33%	ZFP36L1/ZFP36L2/ZFP36/RC3H1/HNRNPD
GO:0002548	GO:0002548	monocyte chemotaxis	42	0.786076	1.32971	0.003996	0.0317281	0.0225627	2088	tags=36%, list=13%, signal=31%	PLA2G7/SLAMF8/LGMN/LGALS3/CXCL10/AIF1/IL6R/LYN/TNFRSF11A/HMGB1/FPR2/ANXA1/DUSP1/RPS19/ANO6
GO:0070661	GO:0070661	leukocyte proliferation	229	0.759001	1.32966	0.000999001	0.0142699	0.0101477	2451	tags=41%, list=16%, signal=36%	HLA-DPA1/IDO1/HLA-DPB1/TNFSF13B/IRF1/MEF2C/CD74/GPR183/CD81/LGALS3/IL6ST/TNFRSF1B/SLC11A1/GAPT/CORO1A/CD40/TNFAIP3/PSMB10/HLA-E/HLA-DMB/GPNMB/NCKAP1L/CSF1R/CD274/TYROBP/ATM/P2RX7/CTNNB1/SYK/TFRC/FCGR2B/BST2/AIF1/SATB1/IL6R/TNFRSF14/LYN/CD38/SLC39A10/TLR4/RAC2/PTPRC/TGFBR2/LILRB1/RPS6/BTN3A1/VSIG4/CD86/RC3H1/LGALS9/JAK3/HMGB1/VSIR/IL15/PDCD1LG2/PYCARD/PIK3CG/HAVCR2/CD46/NCK1/PELI1/PRNP/MSN/INPP5D/…
GO:0046651	GO:0046651	lymphocyte proliferation	214	0.759784	1.32947	0.000999001	0.0142699	0.0101477	2451	tags=42%, list=16%, signal=36%	HLA-DPA1/IDO1/HLA-DPB1/TNFSF13B/IRF1/MEF2C/CD74/GPR183/CD81/LGALS3/IL6ST/TNFRSF1B/SLC11A1/GAPT/CORO1A/CD40/PSMB10/HLA-E/HLA-DMB/GPNMB/NCKAP1L/CD274/TYROBP/ATM/P2RX7/CTNNB1/SYK/TFRC/FCGR2B/AIF1/SATB1/IL6R/TNFRSF14/LYN/CD38/SLC39A10/TLR4/RAC2/PTPRC/TGFBR2/LILRB1/RPS6/BTN3A1/VSIG4/CD86/RC3H1/LGALS9/JAK3/HMGB1/VSIR/IL15/PDCD1LG2/PYCARD/PIK3CG/HAVCR2/CD46/NCK1/PELI1/PRNP/MSN/INPP5D/DOCK8/AZI2/FYN/CD4/…
GO:0010922	GO:0010922	positive regulation of phosphatase activity	27	0.797817	1.32932	0.00899101	0.0526797	0.037462	1270	tags=37%, list=8%, signal=34%	MEF2C/JAK2/CALM1/HSP90AB1/PLEK/SLC39A10/PTPRC/CALM2/PPARGC1B/PPP1R12A
GO:0002757	GO:0002757	immune response-activating signal transduction	468	0.753079	1.32924	0.000999001	0.0142699	0.0101477	2330	tags=44%, list=15%, signal=38%	GBP1/PSME2/HLA-DPA1/HLA-DQA1/HLA-DPB1/HLA-DRA/HLA-DQA2/IRF1/S100A9/MEF2C/HLA-DQB1/PSMB9/HLA-DRB1/PSME1/S100A8/FYB1/CD81/LGMN/FCGR1A/CD14/LGALS3/CTSS/ARRB2/PSMB8/C5AR1/LILRB4/FPR3/CLEC4E/ITGB2/UBE2D1/BTN3A2/NFKBIA/TNFAIP3/PHPT1/TLR8/CD36/RPS6KA3/PSMB10/PRKCB/BIRC3/PSMA3/CYBA/HSP90AB1/ALPK1/CLEC10A/WDFY1/ACTR2/CUL1/MAP3K1/FCGR2A/NCKAP1L/IGHA1/FOXP1/C5AR2/HSP90AA1/MYO1G/CMKLR1/PSMA4/PSMA2/WNK1/PSMA5…
GO:0060457	GO:0060457	negative regulation of digestive system process	11	0.826944	1.32899	0.0453172	0.147383	0.104808	859	tags=27%, list=5%, signal=26%	WNK1/TIFAB/NR1H3
GO:0036035	GO:0036035	osteoclast development	15	0.813132	1.32881	0.031031	0.116727	0.0830075	1794	tags=53%, list=11%, signal=47%	FOXP1/TYROBP/FAM20C/NOTCH2/LILRB1/ANXA2/SRC/PAFAH1B1
GO:0055022	GO:0055022	negative regulation of cardiac muscle tissue growth	15	0.81309	1.32874	0.031031	0.116727	0.0830075	1248	tags=40%, list=8%, signal=37%	RGS2/PTEN/G6PD/TGFBR2/YY1/JARID2
GO:0061117	GO:0061117	negative regulation of heart growth	15	0.81309	1.32874	0.031031	0.116727	0.0830075	1248	tags=40%, list=8%, signal=37%	RGS2/PTEN/G6PD/TGFBR2/YY1/JARID2
GO:0021544	GO:0021544	subpallium development	11	0.826504	1.32828	0.0453172	0.147383	0.104808	313	tags=18%, list=2%, signal=18%	LRRK2/ZSWIM6
GO:0021756	GO:0021756	striatum development	11	0.826504	1.32828	0.0453172	0.147383	0.104808	313	tags=18%, list=2%, signal=18%	LRRK2/ZSWIM6
GO:0150077	GO:0150077	regulation of neuroinflammatory response	23	0.80101	1.32823	0.016	0.0778906	0.0553901	1010	tags=30%, list=6%, signal=29%	MMP9/LRRK2/TNFRSF1B/ATM/PTPRC/CTSC/SPHK1
GO:0002690	GO:0002690	positive regulation of leukocyte chemotaxis	66	0.77645	1.32813	0.000999001	0.0142699	0.0101477	2161	tags=39%, list=14%, signal=34%	PLA2G7/CD74/THBS1/LGMN/C5AR1/CALR/CXCL10/SWAP70/NCKAP1L/CMKLR1/WNK1/C3AR1/AIF1/IL6R/RAC2/AKIRIN1/LGALS9/C1QBP/HMGB1/PTK2B/VEGFB/FPR2/MAPK14/CAMK1D/ANO6/RAC1
GO:0070228	GO:0070228	regulation of lymphocyte apoptotic process	43	0.784362	1.32811	0.003996	0.0317281	0.0225627	1868	tags=42%, list=12%, signal=37%	IDO1/CD74/LGALS3/HIF1A/PRELID1/CD274/FOXP1/P2RX7/PTEN/LYN/SLC39A10/FNIP1/LGALS9/JAK3/DOCK8/ADAM8/IL10/BAX
GO:1903306	GO:1903306	negative regulation of regulated secretory pathway	18	0.807388	1.32786	0.024	0.0999252	0.0710596	1080	tags=39%, list=7%, signal=36%	HLA-F/HMOX1/FCGR2B/GNAI2/LGALS9/STXBP3/RAP1A
GO:0032943	GO:0032943	mononuclear cell proliferation	216	0.758518	1.32753	0.000999001	0.0142699	0.0101477	2451	tags=42%, list=16%, signal=36%	HLA-DPA1/IDO1/HLA-DPB1/TNFSF13B/IRF1/MEF2C/CD74/GPR183/CD81/LGALS3/IL6ST/TNFRSF1B/SLC11A1/GAPT/CORO1A/CD40/PSMB10/HLA-E/HLA-DMB/GPNMB/NCKAP1L/CD274/TYROBP/ATM/P2RX7/CTNNB1/SYK/TFRC/FCGR2B/AIF1/SATB1/IL6R/TNFRSF14/LYN/CD38/SLC39A10/TLR4/RAC2/PTPRC/TGFBR2/LILRB1/RPS6/BTN3A1/VSIG4/CD86/RC3H1/LGALS9/JAK3/HMGB1/VSIR/IL15/PDCD1LG2/PYCARD/PIK3CG/HAVCR2/CD46/NCK1/PELI1/PRNP/MSN/INPP5D/DOCK8/AZI2/FYN/CD4/…
GO:0055017	GO:0055017	cardiac muscle tissue growth	47	0.782439	1.32727	0.002997	0.0256441	0.0182362	1767	tags=36%, list=11%, signal=32%	MEF2C/RXRA/RGS2/MAPK1/PTEN/TGFBR1/G6PD/PIM1/TGFBR2/YY1/AKAP13/RBPJ/JARID2/ARID2/DDX39B/PRKAR1A/MAPK14
GO:0060421	GO:0060421	positive regulation of heart growth	21	0.801902	1.32692	0.018	0.0839381	0.0596907	1767	tags=33%, list=11%, signal=30%	MEF2C/MAPK1/PIM1/BASP1/RBPJ/DDX39B/MAPK14
GO:0002764	GO:0002764	immune response-regulating signaling pathway	500	0.751572	1.32687	0.000999001	0.0142699	0.0101477	2330	tags=43%, list=15%, signal=38%	GBP1/PSME2/HLA-DPA1/HLA-DQA1/HLA-DPB1/HLA-DRA/HLA-DQA2/IRF1/S100A9/MEF2C/HLA-DQB1/PSMB9/HLA-DRB1/PSME1/S100A8/CTSH/FYB1/CD81/LGMN/FCGR1A/CD14/LGALS3/CTSS/ARRB2/PSMB8/C5AR1/LILRB4/FPR3/CLEC4E/CD40/ITGB2/UBE2D1/BTN3A2/NFKBIA/TNFAIP3/PHPT1/TLR8/CD36/JUN/RPS6KA3/PSMB10/PRKCB/BIRC3/CALM1/PSMA3/CYBA/HSP90AB1/ALPK1/CLEC10A/WDFY1/ACTR2/CUL1/MAP3K1/FOS/FCGR2A/NCKAP1L/IGHA1/FOXP1/C5AR2/HSP90AA1/MYO1G/CMKLR…
GO:2000050	GO:2000050	regulation of non-canonical Wnt signaling pathway	16	0.809066	1.3267	0.031031	0.116727	0.0830075	433	tags=19%, list=3%, signal=18%	RNF213/DAB2/TIAM1
GO:0043403	GO:0043403	skeletal muscle tissue regeneration	27	0.796049	1.32637	0.00999001	0.0558421	0.0397108	1532	tags=33%, list=10%, signal=30%	CD9/CD81/PTGFRN/PPP3CA/TGFBR2/AKIRIN1/PKM/CFLAR/ANXA1
GO:1904385	GO:1904385	cellular response to angiotensin	16	0.808845	1.32634	0.031031	0.116727	0.0830075	2410	tags=62%, list=15%, signal=53%	AGTRAP/CYBA/NFE2L2/ROCK1/NFKB1/ARID1B/CA2/SRC/PRKCD/ROCK2
GO:0045429	GO:0045429	positive regulation of nitric oxide biosynthetic process	32	0.794395	1.32621	0.00899101	0.0526797	0.037462	2143	tags=53%, list=14%, signal=46%	ITGB2/JAK2/CD36/HSP90AB1/HSP90AA1/ICAM1/AIF1/TLR4/PTK2B/CLEC7A/AKT1/TLR6/DDAH2/P2RX4/DNM2/INSR/PTGS2
GO:0050654	GO:0050654	chondroitin sulfate proteoglycan metabolic process	29	0.794758	1.32621	0.00599401	0.0412548	0.0293374	989	tags=24%, list=6%, signal=23%	VCAN/HEXA/HEXB/CHST11/DSE/IDS/XYLT1
GO:0002688	GO:0002688	regulation of leukocyte chemotaxis	87	0.771468	1.32602	0.000999001	0.0142699	0.0101477	2161	tags=37%, list=14%, signal=32%	PLA2G7/CD74/THBS1/SLAMF8/LGMN/C5AR1/CALR/CXCL10/SWAP70/NCKAP1L/C5AR2/CMKLR1/WNK1/C3AR1/AIF1/IL6R/LYN/RAC2/AKIRIN1/LGALS9/C1QBP/HMGB1/PTK2B/DDT/VEGFB/FPR2/MAPK14/DUSP1/CAMK1D/ANO6/MPP1/RAC1
GO:0021846	GO:0021846	cell proliferation in forebrain	13	0.817882	1.32582	0.0442211	0.146361	0.104081	2121	tags=38%, list=14%, signal=33%	AKNA/HOOK3/ZEB2/PCM1/NUMB
GO:0035791	GO:0035791	platelet-derived growth factor receptor-beta signaling pathway	11	0.824948	1.32578	0.0463243	0.148435	0.105556	1753	tags=45%, list=11%, signal=40%	LRP1/PTPN1/HIP1/PTPN12/SRC
GO:0070229	GO:0070229	negative regulation of lymphocyte apoptotic process	23	0.799416	1.32558	0.016	0.0778906	0.0553901	1395	tags=30%, list=9%, signal=28%	IDO1/CD74/HIF1A/FOXP1/SLC39A10/JAK3/DOCK8
GO:0017121	GO:0017121	phospholipid scrambling	10	0.833871	1.32556	0.0526849	0.15887	0.112977	2088	tags=30%, list=13%, signal=26%	P2RX7/PLSCR1/ANO6
GO:0030316	GO:0030316	osteoclast differentiation	76	0.773817	1.32547	0.000999001	0.0142699	0.0101477	1916	tags=46%, list=12%, signal=41%	SNX10/GPR183/CD81/LILRB4/FOS/CSF1R/FOXP1/MAFB/TYROBP/RASSF2/CTNNB1/FCER1G/TFRC/FAM20C/NOTCH2/TNFRSF11A/GNAS/TLR4/CREB1/LILRB1/LILRB3/PPARGC1B/ANXA2/CD109/KLF10/CA2/INPP5D/NF1/TOB2/TGFB1/SRC/MAPK14/PAFAH1B1/SBNO2/PIK3R1
GO:0033194	GO:0033194	response to hydroperoxide	15	0.81089	1.32515	0.035035	0.126275	0.0897976	986	tags=47%, list=6%, signal=44%	JAK2/CD36/DAPK1/TP53INP1/AIF1/CD38/OXR1
GO:0035722	GO:0035722	interleukin-12-mediated signaling pathway	43	0.782582	1.32509	0.003996	0.0317281	0.0225627	1847	tags=51%, list=12%, signal=45%	PSME2/SOD2/TALDO1/JAK2/LCP1/CAPZA1/GSTO1/LMNB1/P4HB/CDC42/ANXA2/PAK2/CFL1/MSN/CNN2/HNRNPA2B1/HSPA9/SERPINB2/RPLP0/TYK2/IL10/IL12RB1
GO:0071378	GO:0071378	cellular response to growth hormone stimulus	18	0.805622	1.32495	0.025	0.102673	0.0730133	2869	tags=61%, list=18%, signal=50%	JAK2/LYN/PTPN1/LEPROT/PXN/STAT6/JAK3/STAT5B/PIK3R1/MBD5/STAT3
GO:1990266	GO:1990266	neutrophil migration	83	0.771976	1.32492	0.000999001	0.0142699	0.0101477	1140	tags=28%, list=7%, signal=26%	S100A9/CD74/S100A8/SLAMF8/LGALS3/CXCL9/C5AR1/CSF3R/PECAM1/CXCL10/ITGB2/PREX1/NCKAP1L/C5AR2/C3AR1/SYK/FCER1G/CD99/JAML/RAC2/CKLF/C1QBP/PIK3CG
GO:0042430	GO:0042430	indole-containing compound metabolic process	13	0.817251	1.32479	0.0442211	0.146361	0.104081	1967	tags=38%, list=13%, signal=34%	IDO1/KMO/KYNU/IDO2/ATP7A
GO:0002685	GO:0002685	regulation of leukocyte migration	153	0.761285	1.32478	0.000999001	0.0142699	0.0101477	2161	tags=36%, list=14%, signal=31%	PLA2G7/CD74/THBS1/CD9/SLAMF8/CD81/LGMN/LGALS3/PTAFR/C5AR1/CALR/HMOX1/CXCL10/SWAP70/NCKAP1L/C5AR2/CMKLR1/WNK1/C3AR1/ICAM1/ITGA4/AIF1/IL6R/CD99/TNFRSF14/LYN/RAC2/AKIRIN1/LGALS9/CRK/C1QBP/HMGB1/PTK2B/PYCARD/STK10/DDT/MSN/VEGFB/DOCK8/TGFB1/FPR2/ANXA1/IL27RA/AKT1/ADAM8/MAPK14/P2RX4/DUSP1/PTGER4/CAMK1D/CRKL/CX3CR1/ANO6/MPP1/RAC1
GO:0090073	GO:0090073	positive regulation of protein homodimerization activity	11	0.824222	1.32462	0.0473313	0.14963	0.106406	1064	tags=36%, list=7%, signal=34%	MEF2C/LGALS3/ARF6/PARK7
GO:0070232	GO:0070232	regulation of T cell apoptotic process	26	0.794731	1.32451	0.00999001	0.0558421	0.0397108	1679	tags=35%, list=11%, signal=31%	IDO1/LGALS3/HIF1A/PRELID1/CD274/LGALS9/JAK3/DOCK8/ADAM8
GO:0045742	GO:0045742	positive regulation of epidermal growth factor receptor signaling pathway	23	0.798675	1.32435	0.016	0.0778906	0.0553901	2218	tags=35%, list=14%, signal=30%	NCF1/MMP9/EREG/CBL/HIP1/AKT1/NUP62/SHKBP1
GO:0030212	GO:0030212	hyaluronan metabolic process	26	0.79462	1.32432	0.00999001	0.0558421	0.0397108	1687	tags=46%, list=11%, signal=41%	CD44/HEXA/HEXB/ABCC5/PIM1/NFKB1/IL15/CLTC/TGFB1/CHP1/AKT1/HGF
GO:0070670	GO:0070670	response to interleukin-4	31	0.792557	1.32414	0.00899101	0.0526797	0.037462	1008	tags=29%, list=6%, signal=27%	IL2RG/PARP14/CORO1A/HSP90AB1/TUBA1B/MRC1/STAT6/JAK3/HSPA5
GO:0071353	GO:0071353	cellular response to interleukin-4	31	0.792557	1.32414	0.00899101	0.0526797	0.037462	1008	tags=29%, list=6%, signal=27%	IL2RG/PARP14/CORO1A/HSP90AB1/TUBA1B/MRC1/STAT6/JAK3/HSPA5
GO:0014912	GO:0014912	negative regulation of smooth muscle cell migration	15	0.810259	1.32412	0.035035	0.126275	0.0897976	651	tags=33%, list=4%, signal=32%	MEF2C/LRP1/NFE2L2/AIF1/CORO1B
GO:0003299	GO:0003299	muscle hypertrophy in response to stress	13	0.816824	1.3241	0.0442211	0.146361	0.104081	576	tags=23%, list=4%, signal=22%	MEF2C/LMNA/PPP3CA
GO:0014887	GO:0014887	cardiac muscle adaptation	13	0.816824	1.3241	0.0442211	0.146361	0.104081	576	tags=23%, list=4%, signal=22%	MEF2C/LMNA/PPP3CA
GO:0014898	GO:0014898	cardiac muscle hypertrophy in response to stress	13	0.816824	1.3241	0.0442211	0.146361	0.104081	576	tags=23%, list=4%, signal=22%	MEF2C/LMNA/PPP3CA
GO:0060396	GO:0060396	growth hormone receptor signaling pathway	17	0.806003	1.32377	0.029029	0.112229	0.0798092	2869	tags=65%, list=18%, signal=53%	JAK2/LYN/PTPN1/LEPROT/PXN/STAT6/JAK3/STAT5B/PIK3R1/MBD5/STAT3
GO:0090713	GO:0090713	immunological memory process	10	0.832727	1.32374	0.0526849	0.15887	0.112977	1847	tags=50%, list=12%, signal=44%	FGL2/CD81/TNFRSF14/CD46/IL12RB1
GO:0031341	GO:0031341	regulation of cell killing	73	0.772492	1.32373	0.000999001	0.0142699	0.0101477	2243	tags=38%, list=14%, signal=33%	B2M/HLA-C/HLA-B/HLA-A/ARRB2/HLA-F/HLA-E/HSP90AB1/TYROBP/P2RX7/SYK/ICAM1/FCGR2B/GAPDH/PTPRC/LILRB1/LGALS9/CRK/SERPINB9/HAVCR2/NECTIN2/CLEC7A/STX7/IL12RB1/CADM1/CD55/ITGAM/AP1G1
GO:0071621	GO:0071621	granulocyte chemotaxis	85	0.770648	1.32371	0.000999001	0.0142699	0.0101477	1140	tags=28%, list=7%, signal=26%	S100A9/CD74/THBS1/S100A8/LGALS3/CXCL9/C5AR1/CSF3R/CXCL10/ITGB2/PREX1/NCKAP1L/C5AR2/CMKLR1/C3AR1/SYK/FCER1G/IL17RA/JAML/RAC2/AKIRIN1/CKLF/C1QBP/PIK3CG
GO:0002220	GO:0002220	innate immune response activating cell surface receptor signaling pathway	94	0.768111	1.3232	0.001998	0.0191413	0.0136119	2401	tags=61%, list=15%, signal=52%	PSME2/PSMB9/PSME1/PSMB8/CLEC4E/PSMB10/PSMA3/CLEC10A/CUL1/PSMA4/PSMA2/PSMA5/PSMB1/SYK/PSMB3/FCER1G/PSMB6/PSMA7/EP300/LYN/PSMB2/TAB2/PSMD14/CLEC4A/NFKB1/PSMC3/PAK2/CLEC4D/PSMD7/PSMD11/FYN/PSMD8/PSMA1/PSMC2/PSMC1/CLEC6A/MALT1/IKBKB/CREBBP/PSMB7/PSMB5/SRC/FCN1/KRAS/RELB/PSMD1/PSMB4/PSMA6/PRKACA/PDPK1/PSMC4/PLCG2/RPS6KA5/ICAM3/PRKCD/PSMC5/MAP3K7
GO:0097284	GO:0097284	hepatocyte apoptotic process	12	0.819548	1.32317	0.0452261	0.147351	0.104786	1405	tags=50%, list=9%, signal=46%	STK4/ARF6/RB1/BID/PIK3CG/CFLAR
GO:0071450	GO:0071450	cellular response to oxygen radical	19	0.801743	1.32293	0.022022	0.0945693	0.0672508	1064	tags=32%, list=7%, signal=29%	SOD2/PRDX1/CD36/GCH1/NFE2L2/PARK7
GO:0071451	GO:0071451	cellular response to superoxide	19	0.801743	1.32293	0.022022	0.0945693	0.0672508	1064	tags=32%, list=7%, signal=29%	SOD2/PRDX1/CD36/GCH1/NFE2L2/PARK7
GO:0050856	GO:0050856	regulation of T cell receptor signaling pathway	38	0.785516	1.32278	0.004995	0.036639	0.026055	1818	tags=32%, list=12%, signal=28%	GBP1/CD81/LGALS3/LILRB4/PHPT1/DUSP22/RC3H1/PRNP/NECTIN2/MALT1/RPS3/PTPN22
GO:0071622	GO:0071622	regulation of granulocyte chemotaxis	34	0.790245	1.32269	0.00699301	0.045714	0.0325085	2161	tags=41%, list=14%, signal=36%	CD74/THBS1/C5AR1/NCKAP1L/C5AR2/CMKLR1/C3AR1/RAC2/AKIRIN1/C1QBP/MAPK14/CAMK1D/MPP1/RAC1
GO:0002709	GO:0002709	regulation of T cell mediated immunity	62	0.773825	1.32256	0.000999001	0.0142699	0.0101477	1847	tags=34%, list=12%, signal=30%	B2M/HLA-C/HLA-B/CD81/HLA-A/TNFRSF1B/HLA-F/HLA-E/P2RX7/FCGR2B/DUSP22/WAS/PTPRC/LILRB1/HMGB1/NECTIN2/STX7/SASH3/MALT1/HSPD1/IL12RB1
GO:0006026	GO:0006026	aminoglycan catabolic process	37	0.786355	1.32248	0.003996	0.0317281	0.0225627	1755	tags=32%, list=11%, signal=29%	VCAN/CD44/SDC2/HGSNAT/HEXA/HEXB/IDS/HPSE/GNS/TGFB1/CHP1/CTBS
GO:0002763	GO:0002763	positive regulation of myeloid leukocyte differentiation	41	0.782113	1.32239	0.002997	0.0256441	0.0182362	2489	tags=54%, list=16%, signal=45%	ZFP36L1/CD74/HCLS1/JUN/FOS/TYROBP/RB1/CD101/GNAS/FES/CREB1/TESC/PPARGC1B/KLF10/CA2/CD4/TGFB1/PRKCA/CTNNBIP1/ACIN1/HAX1/TRIB1
GO:0044058	GO:0044058	regulation of digestive system process	21	0.79904	1.32219	0.019	0.0865928	0.0615785	934	tags=24%, list=6%, signal=22%	TYMP/WNK1/TIFAB/NR1H3/SGK1
GO:0046596	GO:0046596	regulation of viral entry into host cell	22	0.798342	1.32217	0.019	0.0865928	0.0615785	1937	tags=55%, list=12%, signal=48%	CD74/LGALS1/IFITM3/TRIM38/P4HB/LGALS9/TRIM25/TRIM8/NECTIN2/CD4/FCN1/TRIM5
GO:0001906	GO:0001906	cell killing	109	0.764778	1.32117	0.000999001	0.0142699	0.0101477	2119	tags=37%, list=14%, signal=32%	SLAMF7/B2M/HLA-C/HLA-B/PRDX1/LYZ/CTSH/HLA-A/ARRB2/HLA-F/CORO1A/HLA-E/HSP90AB1/TYROBP/P2RX7/SYK/ICAM1/FCGR2B/GAPDH/APOL1/PTPRC/LILRB1/CTSC/LGALS9/CRK/SERPINB9/HAVCR2/STXBP2/HMGN2/NECTIN2/CLEC7A/STX7/LYST/ROMO1/IL12RB1/TUBB4B/CADM1/CD55/RPS19/ITGAM
GO:0055023	GO:0055023	positive regulation of cardiac muscle tissue growth	19	0.800595	1.32103	0.022022	0.0945693	0.0672508	1767	tags=32%, list=11%, signal=28%	MEF2C/MAPK1/PIM1/RBPJ/DDX39B/MAPK14
GO:0050851	GO:0050851	antigen receptor-mediated signaling pathway	235	0.753933	1.32089	0.000999001	0.0142699	0.0101477	2550	tags=43%, list=16%, signal=37%	GBP1/PSME2/HLA-DPA1/HLA-DQA1/HLA-DPB1/HLA-DRA/HLA-DQA2/MEF2C/HLA-DQB1/PSMB9/HLA-DRB1/PSME1/FYB1/CD81/LGALS3/PSMB8/LILRB4/BTN3A2/PHPT1/PSMB10/PRKCB/PSMA3/CUL1/NCKAP1L/IGHA1/FOXP1/PSMA4/PSMA2/WNK1/PSMA5/PSMB1/LCP2/SYK/PSMB3/PSMB6/PSMA7/IGKC/FCGR2B/MAPK1/LYN/CD38/SLC39A10/PSMB2/DUSP22/IGLC2/WAS/PTPRC/BTN3A3/BTN3A1/RC3H1/ELF2/TAB2/PSMD14/NFKB1/HLA-DRB5/PSMC3/SPPL3/PAK2/NCK1/PSMD7/PRNP/PSMD11/NECTIN2/…
GO:0071356	GO:0071356	cellular response to tumor necrosis factor	227	0.754093	1.32089	0.000999001	0.0142699	0.0101477	2432	tags=40%, list=16%, signal=34%	STAT1/GBP1/PSME2/ZFP36L1/TNFSF13B/PSMB9/PSME1/PID1/THBS1/GBP2/ZFP36L2/ZFP36/PSMB8/TNFRSF1B/CD40/NFKBIA/TNFAIP3/JAK2/PSMB10/BIRC3/PSMA3/CYBA/PSMA4/PSMA2/PSMA5/PSMB1/NFE2L2/SYK/PSMB3/PSMB6/ASAH1/ICAM1/PSMA7/MAPK1/BIRC2/TNFRSF14/TNFRSF11A/PSMB2/SGMS1/ACTN4/RACK1/CARD8/SPPL2A/TMSB4X/GBP3/SPHK1/PSMD14/PTK2B/TNFRSF1A/NFKB1/PYCARD/PSMC3/TRAF3/PSMD7/FOXO3/LTBR/PSMD11/HSPA1A/CEBPA/PSMD8/PSMA1/PSMC2/PSMC1/…
GO:0002711	GO:0002711	positive regulation of T cell mediated immunity	43	0.780007	1.32073	0.004995	0.036639	0.026055	1847	tags=35%, list=12%, signal=31%	B2M/HLA-C/HLA-B/CD81/HLA-A/HLA-F/HLA-E/P2RX7/PTPRC/NECTIN2/STX7/SASH3/MALT1/HSPD1/IL12RB1
GO:0001771	GO:0001771	immunological synapse formation	13	0.814717	1.32068	0.0452261	0.147351	0.104786	2049	tags=46%, list=13%, signal=40%	CD81/LGALS3/HAVCR2/MSN/DOCK8/DLG1
GO:0034101	GO:0034101	erythrocyte homeostasis	101	0.76539	1.32061	0.001998	0.0191413	0.0136119	1647	tags=41%, list=11%, signal=37%	STAT1/ZFP36L1/B2M/PRDX1/ZFP36/HIF1A/HCLS1/HMOX1/JAK2/SH2B3/PTBP3/NCKAP1L/MAFB/KLF13/SP3/LYN/RB1/RPS24/IKZF1/KMT2E/G6PD/HIPK2/ATP5IF1/ADD1/ISG15/RPS6/TMEM14C/HMGB2/TMOD3/JAK3/DNASE2/FOXO3/SMAD5/HSPA1A/INPP5D/STAT5B/RPS14/HSPA9/RPS17/NFE2L1/ADAR
GO:0050854	GO:0050854	regulation of antigen receptor-mediated signaling pathway	61	0.772869	1.32041	0.001998	0.0191413	0.0136119	1818	tags=31%, list=12%, signal=28%	GBP1/CD81/LGALS3/LILRB4/PHPT1/PRKCB/FOXP1/FCGR2B/LYN/SLC39A10/DUSP22/PTPRC/RC3H1/ELF2/PRNP/NECTIN2/MALT1/RPS3/PTPN22
GO:1904705	GO:1904705	regulation of vascular smooth muscle cell proliferation	38	0.783939	1.32013	0.004995	0.036639	0.026055	2433	tags=50%, list=16%, signal=42%	SOD2/MEF2C/MMP9/HMOX1/JAK2/JUN/MEF2D/PTEN/GNAI2/DNMT1/GNAI3/NQO2/DDX39B/IL10/FOXJ2/GSTP1/MAP3K5/PDCD4/MDM2
GO:1990874	GO:1990874	vascular smooth muscle cell proliferation	38	0.783939	1.32013	0.004995	0.036639	0.026055	2433	tags=50%, list=16%, signal=42%	SOD2/MEF2C/MMP9/HMOX1/JAK2/JUN/MEF2D/PTEN/GNAI2/DNMT1/GNAI3/NQO2/DDX39B/IL10/FOXJ2/GSTP1/MAP3K5/PDCD4/MDM2
GO:0032722	GO:0032722	positive regulation of chemokine production	44	0.779365	1.3201	0.004995	0.036639	0.026055	1373	tags=39%, list=9%, signal=35%	CD74/LRP1/HIF1A/MBP/HMOX1/CSF1R/DDX3X/SYK/AIF1/IL6R/TLR4/TLR7/LGALS9/MAVS/PYCARD/HAVCR2/CLEC7A
GO:0036120	GO:0036120	cellular response to platelet-derived growth factor stimulus	15	0.807724	1.31998	0.038038	0.133035	0.0946049	2725	tags=53%, list=17%, signal=44%	IQGAP1/CORO1B/CREB1/CBL/FYN/SRC/ATP7A/SYAP1
GO:0001755	GO:0001755	neural crest cell migration	28	0.791131	1.31952	0.00899101	0.0526797	0.037462	1243	tags=25%, list=8%, signal=23%	FN1/HIF1A/SEMA4D/SEMA4A/ZEB2/SEMA6B/CFL1
GO:2000179	GO:2000179	positive regulation of neural precursor cell proliferation	21	0.797182	1.31911	0.019	0.0865928	0.0615785	717	tags=29%, list=5%, signal=27%	HIF1A/CTSZ/FLNA/CTNNB1/LYN/GNAI2
GO:0002526	GO:0002526	acute inflammatory response	102	0.764614	1.31908	0.001998	0.0191413	0.0136119	2447	tags=41%, list=16%, signal=35%	FN1/CD163/SERPINA1/S100A8/SERPING1/CD81/IL6ST/C5AR1/HLA-E/C5AR2/C3AR1/FCER1G/ICAM1/IGKC/ASH1L/FCGR2B/APOL2/IL6R/C2/TNFRSF11A/PRCP/IGLC2/VSIG4/CFP/C1QBP/PARK7/PIK3CG/CD46/PLSCR1/C1QB/ADAM8/PHB/SELENOS/CD55/IGLC3/ANO6/PTGS2/GSTP1/IGHG1/CTNNBIP1/VNN1/DNASE1
GO:0097529	GO:0097529	myeloid leukocyte migration	147	0.758776	1.31899	0.000999001	0.0142699	0.0101477	2161	tags=37%, list=14%, signal=33%	PLA2G7/S100A9/CD74/THBS1/S100A8/CD9/SLAMF8/CD81/LGMN/LGALS3/CXCL9/C5AR1/CSF3R/PECAM1/CXCL10/SWAP70/ITGB2/PREX1/NCKAP1L/C5AR2/CMKLR1/C3AR1/SYK/FCER1G/AIF1/IL17RA/IL6R/CD99/LYN/TNFRSF11A/JAML/RAC2/AKIRIN1/CKLF/C1QBP/HMGB1/PTK2B/PIK3CG/DDT/VEGFB/CD47/FPR2/ANXA1/ADAM8/MAPK14/CXCL11/P2RX4/DUSP1/PTGER4/CAMK1D/CX3CR1/RPS19/ANO6/MPP1/RAC1
GO:0031343	GO:0031343	positive regulation of cell killing	50	0.776557	1.31894	0.002997	0.0256441	0.0182362	2243	tags=36%, list=14%, signal=31%	B2M/HLA-C/HLA-B/HLA-A/HLA-F/HLA-E/TYROBP/P2RX7/SYK/GAPDH/PTPRC/NECTIN2/CLEC7A/STX7/IL12RB1/CADM1/ITGAM/AP1G1
GO:0050951	GO:0050951	sensory perception of temperature stimulus	11	0.820649	1.31887	0.0493454	0.152619	0.108532	135	tags=9%, list=1%, signal=9%	ARRB2
GO:0045672	GO:0045672	positive regulation of osteoclast differentiation	16	0.804218	1.31875	0.034034	0.123652	0.0879326	1378	tags=44%, list=9%, signal=40%	FOS/TYROBP/GNAS/CREB1/PPARGC1B/KLF10/CA2
GO:0031641	GO:0031641	regulation of myelination	29	0.789866	1.31805	0.00899101	0.0526797	0.037462	2075	tags=34%, list=13%, signal=30%	TYMP/TNFRSF1B/CTNNB1/PTEN/ITGAX/CTSC/AKT1/HGF/DLG1/RARA
GO:0007212	GO:0007212	dopamine receptor signaling pathway	24	0.793453	1.31785	0.015	0.0748346	0.0532169	1641	tags=42%, list=10%, signal=37%	LRRK2/ARRB2/FLNA/GNAS/VPS35/GNB1/GNG2/GNAI3/GNA15/DTNBP1
GO:0048265	GO:0048265	response to pain	13	0.812796	1.31757	0.0472362	0.149416	0.106254	359	tags=23%, list=2%, signal=23%	THBS1/CAPN2/GCH1
GO:0070989	GO:0070989	oxidative demethylation	13	0.812761	1.31751	0.0472362	0.149416	0.106254	1389	tags=23%, list=9%, signal=21%	TET2/TET3/ALKBH5
GO:0002429	GO:0002429	immune response-activating cell surface receptor signaling pathway	332	0.748974	1.31746	0.000999001	0.0142699	0.0101477	2330	tags=42%, list=15%, signal=37%	GBP1/PSME2/HLA-DPA1/HLA-DQA1/HLA-DPB1/HLA-DRA/HLA-DQA2/MEF2C/HLA-DQB1/PSMB9/HLA-DRB1/PSME1/FYB1/CD81/FCGR1A/LGALS3/PSMB8/C5AR1/LILRB4/FPR3/CLEC4E/BTN3A2/PHPT1/PSMB10/PRKCB/PSMA3/HSP90AB1/CLEC10A/ACTR2/CUL1/FCGR2A/NCKAP1L/IGHA1/FOXP1/C5AR2/HSP90AA1/MYO1G/CMKLR1/PSMA4/PSMA2/WNK1/PSMA5/PSMB1/C3AR1/LCP2/SYK/PSMB3/FCER1G/PSMB6/PSMA7/IGKC/FCGR2B/WIPF1/MAPK1/ACTR3/EP300/LYN/CD38/SLC39A10/PSMB2/BRK1/DUSP…
GO:0034612	GO:0034612	response to tumor necrosis factor	244	0.751742	1.3174	0.000999001	0.0142699	0.0101477	2444	tags=40%, list=16%, signal=34%	STAT1/GBP1/PSME2/ZFP36L1/TNFSF13B/PSMB9/PSME1/PID1/THBS1/GBP2/ZFP36L2/ZFP36/CD14/PSMB8/TNFRSF1B/CD40/NFKBIA/TNFAIP3/JAK2/PSMB10/BIRC3/PSMA3/CYBA/GCH1/PSMA4/ADAM9/PSMA2/PSMA5/PSMB1/NUB1/NFE2L2/SYK/PSMB3/PSMB6/ASAH1/ICAM1/PSMA7/MAPK1/BIRC2/TNFRSF14/TNFRSF11A/PSMB2/SGMS1/ACTN4/RACK1/CARD8/SPPL2A/TMSB4X/GBP3/SPHK1/PSMD14/PTK2B/TNFRSF1A/NFKB1/PYCARD/PSMC3/TRAF3/PSMD7/FOXO3/LTBR/PSMD11/HSPA1A/CEBPA/PSM…
GO:0090197	GO:0090197	positive regulation of chemokine secretion	11	0.819435	1.31692	0.0513595	0.156706	0.111438	1130	tags=45%, list=7%, signal=42%	LRP1/MBP/CSF1R/AIF1/PYCARD
GO:0070233	GO:0070233	negative regulation of T cell apoptotic process	14	0.81031	1.31679	0.0441324	0.146361	0.104081	1395	tags=29%, list=9%, signal=26%	IDO1/HIF1A/JAK3/DOCK8
GO:0010996	GO:0010996	response to auditory stimulus	13	0.812153	1.31653	0.0472362	0.149416	0.106254	1740	tags=38%, list=11%, signal=34%	CXCL10/SLC1A3/TIFAB/ABHD12/XPA
GO:0034104	GO:0034104	negative regulation of tissue remodeling	12	0.81542	1.31651	0.0492462	0.152399	0.108375	2513	tags=58%, list=16%, signal=49%	CST3/TNFAIP3/P2RX7/CD38/INPP5D/UBASH3B/CSK
GO:1900151	GO:1900151	regulation of nuclear-transcribed mRNA catabolic process, deadenylation-dependent decay	18	0.800331	1.31625	0.029	0.112197	0.0797862	1720	tags=44%, list=11%, signal=40%	ZFP36L1/ZFP36L2/ZFP36/PABPC1/AGO2/TNRC6B/BTG2/TNRC6A
GO:0046640	GO:0046640	regulation of alpha-beta T cell proliferation	27	0.789836	1.31602	0.010989	0.0597081	0.04246	1082	tags=37%, list=7%, signal=35%	IRF1/CD81/HLA-E/CD274/SYK/TNFRSF14/PTPRC/TGFBR2/LGALS9/VSIR
GO:0045655	GO:0045655	regulation of monocyte differentiation	15	0.805268	1.31596	0.04004	0.137468	0.0977575	1423	tags=47%, list=9%, signal=42%	ZFP36L1/CD74/JUN/FOXP1/FES/INPP5D/CD4
GO:0071402	GO:0071402	cellular response to lipoprotein particle stimulus	27	0.789727	1.31584	0.010989	0.0597081	0.04246	1632	tags=41%, list=10%, signal=37%	CD9/CD81/ITGB2/CD36/SYK/FCER1G/CD68/TLR4/ITGB1/AKT1/TLR6
GO:2000191	GO:2000191	regulation of fatty acid transport	18	0.800045	1.31578	0.029	0.112197	0.0797862	1808	tags=44%, list=12%, signal=39%	THBS1/P2RX7/SYK/TNFRSF11A/ATP5PF/NCOR1/AKT1/P2RX4
GO:0043030	GO:0043030	regulation of macrophage activation	37	0.782092	1.31532	0.004995	0.036639	0.026055	1807	tags=46%, list=12%, signal=41%	LRRK2/CD74/THBS1/ATM/FCGR2B/TLR4/PTPRC/NR1H3/VSIG4/CTSC/SPHK1/HAVCR2/CEBPA/PJA2/TLR6/HSPD1/IL10
GO:1900225	GO:1900225	regulation of NLRP3 inflammasome complex assembly	11	0.818422	1.3153	0.0513595	0.156706	0.111438	1886	tags=45%, list=12%, signal=40%	GBP5/CD36/TLR4/TLR6/EIF2AK2
GO:0042035	GO:0042035	regulation of cytokine biosynthetic process	87	0.765224	1.31528	0.000999001	0.0142699	0.0101477	1807	tags=33%, list=12%, signal=30%	IRF1/CD74/THBS1/CYBB/ZFP36/PTAFR/HMOX1/JAK2/HSPB1/TLR8/UBE2J1/TYROBP/NMI/EREG/SYK/TLR4/PTPRC/TLR7/LILRB1/CD86/NLRP12/NFKB1/CLEC7A/INPP5D/CD4/IRF4/TLR6/MAP2K3/IL10
GO:0045822	GO:0045822	negative regulation of heart contraction	15	0.804851	1.31528	0.04004	0.137468	0.0977575	1140	tags=40%, list=7%, signal=37%	JAK2/GRK2/ATP1A1/KCNE3/SRI/PIK3CG
GO:0031295	GO:0031295	T cell costimulation	49	0.774416	1.31527	0.002997	0.0256441	0.0182362	2597	tags=39%, list=17%, signal=32%	TNFSF13B/CD81/LGALS1/CD274/TNFRSF14/LYN/CDC42/CD86/PDCD1LG2/PAK2/FYN/ICOSLG/AKT1/SRC/PIK3R1/PDPK1/RAC1/CSK/PIK3CA
GO:0036119	GO:0036119	response to platelet-derived growth factor	16	0.802005	1.31512	0.034034	0.123652	0.0879326	2831	tags=56%, list=18%, signal=46%	IQGAP1/CORO1B/CREB1/CBL/FYN/SRC/ATP7A/SYAP1/FER
GO:0040015	GO:0040015	negative regulation of multicellular organism growth	10	0.827303	1.31512	0.0577508	0.169444	0.120496	112	tags=10%, list=1%, signal=10%	LGMN
GO:0072010	GO:0072010	glomerular epithelium development	11	0.818203	1.31494	0.0513595	0.156706	0.111438	1105	tags=36%, list=7%, signal=34%	PECAM1/IQGAP1/MYO1E/BASP1
GO:0007159	GO:0007159	leukocyte cell-cell adhesion	270	0.749168	1.31467	0.000999001	0.0142699	0.0101477	2456	tags=41%, list=16%, signal=35%	HLA-DPA1/IDO1/HLA-DPB1/TNFSF13B/IRF1/S100A9/CD44/CD74/FGL2/S100A8/CD81/RUNX3/LGALS3/IL6ST/ITGAL/LGALS1/PTAFR/LILRB4/PECAM1/CORO1A/ITGB2/SEMA4D/GCNT1/HLA-E/HLA-DMB/GPNMB/NCKAP1L/CD274/WNK1/SYK/ICAM1/TFRC/FCGR2B/ITGA4/AIF1/ZMIZ1/IL6R/TNFRSF14/LYN/ROCK1/DUSP22/RAC2/PTPRC/TGFBR2/LILRB1/CDC42/VSIG4/CD86/NFAT5/ITGB1/RC3H1/LGALS9/JAK3/AP3B1/TNIP1/FERMT3/HMGB1/VSIR/IL15/PDCD1LG2/PYCARD/STK10/HAVCR2/CD46/…
GO:0090036	GO:0090036	regulation of protein kinase C signaling	12	0.814233	1.31459	0.0512563	0.156655	0.111402	484	tags=17%, list=3%, signal=16%	CD40/MYADM
GO:0071349	GO:0071349	cellular response to interleukin-12	45	0.776002	1.3145	0.00599401	0.0412548	0.0293374	1847	tags=51%, list=12%, signal=45%	PSME2/SOD2/TALDO1/JAK2/LCP1/CAPZA1/GSTO1/LMNB1/P4HB/CDC42/ANXA2/PAK2/CFL1/MSN/CNN2/HNRNPA2B1/CD47/HSPA9/SERPINB2/RPLP0/TYK2/IL10/IL12RB1
GO:0032607	GO:0032607	interferon-alpha production	26	0.78858	1.31426	0.011988	0.0638576	0.0454109	1807	tags=50%, list=12%, signal=44%	STAT1/TLR8/NMI/IFIH1/TLR4/TLR7/HMGB1/MAVS/HAVCR2/AZI2/SETD2/HSPD1/IL10
GO:0090026	GO:0090026	positive regulation of monocyte chemotaxis	13	0.810712	1.31419	0.0472362	0.149416	0.106254	1521	tags=46%, list=10%, signal=42%	PLA2G7/LGMN/CXCL10/AIF1/HMGB1/FPR2
GO:0072610	GO:0072610	interleukin-12 secretion	10	0.826582	1.31397	0.0587639	0.171246	0.121778	1767	tags=50%, list=11%, signal=44%	TLR8/FOXP1/LILRB1/LGALS9/MAPK14
GO:0045663	GO:0045663	positive regulation of myoblast differentiation	13	0.810485	1.31382	0.0472362	0.149416	0.106254	885	tags=31%, list=6%, signal=29%	MEF2C/BTG1/CXCL9/AKIRIN1
GO:1902622	GO:1902622	regulation of neutrophil migration	31	0.786314	1.31371	0.010989	0.0597081	0.04246	2161	tags=42%, list=14%, signal=36%	CD74/SLAMF8/C5AR1/NCKAP1L/C5AR2/C3AR1/CD99/RAC2/C1QBP/ADAM8/CAMK1D/MPP1/RAC1
GO:0002768	GO:0002768	immune response-regulating cell surface receptor signaling pathway	363	0.746375	1.31364	0.000999001	0.0142699	0.0101477	2330	tags=41%, list=15%, signal=36%	GBP1/PSME2/HLA-DPA1/HLA-DQA1/HLA-DPB1/HLA-DRA/HLA-DQA2/MEF2C/HLA-DQB1/PSMB9/HLA-DRB1/PSME1/FYB1/CD81/FCGR1A/LGALS3/PSMB8/C5AR1/LILRB4/FPR3/CLEC4E/CD40/BTN3A2/PHPT1/JUN/PSMB10/PRKCB/CALM1/PSMA3/HSP90AB1/CLEC10A/ACTR2/CUL1/MAP3K1/FOS/FCGR2A/NCKAP1L/IGHA1/FOXP1/C5AR2/HSP90AA1/MYO1G/CMKLR1/PSMA4/PSMA2/WNK1/PSMA5/PSMB1/C3AR1/LCP2/SYK/PSMB3/FCER1G/PSMB6/PSMA7/IGKC/FCGR2B/WIPF1/MAPK1/ACTR3/PPP3CA/EP300/…
GO:0006825	GO:0006825	copper ion transport	13	0.810264	1.31347	0.0472362	0.149416	0.106254	2182	tags=46%, list=14%, signal=40%	ATOX1/STEAP4/SLC31A2/COX17/ATP7A/SLC31A1
GO:0010447	GO:0010447	response to acidic pH	13	0.809973	1.31299	0.0472362	0.149416	0.106254	1753	tags=38%, list=11%, signal=34%	LGMN/CTSS/SERPINF1/CHP1/SRC
GO:0002758	GO:0002758	innate immune response-activating signal transduction	243	0.749134	1.31292	0.000999001	0.0142699	0.0101477	2327	tags=50%, list=15%, signal=43%	PSME2/IRF1/S100A9/PSMB9/PSME1/S100A8/LGMN/CD14/CTSS/ARRB2/PSMB8/CLEC4E/ITGB2/UBE2D1/NFKBIA/TNFAIP3/TLR8/CD36/RPS6KA3/PSMB10/BIRC3/PSMA3/CYBA/ALPK1/CLEC10A/WDFY1/CUL1/MAP3K1/PSMA4/PSMA2/PSMA5/PSMB1/UBC/SYK/PSMB3/FCER1G/PSMB6/PSMA7/BIRC2/EP300/LYN/IFIH1/DDX60/PSMB2/UBA52/GRAMD4/TLR4/TLR7/RNF125/IKBKE/NR1H3/TIFA/NOP53/IRAK3/TNIP1/TAB2/C1QBP/PSMD14/HMGB1/CLEC4A/NFKB1/HSP90B1/PSMC3/RTN4/HAVCR2/PAK2/CL…
GO:0097755	GO:0097755	positive regulation of blood vessel diameter	31	0.78572	1.31271	0.010989	0.0597081	0.04246	761	tags=23%, list=5%, signal=22%	SOD2/PTAFR/HMOX1/GCH1/SCPEP1/RGS2/DOCK5
GO:0035902	GO:0035902	response to immobilization stress	15	0.803267	1.31269	0.041041	0.139319	0.0990734	2832	tags=67%, list=18%, signal=55%	ACTR2/FOS/SLC8A1/ERCC1/PTK2B/FOXO3/TGFB1/HNMT/MDM2/BRD1
GO:0030218	GO:0030218	erythrocyte differentiation	94	0.762	1.31268	0.001998	0.0191413	0.0136119	1767	tags=40%, list=11%, signal=36%	STAT1/ZFP36L1/B2M/ZFP36/HIF1A/HCLS1/JAK2/SH2B3/PTBP3/NCKAP1L/MAFB/KLF13/SP3/LYN/RB1/IKZF1/KMT2E/G6PD/HIPK2/ATP5IF1/ADD1/ISG15/RPS6/TMEM14C/HMGB2/TMOD3/JAK3/DNASE2/FOXO3/SMAD5/HSPA1A/INPP5D/STAT5B/RPS14/HSPA9/NFE2L1/ADAR/MAPK14
GO:2001024	GO:2001024	negative regulation of response to drug	20	0.794491	1.31237	0.026	0.104955	0.0746363	1950	tags=50%, list=12%, signal=44%	TXN/LRRK2/NFE2L2/RGS2/RACK1/PARK7/PSAP/HGF/IL10/ARL6IP5
GO:0045670	GO:0045670	regulation of osteoclast differentiation	48	0.77328	1.31213	0.003996	0.0317281	0.0225627	2366	tags=46%, list=15%, signal=39%	LILRB4/FOS/MAFB/TYROBP/RASSF2/CTNNB1/NOTCH2/GNAS/TLR4/CREB1/LILRB1/LILRB3/PPARGC1B/KLF10/CA2/INPP5D/NF1/TOB2/PIK3R1/MITF/TFE3/UBASH3B
GO:1901798	GO:1901798	positive regulation of signal transduction by p53 class mediator	19	0.795161	1.31207	0.028028	0.109608	0.0779454	1396	tags=37%, list=9%, signal=34%	DDX5/RPL23/ATM/SPRED1/ZNF385A/RPL26/UBB
GO:0002062	GO:0002062	chondrocyte differentiation	58	0.769034	1.31206	0.001998	0.0191413	0.0136119	1826	tags=28%, list=12%, signal=24%	MEF2C/MAF/TGFBI/RUNX3/TRPS1/CTNNB1/MEF2D/CHST11/TGFBR1/TGFBR2/ANXA2/POR/TGFB1/TRIP11/MAPK14/CREB3L2
GO:0021872	GO:0021872	forebrain generation of neurons	33	0.784805	1.31156	0.00799201	0.0497909	0.0354077	2121	tags=27%, list=14%, signal=24%	B2M/ATF5/AKNA/ZSWIM6/CSF1R/UBB/ATP7A/NRP2/NUMB
GO:0002456	GO:0002456	T cell mediated immunity	90	0.761957	1.31123	0.001998	0.0191413	0.0136119	2049	tags=36%, list=13%, signal=31%	B2M/HLA-C/HLA-B/CTSH/CD81/HLA-A/TNFRSF1B/SLC11A1/HLA-F/BTN3A2/HLA-E/MYO1G/P2RX7/ICAM1/FCGR2B/DUSP22/WAS/PTPRC/LILRB1/BTN3A3/CTSC/HMGB1/CD46/NECTIN2/STX7/SASH3/MALT1/HSPD1/DENND1B/IL12RB1/CD55/DLG1
GO:0045453	GO:0045453	bone resorption	47	0.772873	1.31104	0.00599401	0.0412548	0.0293374	2513	tags=53%, list=16%, signal=45%	SNX10/ACP5/TNFAIP3/PDK4/CSF1R/P2RX7/CTNNB1/SYK/TFRC/RAB3D/CD38/TNFRSF11A/RAC2/PPARGC1B/PTK2B/CA2/INPP5D/NF1/PLEKHM1/ADAM8/SRC/PRKCA/RAC1/UBASH3B/CSK
GO:0002761	GO:0002761	regulation of myeloid leukocyte differentiation	89	0.761974	1.31098	0.001998	0.0191413	0.0136119	2489	tags=46%, list=16%, signal=39%	ZFP36L1/CD74/LILRB4/HCLS1/JUN/FOS/FOXP1/MAFB/TYROBP/RASSF2/CTNNB1/NOTCH2/LYN/RB1/CD101/GNAS/TLR4/FES/CREB1/LILRB1/LILRB3/TESC/PPARGC1B/KLF10/NME1/CA2/INPP5D/NF1/CD4/TOB2/TGFB1/PIK3R1/RARA/PRKCA/MITF/TFE3/CTNNBIP1/ACIN1/UBASH3B/HAX1/TRIB1
GO:0042730	GO:0042730	fibrinolysis	14	0.806686	1.3109	0.0481444	0.150361	0.106926	2043	tags=43%, list=13%, signal=37%	THBS1/SERPING1/ANXA2/SERPINB2/THBD/PLAU
GO:0042100	GO:0042100	B cell proliferation	71	0.764909	1.3109	0.000999001	0.0142699	0.0101477	1868	tags=35%, list=12%, signal=31%	TNFSF13B/MEF2C/CD74/GPR183/CD81/GAPT/CD40/NCKAP1L/TYROBP/ATM/TFRC/FCGR2B/LYN/CD38/SLC39A10/TLR4/PTPRC/RC3H1/PELI1/INPP5D/SASH3/AHR/HSPD1/IL10/BAX
GO:0009268	GO:0009268	response to pH	23	0.790495	1.31079	0.022	0.0945693	0.0672508	1841	tags=43%, list=12%, signal=38%	LGMN/CTSS/HVCN1/GPR68/SERPINF1/CA2/MCOLN1/CHP1/SRC/CLCN7
GO:0071634	GO:0071634	regulation of transforming growth factor beta production	24	0.789135	1.31068	0.017	0.0812081	0.0577493	2468	tags=54%, list=16%, signal=46%	THBS1/HIF1A/HSP90AB1/TYROBP/ITGAV/CREB1/LGALS9/CD46/FURIN/PTGS2/CD2AP/ATP6AP2/SMAD4
GO:1903019	GO:1903019	negative regulation of glycoprotein metabolic process	12	0.811741	1.31057	0.0512563	0.156655	0.111402	1620	tags=42%, list=10%, signal=37%	CST3/AGO2/JAK3/ITM2B/ABCA7
GO:0045639	GO:0045639	positive regulation of myeloid cell differentiation	70	0.764955	1.3104	0.001998	0.0191413	0.0136119	2489	tags=50%, list=16%, signal=42%	STAT1/ZFP36L1/CD74/HIF1A/HCLS1/JUN/FOS/NCKAP1L/TYROBP/RB1/CD101/GNAS/FES/CREB1/ISG15/TESC/HMGB2/PPARGC1B/FOXO3/KLF10/HSPA1A/CA2/INPP5D/CD4/TGFB1/STAT5B/MAPK14/RAB7B/PRKCA/ARNT/SMAP1/CTNNBIP1/ACIN1/HAX1/TRIB1
GO:0033280	GO:0033280	response to vitamin D	20	0.793208	1.31025	0.027	0.107317	0.0763163	2312	tags=50%, list=15%, signal=43%	ATP2B1/CXCL10/PIM1/FES/TRIM25/IL15/CD4/TGFB1/PTGS2/VDR
GO:1901031	GO:1901031	regulation of response to reactive oxygen species	29	0.785178	1.31022	0.011988	0.0638576	0.0454109	1807	tags=41%, list=12%, signal=37%	TXN/LRRK2/CD36/GCH1/NFE2L2/RACK1/PARK7/PSAP/FOXO3/HGF/SESN3/IL10
GO:0042339	GO:0042339	keratan sulfate metabolic process	21	0.791763	1.31015	0.022	0.0945693	0.0672508	2033	tags=38%, list=13%, signal=33%	HEXA/HEXB/ST3GAL6/B4GALT5/ST3GAL1/GNS/CHST2/B3GNT2
GO:0043518	GO:0043518	negative regulation of DNA damage response, signal transduction by p53 class mediator	11	0.815045	1.30987	0.0574018	0.168511	0.119833	855	tags=27%, list=5%, signal=26%	CD44/CD74/DYRK1A
GO:0030214	GO:0030214	hyaluronan catabolic process	12	0.811103	1.30954	0.0522613	0.158124	0.112446	1505	tags=42%, list=10%, signal=38%	CD44/HEXA/HEXB/TGFB1/CHP1
GO:0042742	GO:0042742	defense response to bacterium	134	0.754367	1.30936	0.000999001	0.0142699	0.0101477	1807	tags=35%, list=12%, signal=31%	RNASE6/STAB1/S100A9/GBP4/LYZ/S100A8/GBP2/SLAMF8/C5AR1/SLC11A1/ACP5/CLEC4E/CD36/CYBA/OPTN/HLA-E/IGHA1/FOXP1/GSDMD/P2RX7/SYK/FCER1G/MPEG1/IGKC/IL6R/TNFRSF14/FGR/TLR4/IGLC2/ISG15/HMGB2/CFP/TNFRSF1A/MAVS/PYCARD/RBPJ/HAVCR2/CLEC4D/CD4/LYST/FPR2/TMF1/IL27RA/ROMO1/TLR6/RAB14/IL10
GO:1905207	GO:1905207	regulation of cardiocyte differentiation	29	0.784552	1.30918	0.011988	0.0638576	0.0454109	1513	tags=31%, list=10%, signal=28%	MEF2C/ARRB2/NRG1/RGS2/G6PD/YY1/RBPJ/TGFB1/DDX39B
GO:0070234	GO:0070234	positive regulation of T cell apoptotic process	11	0.814489	1.30897	0.0584089	0.170729	0.12141	1679	tags=45%, list=11%, signal=41%	IDO1/PRELID1/CD274/LGALS9/ADAM8
GO:0097530	GO:0097530	granulocyte migration	97	0.758926	1.30896	0.001998	0.0191413	0.0136119	1899	tags=34%, list=12%, signal=30%	S100A9/CD74/THBS1/S100A8/SLAMF8/LGALS3/CXCL9/C5AR1/CSF3R/PECAM1/CXCL10/ITGB2/PREX1/NCKAP1L/C5AR2/CMKLR1/C3AR1/SYK/FCER1G/IL17RA/CD99/JAML/RAC2/AKIRIN1/CKLF/C1QBP/PIK3CG/ANXA1/ADAM8/MAPK14/CXCL11/PTGER4/CAMK1D
GO:0046622	GO:0046622	positive regulation of organ growth	27	0.785416	1.30865	0.010989	0.0597081	0.04246	1993	tags=41%, list=13%, signal=36%	MEF2C/MAPK1/PIM1/BASP1/RBPJ/SERP1/DDX39B/SASH3/AKT1/MAPK14/YBX3
GO:0036336	GO:0036336	dendritic cell migration	26	0.785207	1.30864	0.012987	0.0679128	0.0482947	1400	tags=38%, list=9%, signal=35%	GPR183/SLAMF8/CALR/LGALS9/NLRP12/C1QBP/HMGB1/PIK3CG/DOCK8/EPS8
GO:0033632	GO:0033632	regulation of cell-cell adhesion mediated by integrin	10	0.823218	1.30862	0.0607903	0.175143	0.124549	1022	tags=30%, list=7%, signal=28%	SWAP70/WNK1/FERMT3
GO:0008340	GO:0008340	determination of adult lifespan	12	0.810507	1.30858	0.0542714	0.161949	0.115166	1598	tags=42%, list=10%, signal=37%	LRRK2/ATM/CGAS/INPP5D/PRDM2
GO:0048010	GO:0048010	vascular endothelial growth factor receptor signaling pathway	73	0.763599	1.30849	0.000999001	0.0142699	0.0101477	2597	tags=49%, list=17%, signal=41%	NCF1/MYOF/CYBB/HIF1A/NCF2/HSPB1/PRKCB/CYBA/NCKAP1L/HSP90AA1/ITGAV/PTPN1/BRK1/ROCK1/NCF4/CDC42/PXN/CRK/BAIAP2/PTK2B/ELMO1/PAK2/NCK1/VEGFB/FYN/SRC/MAPK14/PIK3R1/NRP2/RAC1/ARNT/HHEX/ITGA5/ROCK2/PIK3CB/PIK3CA
GO:1905523	GO:1905523	positive regulation of macrophage migration	15	0.800355	1.30793	0.043043	0.144043	0.102433	1808	tags=47%, list=12%, signal=41%	THBS1/C5AR1/CMKLR1/C3AR1/AKIRIN1/MAPK14/P2RX4
GO:0038110	GO:0038110	interleukin-2-mediated signaling pathway	11	0.813761	1.3078	0.06143	0.176238	0.125328	1499	tags=45%, list=10%, signal=41%	IL2RG/SYK/JAK3/PTK2B/STAT5B
GO:0043171	GO:0043171	peptide catabolic process	20	0.791705	1.30777	0.027	0.107317	0.0763163	1606	tags=35%, list=10%, signal=31%	CTSH/LTA4H/ANPEP/CPQ/LNPEP/NPEPPS/ERAP2
GO:0001776	GO:0001776	leukocyte homeostasis	76	0.763461	1.30773	0.000999001	0.0142699	0.0101477	2532	tags=41%, list=16%, signal=34%	TNFSF13B/MEF2C/CD74/GPR183/HIF1A/GAPT/CORO1A/TNFAIP3/SH2B3/NCKAP1L/DOCK10/P2RX7/FCER1G/LYN/RPS6/RC3H1/LGALS9/JAK3/SKIL/MERTK/HMGB1/TGFB1/ANXA1/AKT1/BAX/PKN1/TSC22D3/PDE4B/SLC40A1/BCL2/PIK3CB
GO:0090196	GO:0090196	regulation of chemokine secretion	12	0.809824	1.30747	0.0562814	0.16594	0.118004	1130	tags=42%, list=7%, signal=39%	LRP1/MBP/CSF1R/AIF1/PYCARD
GO:0042533	GO:0042533	tumor necrosis factor biosynthetic process	26	0.784441	1.30736	0.013986	0.0714925	0.0508403	1988	tags=46%, list=13%, signal=40%	THBS1/CYBB/JAK2/HSPB1/UBE2J1/TYROBP/SYK/TLR4/LILRB1/CLEC7A/IL10/CX3CR1
GO:0042534	GO:0042534	regulation of tumor necrosis factor biosynthetic process	26	0.784441	1.30736	0.013986	0.0714925	0.0508403	1988	tags=46%, list=13%, signal=40%	THBS1/CYBB/JAK2/HSPB1/UBE2J1/TYROBP/SYK/TLR4/LILRB1/CLEC7A/IL10/CX3CR1
GO:0033627	GO:0033627	cell adhesion mediated by integrin	45	0.771745	1.30729	0.00599401	0.0412548	0.0293374	2456	tags=49%, list=16%, signal=41%	SWAP70/ITGB2/NCKAP1L/ADAM9/WNK1/ITGAV/SYK/ICAM1/ITGA4/LYN/ITGB1/TESC/CRK/FERMT3/ITGB5/PIK3CG/CRKL/PLAU/CIB1/CYP1B1/ITGA5/ITGB7
GO:0002687	GO:0002687	positive regulation of leukocyte migration	101	0.757606	1.30718	0.001998	0.0191413	0.0136119	1899	tags=35%, list=12%, signal=31%	PLA2G7/CD74/THBS1/LGMN/LGALS3/PTAFR/C5AR1/CALR/CXCL10/SWAP70/NCKAP1L/CMKLR1/WNK1/C3AR1/ICAM1/ITGA4/AIF1/IL6R/CD99/TNFRSF14/RAC2/AKIRIN1/LGALS9/C1QBP/HMGB1/PTK2B/PYCARD/VEGFB/DOCK8/TGFB1/FPR2/ADAM8/MAPK14/P2RX4/CAMK1D
GO:0001562	GO:0001562	response to protozoan	18	0.794579	1.30679	0.035	0.126275	0.0897976	2117	tags=50%, list=14%, signal=43%	GBP4/GBP2/SLC11A1/CD40/CLEC7A/IRF4/LYST/IL10/CCDC88B
GO:0042832	GO:0042832	defense response to protozoan	18	0.794579	1.30679	0.035	0.126275	0.0897976	2117	tags=50%, list=14%, signal=43%	GBP4/GBP2/SLC11A1/CD40/CLEC7A/IRF4/LYST/IL10/CCDC88B
GO:0032647	GO:0032647	regulation of interferon-alpha production	25	0.785836	1.30675	0.015	0.0748346	0.0532169	1807	tags=48%, list=12%, signal=43%	STAT1/TLR8/NMI/IFIH1/TLR4/TLR7/HMGB1/MAVS/HAVCR2/SETD2/HSPD1/IL10
GO:0072608	GO:0072608	interleukin-10 secretion	10	0.822014	1.30671	0.0618034	0.176854	0.125766	1130	tags=50%, list=7%, signal=46%	CD274/ISG15/LILRB1/LGALS9/PYCARD
GO:0050820	GO:0050820	positive regulation of coagulation	18	0.794302	1.30633	0.035	0.126275	0.0897976	2088	tags=44%, list=13%, signal=39%	THBS1/CD36/PLEK/NFE2L2/TLR4/HPSE/THBD/ANO6
GO:1905476	GO:1905476	negative regulation of protein localization to membrane	22	0.788717	1.30622	0.024	0.0999252	0.0710596	1493	tags=36%, list=10%, signal=33%	GBP1/PID1/DAB2/RHOQ/PICALM/AP2M1/CLTC/TGFB1
GO:2001038	GO:2001038	regulation of cellular response to drug	22	0.788652	1.30612	0.024	0.0999252	0.0710596	1807	tags=45%, list=12%, signal=40%	TXN/LRRK2/NFE2L2/RACK1/PARK7/PSAP/KMT2A/FOXO3/HGF/IL10
GO:0031294	GO:0031294	lymphocyte costimulation	50	0.768963	1.30605	0.004995	0.036639	0.026055	2597	tags=38%, list=17%, signal=32%	TNFSF13B/CD81/LGALS1/CD274/TNFRSF14/LYN/CDC42/CD86/PDCD1LG2/PAK2/FYN/ICOSLG/AKT1/SRC/PIK3R1/PDPK1/RAC1/CSK/PIK3CA
GO:0060326	GO:0060326	cell chemotaxis	203	0.746847	1.30595	0.000999001	0.0142699	0.0101477	2303	tags=36%, list=15%, signal=31%	PLA2G7/S100A9/CD74/GPR183/THBS1/S100A8/SLAMF8/LGMN/LGALS3/CXCL9/ARRB2/C5AR1/CSF3R/CALR/CXCL10/CORO1A/SWAP70/ITGB2/RAB13/HSPB1/PREX1/RHOG/NCKAP1L/C5AR2/CMKLR1/WNK1/TIAM1/C3AR1/SYK/FCER1G/AIF1/IL17RA/IL6R/LYN/CORO1B/TNFRSF11A/JAML/RAC2/TMSB4X/AKIRIN1/CKLF/HMGB2/LGALS9/CRK/C1QBP/HMGB1/PTK2B/PIK3CG/DDT/VEGFB/LYST/ABCC1/FPR2/ANXA1/ADAM8/HGF/MAPK14/CXCL11/IL10/P2RX4/DUSP1/CAMK1D/CRKL/CX3CR1/BIN2/RPS19/…
GO:1902235	GO:1902235	regulation of endoplasmic reticulum stress-induced intrinsic apoptotic signaling pathway	27	0.783763	1.3059	0.011988	0.0638576	0.0454109	1979	tags=41%, list=13%, signal=36%	LRRK2/GRINA/PTPN1/PARK7/NCK1/TMBIM6/SERINC3/HSPA1A/ERP29/HERPUD1/SELENOS
GO:0042531	GO:0042531	positive regulation of tyrosine phosphorylation of STAT protein	39	0.773755	1.30585	0.00699301	0.045714	0.0325085	1420	tags=33%, list=9%, signal=30%	PARP14/IL6ST/PECAM1/HCLS1/CD40/JAK2/PARP9/CSF1R/IL6R/LYN/TNFRSF1A/IL15/FYN
GO:0002903	GO:0002903	negative regulation of B cell apoptotic process	10	0.821446	1.30581	0.0628166	0.178486	0.126926	674	tags=30%, list=4%, signal=29%	CD74/FOXP1/SLC39A10
GO:0045637	GO:0045637	regulation of myeloid cell differentiation	184	0.748509	1.30573	0.000999001	0.0142699	0.0101477	2366	tags=41%, list=15%, signal=35%	STAT1/ZFP36L1/B2M/MEF2C/CD74/THBS1/ZFP36/LGALS3/LILRB4/CSF3R/HIF1A/HCLS1/NFKBIA/JUN/PRKCB/FOS/NCKAP1L/FOXP1/MAFB/TYROBP/KMT2C/KLF13/RASSF2/CTNNB1/NOTCH2/EP300/LYN/RB1/CD101/KMT2E/GNAS/TLR4/TNRC6B/FES/CREB1/ISG15/LILRB1/LILRB3/TESC/HMGB2/PPARGC1B/PTK2B/KMT2A/FOXO3/KLF10/NME1/HSPA1A/CA2/INPP5D/NF1/CD4/TOB2/AGO3/RNF41/TGFB1/STAT5B/HSPA9/CREBBP/TNRC6A/MAPK14/AGO4/PURB/PIK3R1/RAB7B/CIB1/CNOT4/RARA/PRK…
GO:0010543	GO:0010543	regulation of platelet activation	20	0.790437	1.30568	0.028	0.109578	0.0779236	2366	tags=55%, list=15%, signal=47%	CD9/SH2B3/PLEK/SYK/FCER1G/LYN/TLR4/THBD/PRKCA/PRKCD/UBASH3B
GO:0070671	GO:0070671	response to interleukin-12	46	0.769938	1.30549	0.00699301	0.045714	0.0325085	1847	tags=50%, list=12%, signal=44%	PSME2/SOD2/TALDO1/JAK2/LCP1/CAPZA1/GSTO1/LMNB1/P4HB/CDC42/ANXA2/PAK2/CFL1/MSN/CNN2/HNRNPA2B1/CD47/HSPA9/SERPINB2/RPLP0/TYK2/IL10/IL12RB1
GO:0061418	GO:0061418	regulation of transcription from RNA polymerase II promoter in response to hypoxia	70	0.762063	1.30544	0.001998	0.0191413	0.0136119	2200	tags=59%, list=14%, signal=51%	PSME2/PSMB9/PSME1/PSMB8/HIF1A/PSMB10/PSMA3/LIMD1/PSMA4/PSMA2/PSMA5/PSMB1/UBC/NFE2L2/PSMB3/PSMB6/PSMA7/EP300/PSMB2/UBA52/PSMD14/PSMC3/RBPJ/PSMD7/PSMD11/UBB/PSMD8/PSMA1/PSMC2/PSMC1/CREBBP/VHL/PSMB7/PSMB5/RPS27A/PSMD1/PSMB4/PSMA6/PSMC4/ARNT/ELOB
GO:0045056	GO:0045056	transcytosis	14	0.803267	1.30534	0.0511535	0.156517	0.111303	1753	tags=57%, list=11%, signal=51%	LRP1/PTAFR/PICALM/VPS35/FCGRT/LRPAP1/CLTC/SRC
GO:0002720	GO:0002720	positive regulation of cytokine production involved in immune response	48	0.769084	1.30501	0.00599401	0.0412548	0.0293374	1767	tags=33%, list=11%, signal=30%	B2M/CD74/CD81/HLA-F/CD36/HLA-E/FCER1G/TNFRSF14/TLR4/LILRB1/DDX21/MAVS/HK1/SASH3/MALT1/MAPK14
GO:0045408	GO:0045408	regulation of interleukin-6 biosynthetic process	20	0.789928	1.30484	0.028	0.109578	0.0779236	1632	tags=45%, list=10%, signal=40%	CD74/PTAFR/TYROBP/EREG/SYK/NLRP12/CLEC7A/INPP5D/TLR6
GO:0046633	GO:0046633	alpha-beta T cell proliferation	30	0.781101	1.30475	0.013986	0.0714925	0.0508403	1113	tags=37%, list=7%, signal=34%	IRF1/CD81/HLA-E/CD274/SYK/TNFRSF14/PTPRC/TGFBR2/LGALS9/VSIR/IL15
GO:1905330	GO:1905330	regulation of morphogenesis of an epithelium	124	0.752757	1.30475	0.000999001	0.0142699	0.0101477	2161	tags=39%, list=14%, signal=34%	STAT1/PSME2/PSMB9/PSME1/DAB2/ARRB2/PSMB8/RXRA/CXCL10/PSMB10/PSMA3/FOXP1/PSMA4/PSMA2/PSMA5/TIAM1/PSMB1/CTNNB1/PSMB3/PSMB6/PSMA7/PTEN/AP2A2/PSMB2/ITGAX/CDC42/PSMD14/FZD1/AP2M1/PSMC3/PSMD7/CLTC/PSMD11/PSMD8/PSMA1/PSMC2/PSMC1/TGFB1/PSMB7/HGF/PSMB5/RREB1/PSMD1/PSMB4/PSMA6/CLASP2/PSMC4/RAC1
GO:1904645	GO:1904645	response to amyloid-beta	36	0.777342	1.30455	0.00799201	0.0497909	0.0354077	1758	tags=42%, list=11%, signal=37%	MMP9/LGMN/LRP1/NAMPT/CD36/ICAM1/FCGR2B/ITGA4/TLR4/FOXO3/PRNP/FYN/FPR2/TLR6/SNX6
GO:1902883	GO:1902883	negative regulation of response to oxidative stress	39	0.772918	1.30443	0.00699301	0.045714	0.0325085	1845	tags=46%, list=12%, signal=41%	SOD2/TXN/LRRK2/HIF1A/HSPB1/MCTP1/NFE2L2/CTNNB1/RACK1/OXR1/PARK7/FZD1/PSAP/FYN/AKT1/HGF/IL10/ATF4
GO:1902106	GO:1902106	negative regulation of leukocyte differentiation	76	0.761523	1.30441	0.000999001	0.0142699	0.0101477	1532	tags=30%, list=10%, signal=27%	TMEM176B/IRF1/CD74/FGL2/TMEM176A/RUNX3/LILRB4/MAFB/CTNNB1/FCGR2B/LYN/TLR4/LILRB1/LILRB3/RC3H1/JAK3/HMGB1/NME1/INPP5D/NF1/SOCS1/TOB2/ANXA1
GO:1902036	GO:1902036	regulation of hematopoietic stem cell differentiation	65	0.762813	1.30436	0.001998	0.0191413	0.0136119	1992	tags=52%, list=13%, signal=46%	PSME2/PSMB9/PSME1/PSMB8/LMO2/PSMB10/PSMA3/PSMA4/PSMA2/PSMA5/PSMB1/NFE2L2/PSMB3/PSMB6/PSMA7/PSMB2/TCF12/PSMD14/PSMC3/KMT2A/PSMD7/PSMD11/PSMD8/PSMA1/PSMC2/PSMC1/HSPA9/PSMB7/PSMB5/PSMD1/EIF2AK2/ITCH/PSMB4/PSMA6
GO:0060547	GO:0060547	negative regulation of necrotic cell death	11	0.811523	1.30421	0.0644512	0.181453	0.129036	1993	tags=55%, list=13%, signal=48%	BIRC3/BIRC2/PELI1/CFLAR/ARHGEF2/YBX3
GO:1904925	GO:1904925	positive regulation of autophagy of mitochondrion in response to mitochondrial depolarization	13	0.804484	1.3041	0.0502513	0.154628	0.10996	938	tags=31%, list=6%, signal=29%	OPTN/HK2/ATP5IF1/VPS13C
GO:2000108	GO:2000108	positive regulation of leukocyte apoptotic process	25	0.784232	1.30408	0.018	0.0839381	0.0596907	1868	tags=48%, list=12%, signal=42%	IDO1/MEF2C/PRELID1/CD274/P2RX7/LYN/FNIP1/LGALS9/ANXA1/ADAM8/IL10/BAX
GO:0046849	GO:0046849	bone remodeling	62	0.762962	1.304	0.001998	0.0191413	0.0136119	2513	tags=47%, list=16%, signal=39%	SNX10/ACP5/TNFAIP3/PDK4/CSF1R/P2RX7/RASSF2/CTNNB1/SYK/TFRC/NOTCH2/RAB3D/CD38/TNFRSF11A/RAC2/PPARGC1B/PTK2B/CA2/INPP5D/NF1/PLEKHM1/TGFB1/ADAM8/SRC/PRKCA/RAC1/MITF/UBASH3B/CSK
GO:0045844	GO:0045844	positive regulation of striated muscle tissue development	34	0.779017	1.3039	0.00899101	0.0526797	0.037462	1996	tags=38%, list=13%, signal=33%	MEF2C/ARRB2/NRG1/CTNNB1/MAPK1/PIM1/CREB1/RBPJ/TGFB1/DDX39B/MAPK14/FLOT1/PRKAA1
GO:0048636	GO:0048636	positive regulation of muscle organ development	34	0.779017	1.3039	0.00899101	0.0526797	0.037462	1996	tags=38%, list=13%, signal=33%	MEF2C/ARRB2/NRG1/CTNNB1/MAPK1/PIM1/CREB1/RBPJ/TGFB1/DDX39B/MAPK14/FLOT1/PRKAA1
GO:1901863	GO:1901863	positive regulation of muscle tissue development	34	0.779017	1.3039	0.00899101	0.0526797	0.037462	1996	tags=38%, list=13%, signal=33%	MEF2C/ARRB2/NRG1/CTNNB1/MAPK1/PIM1/CREB1/RBPJ/TGFB1/DDX39B/MAPK14/FLOT1/PRKAA1
GO:0050710	GO:0050710	negative regulation of cytokine secretion	52	0.766833	1.30378	0.004995	0.036639	0.026055	2187	tags=42%, list=14%, signal=37%	FN1/GBP1/SRGN/TNFAIP3/TLR8/C5AR2/FCGR2B/CARD8/LILRB1/TMSB4X/NLRP12/SERPINB1/ANXA4/ANXA1/IL27RA/TLR6/IL10/PTPN22/PTGER4/HDAC9/CARD16/TRIM27
GO:0007039	GO:0007039	protein catabolic process in the vacuole	11	0.811227	1.30373	0.0644512	0.181453	0.129036	1005	tags=36%, list=6%, signal=34%	CD81/LRP1/VPS35/LAMP2
GO:0002437	GO:0002437	inflammatory response to antigenic stimulus	33	0.779972	1.30348	0.00999001	0.0558421	0.0397108	2196	tags=45%, list=14%, signal=39%	CD81/HLA-E/FCER1G/ICAM1/FCGR2B/CD68/HMGB2/HMGB1/PARK7/RBPJ/PSMA1/IL10/SELENOS/PSMB4/KDM6B
GO:0090022	GO:0090022	regulation of neutrophil chemotaxis	26	0.781749	1.30287	0.014985	0.0748346	0.0532169	2161	tags=38%, list=14%, signal=33%	CD74/C5AR1/NCKAP1L/C5AR2/C3AR1/RAC2/C1QBP/CAMK1D/MPP1/RAC1
GO:0060337	GO:0060337	type I interferon signaling pathway	74	0.760556	1.30273	0.000999001	0.0142699	0.0101477	2217	tags=47%, list=14%, signal=41%	STAT1/IRF1/HLA-C/HLA-B/GBP2/IFI6/HLA-A/PSMB8/SAMHD1/HLA-F/IFITM3/XAF1/HLA-E/HSP90AB1/IFI35/IFIT3/STAT2/BST2/PTPN1/IKBKE/ISG15/NLRC5/IFNAR2/MAVS/IFI27/IRF4/ADAR/TYK2/IRF2/IFNAR1/ABCE1/LSM14A/YTHDF3/OAS2/IRF3
GO:0071357	GO:0071357	cellular response to type I interferon	74	0.760556	1.30273	0.000999001	0.0142699	0.0101477	2217	tags=47%, list=14%, signal=41%	STAT1/IRF1/HLA-C/HLA-B/GBP2/IFI6/HLA-A/PSMB8/SAMHD1/HLA-F/IFITM3/XAF1/HLA-E/HSP90AB1/IFI35/IFIT3/STAT2/BST2/PTPN1/IKBKE/ISG15/NLRC5/IFNAR2/MAVS/IFI27/IRF4/ADAR/TYK2/IRF2/IFNAR1/ABCE1/LSM14A/YTHDF3/OAS2/IRF3
GO:0010951	GO:0010951	negative regulation of endopeptidase activity	130	0.750565	1.30269	0.000999001	0.0142699	0.0101477	1799	tags=36%, list=11%, signal=32%	SORL1/SERPINA1/CD44/MMP9/THBS1/APLP2/IFI6/SERPING1/CST3/ARRB2/NAIP/TIMP1/CSTB/RPS6KA3/BIRC3/DDX3X/CRIM1/UBE2Z/CST6/BST2/GAPDH/PICALM/BIRC2/CARD8/FNIP1/CSTA/YWHAE/SERPINB9/PARK7/SERPINF1/PAK2/SERPINB1/CD109/POR/SPINT2/TNFAIP8/CFLAR/PEBP1/XIAP/SERPINB8/FURIN/AKT1/BIRC6/SERPINB2/HGF/SRC/USP47
GO:1905517	GO:1905517	macrophage migration	38	0.773482	1.30252	0.00699301	0.045714	0.0325085	1988	tags=39%, list=13%, signal=35%	THBS1/CD9/SLAMF8/CD81/LGALS3/C5AR1/CMKLR1/C3AR1/AKIRIN1/CKLF/PTK2B/DDT/MAPK14/P2RX4/CX3CR1
GO:0045088	GO:0045088	regulation of innate immune response	366	0.739891	1.30229	0.000999001	0.0142699	0.0101477	2351	tags=45%, list=15%, signal=39%	STAT1/PSME2/GBP5/IRF1/S100A9/PSMB9/PSME1/S100A8/SLAMF8/SERPING1/LGMN/CD14/PARP14/CTSS/ARRB2/PSMB8/SAMHD1/HLA-F/CLEC4E/ITGB2/UBE2D1/NFKBIA/TNFAIP3/IFNGR1/JAK2/TLR8/CD36/RPS6KA3/PSMB10/BIRC3/PSMA3/CYBA/PARP9/HLA-E/HSP90AB1/ALPK1/CLEC10A/WDFY1/CUL1/MAP3K1/PSMA4/NMI/PSMA2/PSMA5/PSMB1/EREG/IFNGR2/UBC/SYK/PSMB3/FCER1G/PSMB6/PSMA7/FCGR2B/BIRC2/EP300/LYN/IFIH1/RNF135/PTPN1/DDX60/PSMB2/UBA52/GRAMD4/FGR/TL…
GO:0006821	GO:0006821	chloride transport	48	0.767405	1.30216	0.00699301	0.045714	0.0325085	2173	tags=35%, list=14%, signal=31%	PTAFR/SLC1A3/CLIC1/CLIC4/TTYH3/APOL1/SLC12A6/CLCN4/SLC1A4/PRNP/CA2/SLC26A2/SLC12A9/CLCN7/PCYOX1/ANO6/SLC12A7
GO:0030449	GO:0030449	regulation of complement activation	39	0.771565	1.30215	0.00699301	0.045714	0.0325085	2291	tags=44%, list=15%, signal=37%	SERPING1/CD81/C5AR1/C5AR2/C3AR1/IGKC/C2/IGLC2/VSIG4/CFP/C1QBP/CD46/C1QB/PHB/CD55/IGLC3/IGHG1
GO:2000257	GO:2000257	regulation of protein activation cascade	39	0.771565	1.30215	0.00699301	0.045714	0.0325085	2291	tags=44%, list=15%, signal=37%	SERPING1/CD81/C5AR1/C5AR2/C3AR1/IGKC/C2/IGLC2/VSIG4/CFP/C1QBP/CD46/C1QB/PHB/CD55/IGLC3/IGHG1
GO:0046686	GO:0046686	response to cadmium ion	50	0.766628	1.30208	0.004995	0.036639	0.026055	1300	tags=26%, list=8%, signal=24%	B2M/MT2A/NCF1/MMP9/CYBB/HMOX1/CAT/JUN/FOS/MAPK1/ERCC1/MTF1/PRNP
GO:1904738	GO:1904738	vascular associated smooth muscle cell migration	15	0.796771	1.30208	0.046046	0.14763	0.104984	2433	tags=53%, list=16%, signal=45%	MEF2C/LRP1/IQGAP1/NFE2L2/DOCK5/SSH1/ATP7A/MDM2
GO:1904752	GO:1904752	regulation of vascular associated smooth muscle cell migration	15	0.796771	1.30208	0.046046	0.14763	0.104984	2433	tags=53%, list=16%, signal=45%	MEF2C/LRP1/IQGAP1/NFE2L2/DOCK5/SSH1/ATP7A/MDM2
GO:0006929	GO:0006929	substrate-dependent cell migration	24	0.783635	1.30154	0.022	0.0945693	0.0672508	2377	tags=38%, list=15%, signal=32%	FN1/PTPRC/FMNL1/NCK1/SDCBP/ATP5F1B/ADAM8/NRP2/CD2AP
GO:0002864	GO:0002864	regulation of acute inflammatory response to antigenic stimulus	10	0.818649	1.30136	0.0658561	0.183439	0.130449	1979	tags=50%, list=13%, signal=44%	HLA-E/FCER1G/FCGR2B/PARK7/SELENOS
GO:1900120	GO:1900120	regulation of receptor binding	15	0.796119	1.30101	0.046046	0.14763	0.104984	1807	tags=27%, list=12%, signal=24%	B2M/MMP9/ANXA2/IL10
GO:0048096	GO:0048096	chromatin-mediated maintenance of transcription	11	0.809489	1.30094	0.0644512	0.181453	0.129036	1419	tags=45%, list=9%, signal=41%	CTNNB1/ZMIZ1/ARID1A/ARID1B/ZMIZ2
GO:0014033	GO:0014033	neural crest cell differentiation	51	0.765661	1.3008	0.00599401	0.0412548	0.0293374	771	tags=18%, list=5%, signal=17%	FN1/MEF2C/NRG1/HIF1A/SEMA4D/SEMA4A/MAPK1/ZEB2/SEMA6B
GO:1903555	GO:1903555	regulation of tumor necrosis factor superfamily cytokine production	127	0.749472	1.30029	0.000999001	0.0142699	0.0101477	2321	tags=43%, list=15%, signal=37%	LRRK2/THBS1/CYBB/ZFP36/CD14/ARRB2/PTAFR/ACP5/TNFAIP3/IFNGR1/JAK2/HSPB1/UBE2J1/CD36/CYBA/HLA-E/GPNMB/CD274/FOXP1/C5AR2/TYROBP/SYK/FCER1G/IFIH1/TLR4/PTPRC/LILRB1/CD86/LGALS9/IRAK3/ZBTB20/HMGB1/CLEC4A/VSIR/MAVS/PYCARD/HAVCR2/DDT/CLEC7A/CD47/SASH3/ARHGEF2/IL27RA/ADAM8/IL10/PTPN22/PIK3R1/SELENOS/CX3CR1/RARA/TRIM27/HDAC2/GSTP1/FRMD8/NOD2
GO:0030500	GO:0030500	regulation of bone mineralization	42	0.768596	1.30014	0.003996	0.0317281	0.0225627	1089	tags=26%, list=7%, signal=24%	MEF2C/SRGN/ANKH/HIF1A/ATP2B1/BMP2K/P2RX7/FAM20C/SLC8A1/ISG15/PTK2B
GO:1904923	GO:1904923	regulation of autophagy of mitochondrion in response to mitochondrial depolarization	14	0.799937	1.29993	0.0521565	0.157895	0.112283	938	tags=29%, list=6%, signal=27%	OPTN/HK2/ATP5IF1/VPS13C
GO:0045410	GO:0045410	positive regulation of interleukin-6 biosynthetic process	15	0.795453	1.29992	0.046046	0.14763	0.104984	1632	tags=47%, list=10%, signal=42%	CD74/PTAFR/TYROBP/EREG/SYK/CLEC7A/TLR6
GO:0033209	GO:0033209	tumor necrosis factor-mediated signaling pathway	145	0.747579	1.29957	0.000999001	0.0142699	0.0101477	2418	tags=44%, list=15%, signal=38%	STAT1/PSME2/TNFSF13B/PSMB9/PSME1/PSMB8/TNFRSF1B/CD40/NFKBIA/TNFAIP3/JAK2/PSMB10/BIRC3/PSMA3/PSMA4/PSMA2/PSMA5/PSMB1/SYK/PSMB3/PSMB6/PSMA7/BIRC2/TNFRSF14/TNFRSF11A/PSMB2/ACTN4/RACK1/CARD8/SPPL2A/TMSB4X/SPHK1/PSMD14/PTK2B/TNFRSF1A/PYCARD/PSMC3/TRAF3/PSMD7/FOXO3/LTBR/PSMD11/HSPA1A/PSMD8/PSMA1/PSMC2/PSMC1/IKBKB/PSMB7/PSMB5/PSMD1/OTULIN/PSMB4/PSMA6/CDIP1/CARD16/PSMC4/RFFL/TAX1BP1/GSTP1/PSMC5/MAP3K14/T…
GO:0097067	GO:0097067	cellular response to thyroid hormone stimulus	12	0.80484	1.29943	0.0582915	0.170477	0.121231	270	tags=25%, list=2%, signal=25%	CTSH/CTSS/LMO2
GO:0032060	GO:0032060	bleb assembly	10	0.817302	1.29922	0.0658561	0.183439	0.130449	2089	tags=60%, list=13%, signal=52%	P2RX7/EMP3/ROCK1/PMP22/ANO6/EMP1
GO:0031145	GO:0031145	anaphase-promoting complex-dependent catabolic process	76	0.758336	1.29895	0.000999001	0.0142699	0.0101477	1992	tags=45%, list=13%, signal=39%	PSME2/PSMB9/PSME1/PSMB8/UBE2D1/PSMB10/PSMA3/PSMA4/PSMA2/PSMA5/PSMB1/UBC/PSMB3/PSMB6/PSMA7/PSMB2/UBA52/PSMD14/PSMC3/ANAPC16/PSMD7/PSMD11/UBB/PSMD8/PSMA1/PSMC2/PSMC1/PSMB7/PSMB5/RPS27A/PSMD1/CUL3/PSMB4/PSMA6
GO:0071706	GO:0071706	tumor necrosis factor superfamily cytokine production	131	0.748431	1.29891	0.000999001	0.0142699	0.0101477	2321	tags=44%, list=15%, signal=37%	LRRK2/THBS1/CYBB/ZFP36/CD14/ARRB2/PTAFR/ACP5/TNFAIP3/IFNGR1/JAK2/HSPB1/UBE2J1/CD36/CYBA/HLA-E/GPNMB/CD274/FOXP1/C5AR2/TYROBP/SYK/FCER1G/IFIH1/TLR4/PTPRC/LILRB1/CD86/LGALS9/IRAK3/ZBTB20/HMGB1/TMEM106A/CLEC4A/VSIR/MAVS/PYCARD/HAVCR2/DDT/CLEC7A/AZI2/CD47/SASH3/ARHGEF2/IL27RA/ADAM8/IL10/PTPN22/PIK3R1/SELENOS/CX3CR1/RARA/TRIM27/HDAC2/GSTP1/FRMD8/NOD2
GO:0051280	GO:0051280	negative regulation of release of sequestered calcium ion into cytosol	11	0.808015	1.29857	0.0644512	0.181453	0.129036	1493	tags=45%, list=10%, signal=41%	CALM1/GSTO1/CALM2/SRI/TGFB1
GO:0051284	GO:0051284	positive regulation of sequestering of calcium ion	11	0.808015	1.29857	0.0644512	0.181453	0.129036	1493	tags=45%, list=10%, signal=41%	CALM1/GSTO1/CALM2/SRI/TGFB1
GO:0032516	GO:0032516	positive regulation of phosphoprotein phosphatase activity	19	0.786942	1.29851	0.032032	0.119007	0.0846295	1270	tags=37%, list=8%, signal=34%	JAK2/CALM1/HSP90AB1/SLC39A10/PTPRC/CALM2/PPP1R12A
GO:0010575	GO:0010575	positive regulation of vascular endothelial growth factor production	19	0.786905	1.29844	0.032032	0.119007	0.0846295	2189	tags=53%, list=14%, signal=45%	IL6ST/C5AR1/HIF1A/C3AR1/HPSE/TGFB1/ATF4/CYP1B1/PTGS2/ARNT
GO:0034340	GO:0034340	response to type I interferon	77	0.757575	1.29835	0.001998	0.0191413	0.0136119	2217	tags=47%, list=14%, signal=40%	STAT1/IRF1/HLA-C/HLA-B/GBP2/IFI6/HLA-A/PSMB8/SAMHD1/HLA-F/IFITM3/XAF1/HLA-E/HSP90AB1/IFI35/IFIT3/STAT2/BST2/PTPN1/IKBKE/ISG15/NLRC5/IFNAR2/MAVS/IFI27/IRF4/SETD2/ADAR/TYK2/IRF2/IFNAR1/ABCE1/LSM14A/YTHDF3/OAS2/IRF3
GO:0002021	GO:0002021	response to dietary excess	15	0.794345	1.29811	0.048048	0.150147	0.106773	703	tags=13%, list=4%, signal=13%	SORL1/TBL1XR1
GO:0030595	GO:0030595	leukocyte chemotaxis	161	0.745978	1.29809	0.000999001	0.0142699	0.0101477	2161	tags=34%, list=14%, signal=29%	PLA2G7/S100A9/CD74/GPR183/THBS1/S100A8/SLAMF8/LGMN/LGALS3/CXCL9/C5AR1/CSF3R/CALR/CXCL10/CORO1A/SWAP70/ITGB2/PREX1/NCKAP1L/C5AR2/CMKLR1/WNK1/C3AR1/SYK/FCER1G/AIF1/IL17RA/IL6R/LYN/TNFRSF11A/JAML/RAC2/AKIRIN1/CKLF/LGALS9/C1QBP/HMGB1/PTK2B/PIK3CG/DDT/VEGFB/LYST/FPR2/ANXA1/ADAM8/MAPK14/CXCL11/IL10/DUSP1/CAMK1D/RPS19/ANO6/MPP1/RAC1
GO:0051895	GO:0051895	negative regulation of focal adhesion assembly	14	0.798703	1.29793	0.0541625	0.161713	0.114998	1997	tags=50%, list=13%, signal=44%	THBS1/LRP1/PTEN/DUSP22/ARHGAP6/SRC/CLASP2
GO:0008298	GO:0008298	intracellular mRNA localization	12	0.803886	1.29789	0.0613065	0.175977	0.125142	1723	tags=33%, list=11%, signal=30%	ZFP36L1/ZFP36/ZNF385A/CASC3
GO:0002407	GO:0002407	dendritic cell chemotaxis	23	0.78259	1.29768	0.03	0.114676	0.0815493	1140	tags=30%, list=7%, signal=28%	GPR183/SLAMF8/CALR/LGALS9/C1QBP/HMGB1/PIK3CG
GO:0042267	GO:0042267	natural killer cell mediated cytotoxicity	46	0.765209	1.29747	0.00699301	0.045714	0.0325085	2412	tags=37%, list=15%, signal=31%	SLAMF7/PRDX1/ARRB2/HLA-F/CORO1A/HLA-E/LILRB1/LGALS9/CRK/SERPINB9/HAVCR2/NECTIN2/LYST/TUBB4B/CADM1/AP1G1/CEBPG
GO:0055064	GO:0055064	chloride ion homeostasis	10	0.816126	1.29735	0.0699088	0.191127	0.135915	2173	tags=30%, list=14%, signal=26%	SLC12A6/SLC12A9/SLC12A7
GO:0035567	GO:0035567	non-canonical Wnt signaling pathway	120	0.749169	1.29731	0.000999001	0.0142699	0.0101477	2401	tags=46%, list=15%, signal=39%	PSME2/PSMB9/PSME1/RNF213/DAB2/ARRB2/PSMB8/PSMB10/CALM1/PSMA3/AGO2/PSMA4/PSMA2/PSMA5/TIAM1/PSMB1/CTNNB1/PSMB3/PSMB6/PSMA7/PPP3CA/AP2A2/PSMB2/TNRC6B/CDC42/PSMD14/GNB1/GNG2/FZD1/AP2M1/PSMC3/PSMD7/PPP3R1/CLTC/PSMD11/PSMD8/PSMA1/AGO3/PSMC2/PSMC1/PLCB2/PSMB7/PSMB5/TNRC6A/AGO4/PSMD1/PSMB4/PSMA6/PSMC4/RAC1/AGO1/SMURF2/CSNK1D/PSMC5/MAP3K7
GO:0050729	GO:0050729	positive regulation of inflammatory response	99	0.752256	1.29726	0.001998	0.0191413	0.0136119	2357	tags=40%, list=15%, signal=35%	IDO1/PLA2G7/GBP5/S100A9/LRRK2/S100A8/CD81/IL6ST/NEAT1/NFKBIA/JAK2/HLA-E/FCER1G/IL17RA/TNFRSF11A/TLR4/TLR7/CTSC/NLRP12/TNIP1/PARK7/TNFRSF1A/IL15/PIK3CG/CLOCK/DDT/CEBPA/CLEC7A/CD47/ABCC1/CDK19/TLR6/ADAM8/PTGER4/RPS19/PTGS2/KPNA6/NOD2/NFKBIZ/PDCD4
GO:1903706	GO:1903706	regulation of hemopoiesis	377	0.736623	1.29724	0.000999001	0.0142699	0.0101477	2451	tags=40%, list=16%, signal=34%	STAT1/PSME2/ZFP36L1/B2M/TMEM176B/IRF1/MEF2C/PSMB9/PSME1/CD74/FGL2/THBS1/TMEM176A/ZFP36L2/SLAMF8/RUNX3/ZFP36/LGALS3/PSMB8/LILRB4/CSF3R/HIF1A/HCLS1/NFKBIA/PRELID1/PRDM1/LMO2/JUN/PSMB10/PRKCB/PSMA3/FOS/NCKAP1L/FOXP1/MAFB/TYROBP/PSMA4/KMT2C/PSMA2/PSMA5/PSMB1/KLF13/RASSF2/NFE2L2/CTNNB1/SYK/PSMB3/PSMB6/PSMA7/FCGR2B/NOTCH2/ZMIZ1/EP300/LYN/RB1/PSMB2/CD101/KMT2E/GNAS/TLR4/TNRC6B/PTPRC/PIM1/TGFBR2/FES/CREB…
GO:0002228	GO:0002228	natural killer cell mediated immunity	50	0.763723	1.29715	0.004995	0.036639	0.026055	2412	tags=34%, list=15%, signal=29%	SLAMF7/PRDX1/ARRB2/HLA-F/CORO1A/HLA-E/LILRB1/LGALS9/CRK/SERPINB9/HAVCR2/NECTIN2/LYST/TUBB4B/CADM1/AP1G1/CEBPG
GO:0043618	GO:0043618	regulation of transcription from RNA polymerase II promoter in response to stress	103	0.75161	1.29714	0.001998	0.0191413	0.0136119	2200	tags=51%, list=14%, signal=45%	PSME2/PSMB9/PSME1/PSMB8/HIF1A/HMOX1/JUN/PSMB10/PSMA3/LIMD1/PSMA4/PSMA2/PSMA5/PSMB1/UBC/NFE2L2/PSMB3/PSMB6/PSMA7/EP300/PSMB2/UBA52/HSPA5/PSMD14/PSMC3/RBPJ/NCK1/TMBIM6/PSMD7/PSMD11/HSPA1A/ATF6B/UBB/PSMD8/PSMA1/RBL2/PSMC2/PSMC1/TAF1/CREBBP/VHL/PSMB7/PSMB5/RPS27A/ATF4/PSMD1/ATF6/CHD6/PSMB4/PSMA6/PSMC4/ARNT/ELOB
GO:0010466	GO:0010466	negative regulation of peptidase activity	133	0.747397	1.29714	0.000999001	0.0142699	0.0101477	1799	tags=35%, list=11%, signal=32%	SORL1/SERPINA1/CD44/MMP9/THBS1/APLP2/IFI6/SERPING1/CST3/ARRB2/NAIP/TIMP1/CSTB/RPS6KA3/BIRC3/DDX3X/CRIM1/UBE2Z/CST6/BST2/GAPDH/PICALM/BIRC2/CARD8/FNIP1/CSTA/YWHAE/SERPINB9/PARK7/SERPINF1/PAK2/SERPINB1/CD109/POR/SPINT2/TNFAIP8/CFLAR/PEBP1/XIAP/SERPINB8/FURIN/AKT1/BIRC6/SERPINB2/HGF/SRC/USP47
GO:0060071	GO:0060071	Wnt signaling pathway, planar cell polarity pathway	89	0.753929	1.29714	0.001998	0.0191413	0.0136119	2327	tags=44%, list=15%, signal=38%	PSME2/PSMB9/PSME1/DAB2/ARRB2/PSMB8/PSMB10/PSMA3/PSMA4/PSMA2/PSMA5/TIAM1/PSMB1/PSMB3/PSMB6/PSMA7/AP2A2/PSMB2/CDC42/PSMD14/FZD1/AP2M1/PSMC3/PSMD7/CLTC/PSMD11/PSMD8/PSMA1/PSMC2/PSMC1/PSMB7/PSMB5/PSMD1/PSMB4/PSMA6/PSMC4/RAC1/SMURF2/PSMC5
GO:0046628	GO:0046628	positive regulation of insulin receptor signaling pathway	16	0.791024	1.29712	0.043043	0.144043	0.102433	2273	tags=44%, list=15%, signal=37%	SORL1/GNAI2/NUCKS1/OSBPL8/SRC/ADIPOR1/ZBTB7B
GO:0033363	GO:0033363	secretory granule organization	27	0.778487	1.29711	0.017982	0.0839381	0.0596907	1794	tags=33%, list=11%, signal=30%	SRGN/CREB1/ZNF385A/NECTIN2/LYST/TMF1/DTNBP1/BLOC1S1/PAFAH1B1
GO:0071559	GO:0071559	response to transforming growth factor beta	163	0.745245	1.2971	0.000999001	0.0142699	0.0101477	2468	tags=41%, list=16%, signal=35%	ZFP36L1/MEF2C/THBS1/ZFP36L2/RUNX3/DAB2/ARRB2/ZFHX3/HTRA1/JUN/HSP90AB1/FOS/ENG/APAF1/ADAM9/UBC/F11R/EP300/CHST11/ZYX/UBA52/TGFBR1/LDLRAD4/ROCK1/DUSP22/HIPK2/TGFBR2/CREB1/PXN/CBL/SKIL/CRK/HSPA5/SKI/ITGB5/ZNF451/CD109/SMAD5/HSPA1A/SDCBP/UBB/CFLAR/FYN/SMAD2/TGFB1/NR3C1/FURIN/CREBBP/STK11/SRC/SNX6/RPS27A/USP9X/DNM2/CRKL/CX3CR1/GCNT2/PDPK1/HDAC2/SMURF2/FNTA/PPM1A/USP15/CDKN1C/MAP3K7/ROCK2/SMAD4
GO:0002449	GO:0002449	lymphocyte mediated immunity	217	0.740833	1.29697	0.000999001	0.0142699	0.0101477	2063	tags=31%, list=13%, signal=28%	SLAMF7/B2M/HLA-C/HLA-DQB1/HLA-B/CD74/FGL2/PRDX1/CTSH/SERPING1/CD81/HLA-A/ARRB2/TNFRSF1B/SLC11A1/HLA-F/GAPT/CORO1A/SWAP70/CD40/BTN3A2/TLR8/HLA-E/IGHA1/MYO1G/P2RX7/FCER1G/ICAM1/IGKC/TFRC/FCGR2B/C2/NBN/DUSP22/IGLC2/WAS/PTPRC/LILRB1/BTN3A3/CTSC/LGALS9/STAT6/ERCC1/CRK/C1QBP/SERPINB9/HMGB1/HAVCR2/CD46/NECTIN2/INPP5D/C1QB/STX7/RNF168/LYST/TGFB1/SASH3/IL27RA/MALT1/HSPD1/DENND1B/IL10/IL12RB1/TUBB4B/CADM1/…
GO:0090330	GO:0090330	regulation of platelet aggregation	12	0.803153	1.2967	0.0623116	0.17764	0.126325	2366	tags=58%, list=15%, signal=50%	CD9/SH2B3/SYK/LYN/PRKCA/PRKCD/UBASH3B
GO:0061844	GO:0061844	antimicrobial humoral immune response mediated by antimicrobial peptide	24	0.780671	1.29662	0.023	0.0980577	0.0697315	2087	tags=38%, list=13%, signal=33%	RNASE6/S100A9/CXCL9/CXCL10/GAPDH/HMGN2/ROMO1/CXCL11/RPS19
GO:0045730	GO:0045730	respiratory burst	31	0.775975	1.29643	0.014985	0.0748346	0.0532169	2161	tags=55%, list=14%, signal=47%	NCF1/SLAMF8/CYBB/SLC11A1/NCF2/CYBA/IGHA1/RAC2/NCF4/PIK3CG/CLEC7A/CAMK1D/INSR/CD55/RPS19/CD52/RAC1
GO:0009651	GO:0009651	response to salt stress	18	0.788247	1.29638	0.043	0.144043	0.102433	2716	tags=56%, list=17%, signal=46%	ZFP36L1/HSP90AB1/KMO/MICU1/SLC12A6/BAX/ANXA7/XRCC5/XRCC6/AKR1B1
GO:0070527	GO:0070527	platelet aggregation	42	0.766359	1.29636	0.003996	0.0317281	0.0225627	2678	tags=55%, list=17%, signal=46%	CD9/HSPB1/RAP2B/SH2B3/CLIC1/MYH9/FLNA/PLEK/SYK/LYN/GNAS/STXBP3/FERMT3/ACTB/PIK3CG/VCL/MYL12A/CSRP1/PRKCA/PRKCD/UBASH3B/PIK3CB/ACTG1
GO:0006521	GO:0006521	regulation of cellular amino acid metabolic process	54	0.761405	1.29627	0.002997	0.0256441	0.0182362	2327	tags=61%, list=15%, signal=52%	PSME2/PSMB9/PSME1/PSMB8/PSMB10/PSMA3/PSMA4/PSMA2/PSMA5/PSMB1/PSMB3/PSMB6/PSMA7/SLC7A7/PSMB2/PSMD14/PARK7/PSMC3/PSMD7/PSMD11/PSMD8/PSMA1/PSMC2/PSMC1/PSMB7/PSMB5/PSMD1/PSMB4/PSMA6/OAZ1/PSMC4/COMT/PSMC5
GO:0033555	GO:0033555	multicellular organismal response to stress	35	0.772868	1.29624	0.013986	0.0714925	0.0508403	2232	tags=34%, list=14%, signal=29%	IDO1/MEF2C/THBS1/CAPN2/GCH1/PTEN/PPP3CA/VDAC1/FBXL20/P2RX4/MECP2/COMT
GO:0034103	GO:0034103	regulation of tissue remodeling	49	0.763202	1.29622	0.00599401	0.0412548	0.0293374	2513	tags=55%, list=16%, signal=46%	CST3/TNFAIP3/PDK4/GPNMB/CSF1R/P2RX7/SYK/TFRC/PPP3CA/CD38/TNFRSF11A/ROCK1/PPARGC1B/IL15/CA2/INPP5D/NF1/PLEKHM1/TGFB1/ADAM8/SRC/BAX/PRKCA/VDR/UBASH3B/ROCK2/CSK
GO:1902476	GO:1902476	chloride transmembrane transport	35	0.772473	1.29557	0.013986	0.0714925	0.0508403	2173	tags=40%, list=14%, signal=35%	SLC1A3/CLIC1/CLIC4/TTYH3/APOL1/SLC12A6/CLCN4/SLC1A4/SLC26A2/SLC12A9/CLCN7/PCYOX1/ANO6/SLC12A7
GO:0010972	GO:0010972	negative regulation of G2/M transition of mitotic cell cycle	82	0.754508	1.295	0.001998	0.0191413	0.0136119	2157	tags=45%, list=14%, signal=39%	PSME2/PSMB9/PSME1/PSMB8/PSMB10/PSMA3/CUL1/PSMA4/ATM/PSMA2/PSMA5/PSMB1/PSMB3/PSMB6/PSMA7/NBN/PSMB2/TAOK3/TAOK1/NOP53/FOXN3/PSMD14/PSMC3/PSMD7/PSMD11/PSMD8/PSMA1/PSMC2/PSMC1/PSMB7/PSMB5/USP47/PSMD1/PSMB4/PSMA6/MIIP/PSMC4
GO:0050777	GO:0050777	negative regulation of immune response	112	0.749249	1.29464	0.001998	0.0191413	0.0136119	2273	tags=41%, list=15%, signal=35%	FGL2/SLAMF8/SERPING1/LGALS3/PARP14/ARRB2/SAMHD1/HLA-F/HMOX1/TNFAIP3/HLA-E/NMI/FCGR2B/BST2/TNFRSF14/LYN/DUSP22/PTPRC/SAMSN1/NR1H3/LILRB1/NLRC5/VSIG4/RC3H1/LGALS9/STAT6/JAK3/CRK/IRAK3/SERPINB9/TRAFD1/HAVCR2/INPP5D/PSMA1/TGFB1/ANXA1/IL27RA/ADAR/IL10/SELENOS/PSMB4/YTHDF3/CD55/RPS19/TRIM27/ZBTB7B
GO:0032640	GO:0032640	tumor necrosis factor production	127	0.746182	1.29458	0.000999001	0.0142699	0.0101477	2321	tags=43%, list=15%, signal=37%	LRRK2/THBS1/CYBB/ZFP36/CD14/ARRB2/PTAFR/ACP5/TNFAIP3/IFNGR1/JAK2/HSPB1/UBE2J1/CD36/CYBA/HLA-E/GPNMB/FOXP1/C5AR2/TYROBP/SYK/FCER1G/IFIH1/TLR4/PTPRC/LILRB1/LGALS9/IRAK3/ZBTB20/HMGB1/TMEM106A/CLEC4A/VSIR/MAVS/PYCARD/HAVCR2/DDT/CLEC7A/AZI2/CD47/SASH3/ARHGEF2/IL27RA/IL10/PTPN22/PIK3R1/SELENOS/CX3CR1/RARA/TRIM27/HDAC2/GSTP1/FRMD8/NOD2
GO:0098751	GO:0098751	bone cell development	29	0.775763	1.29451	0.014985	0.0748346	0.0532169	1794	tags=45%, list=11%, signal=40%	SH2B3/FOXP1/TYROBP/FAM20C/NOTCH2/EP300/PIP4K2A/LILRB1/ZNF385A/FLI1/ANXA2/SRC/PAFAH1B1
GO:0001818	GO:0001818	negative regulation of cytokine production	215	0.739733	1.29435	0.000999001	0.0142699	0.0101477	2377	tags=40%, list=15%, signal=34%	FN1/GBP1/IDO1/THBS1/SRGN/ZFP36/ARRB2/UBE2L6/SLC11A1/HLA-F/ACP5/HMOX1/ATP2B1/TNFAIP3/TLR8/HSP90AB1/GPNMB/NCKAP1L/CD274/C5AR2/TYROBP/CMKLR1/NMI/FCGR2B/BST2/HOMER3/REL/IFIH1/RNF135/TLR4/PTPRC/CARD8/RNF125/IKBKE/ISG15/LILRB1/TMSB4X/NLRC5/VSIG4/LGALS9/YY1/JAK3/NLRP12/IRAK3/TRIM25/MERTK/C1QBP/HMGB1/CLEC4A/VSIR/NFKB1/PDCD1LG2/MAVS/PYCARD/HAVCR2/PCBP2/SERPINB1/ANXA4/PRNP/INPP5D/TGFB1/ANXA1/IL27RA/FURIN/T…
GO:0003170	GO:0003170	heart valve development	38	0.768608	1.29431	0.00799201	0.0497909	0.0354077	2468	tags=39%, list=16%, signal=33%	MEF2C/TNFRSF1B/PRDM1/MDM4/NOTCH2/RB1/ROCK1/TGFBR2/TNFRSF1A/RBPJ/HECTD1/TGFB1/ROCK2/MDM2/SMAD4
GO:0030101	GO:0030101	natural killer cell activation	52	0.761213	1.29423	0.004995	0.036639	0.026055	1217	tags=27%, list=8%, signal=25%	SLAMF7/PRDX1/HLA-F/CORO1A/ITGB2/PRDM1/HLA-E/TYROBP/SP3/IL6R/PTPRC/MERTK/IL15/HAVCR2
GO:0060142	GO:0060142	regulation of syncytium formation by plasma membrane fusion	20	0.783469	1.29417	0.033	0.121194	0.086184	1864	tags=45%, list=12%, signal=40%	CXCL9/CXCL10/CAPN2/TYROBP/ADAM9/CAMK1/CFLAR/MAPK14/FLOT1
GO:0043516	GO:0043516	regulation of DNA damage response, signal transduction by p53 class mediator	27	0.776713	1.29415	0.017982	0.0839381	0.0596907	1117	tags=30%, list=7%, signal=28%	CD44/CD74/DDX5/ATM/SPRED1/DYRK1A/ZNF385A/RPL26
GO:0033002	GO:0033002	muscle cell proliferation	123	0.746614	1.29407	0.000999001	0.0142699	0.0101477	2929	tags=48%, list=19%, signal=39%	STAT1/SOD2/MEF2C/MMP9/THBS1/PTAFR/RXRA/HMOX1/NAMPT/TNFAIP3/JAK2/JUN/CYBA/FOXP1/EREG/CTNNB1/MEF2D/MAPK1/PTEN/AIF1/IL6R/GNAI2/PTGIR/TGFBR1/PIM1/TGFBR2/DNMT1/AKIRIN1/IL15/RBPJ/SF1/GNAI3/JARID2/ARID2/CFLAR/NQO2/DDX39B/AKT1/PRKAR1A/MAPK14/IL10/FOXJ2/PTGS2/COMT/GSTP1/CTNNBIP1/MAP3K5/PDCD4/MDM2/ANG/TRIB1/XRCC5/XRCC6/AKR1B1/MNAT1/ABCC4/PAXBP1/STAT3/IRAK1
GO:0032369	GO:0032369	negative regulation of lipid transport	15	0.79185	1.29404	0.0500501	0.154096	0.109582	1622	tags=47%, list=10%, signal=42%	THBS1/ITGAV/APOC1/NR1H3/ATP5PF/NFKB1/AKT1
GO:0031349	GO:0031349	positive regulation of defense response	389	0.734423	1.29391	0.000999001	0.0142699	0.0101477	2357	tags=43%, list=15%, signal=38%	PSME2/IDO1/PLA2G7/GBP5/IRF1/S100A9/MEF2C/PSMB9/PSME1/LRRK2/S100A8/CD81/LGMN/CD14/IL6ST/CTSS/ARRB2/PSMB8/HLA-F/NEAT1/CLEC4E/ITGB2/UBE2D1/NFKBIA/TNFAIP3/JAK2/TLR8/CD36/RPS6KA3/PSMB10/BIRC3/PSMA3/CYBA/PARP9/OPTN/HLA-E/ALPK1/CLEC10A/WDFY1/CUL1/MAP3K1/PSMA4/PSMA2/PSMA5/PSMB1/EREG/UBC/SYK/PSMB3/FCER1G/PSMB6/PSMA7/IL17RA/BIRC2/EP300/LYN/IFIH1/TNFRSF11A/DDX60/PSMB2/UBA52/GRAMD4/TLR4/TLR7/RNF125/IKBKE/NR1…
GO:0022617	GO:0022617	extracellular matrix disassembly	46	0.763077	1.29386	0.00699301	0.045714	0.0325085	1997	tags=33%, list=13%, signal=29%	CD44/MMP9/CST3/CTSS/LRP1/TIMP1/HTRA1/CAPN2/LCP1/CAPNS1/TGFB1/FURIN/ADAM8/FLOT1/CLASP2
GO:0030502	GO:0030502	negative regulation of bone mineralization	10	0.813909	1.29383	0.070922	0.192501	0.136893	1089	tags=30%, list=7%, signal=28%	SRGN/HIF1A/PTK2B
GO:0038095	GO:0038095	Fc-epsilon receptor signaling pathway	113	0.748355	1.29381	0.001998	0.0191413	0.0136119	2597	tags=52%, list=17%, signal=44%	PSME2/PSMB9/PSME1/PSMB8/JUN/PSMB10/CALM1/PSMA3/CUL1/MAP3K1/FOS/PSMA4/PSMA2/PSMA5/PSMB1/LCP2/SYK/PSMB3/FCER1G/PSMB6/PSMA7/IGKC/MAPK1/PPP3CA/LYN/PSMB2/IGLC2/TAB2/PSMD14/NFKB1/PSMC3/PAK2/PSMD7/PPP3R1/PSMD11/PSMD8/PSMA1/PSMC2/PSMC1/LAT2/MALT1/IKBKB/PSMB7/PSMB5/PSMD1/PIK3R1/PSMB4/PSMA6/IGLC3/PDPK1/PSMC4/NFATC3/RAC1/PLCG2/PSMC5/MAP3K7/MAP2K7/PIK3CB/PIK3CA
GO:1903037	GO:1903037	regulation of leukocyte cell-cell adhesion	244	0.738265	1.29378	0.000999001	0.0142699	0.0101477	2451	tags=38%, list=16%, signal=33%	HLA-DPA1/IDO1/HLA-DPB1/TNFSF13B/IRF1/CD44/CD74/FGL2/CD81/RUNX3/LGALS3/IL6ST/LGALS1/PTAFR/LILRB4/CORO1A/ITGB2/HLA-E/HLA-DMB/GPNMB/NCKAP1L/CD274/WNK1/SYK/ICAM1/TFRC/FCGR2B/ITGA4/AIF1/ZMIZ1/IL6R/TNFRSF14/LYN/DUSP22/PTPRC/TGFBR2/LILRB1/CDC42/VSIG4/CD86/NFAT5/RC3H1/LGALS9/JAK3/AP3B1/HMGB1/VSIR/IL15/PDCD1LG2/PYCARD/HAVCR2/CD46/PAK2/NCK1/PELI1/PRNP/SOCS1/DOCK8/FYN/CD4/CD47/PAG1/TGFB1/SASH3/ANXA1/ICOSLG/…
GO:1904996	GO:1904996	positive regulation of leukocyte adhesion to vascular endothelial cell	14	0.796011	1.29355	0.0561685	0.165697	0.117832	924	tags=36%, list=6%, signal=34%	PTAFR/ITGB2/ICAM1/ITGA4/NFAT5
GO:0002089	GO:0002089	lens morphogenesis in camera-type eye	11	0.804878	1.29353	0.0684794	0.188779	0.134246	1162	tags=36%, list=7%, signal=34%	CTNNB1/HIPK2/SKI/ABI2
GO:1902563	GO:1902563	regulation of neutrophil activation	10	0.813566	1.29328	0.0719352	0.194261	0.138144	523	tags=40%, list=3%, signal=39%	PTAFR/ITGB2/SYK/FCGR2B
GO:0030206	GO:0030206	chondroitin sulfate biosynthetic process	17	0.787362	1.29315	0.043043	0.144043	0.102433	989	tags=24%, list=6%, signal=22%	VCAN/CHST11/DSE/XYLT1
GO:0001656	GO:0001656	metanephros development	36	0.770271	1.29269	0.012987	0.0679128	0.0482947	1384	tags=17%, list=9%, signal=15%	STAT1/CTSH/CTNNB1/NIPBL/BASP1/NF1
GO:1900408	GO:1900408	negative regulation of cellular response to oxidative stress	37	0.768616	1.29265	0.011988	0.0638576	0.0454109	1845	tags=46%, list=12%, signal=41%	SOD2/TXN/LRRK2/HIF1A/HSPB1/NFE2L2/CTNNB1/RACK1/OXR1/PARK7/FZD1/PSAP/FYN/AKT1/HGF/IL10/ATF4
GO:1903202	GO:1903202	negative regulation of oxidative stress-induced cell death	37	0.768616	1.29265	0.011988	0.0638576	0.0454109	1845	tags=46%, list=12%, signal=41%	SOD2/TXN/LRRK2/HIF1A/HSPB1/NFE2L2/CTNNB1/RACK1/OXR1/PARK7/FZD1/PSAP/FYN/AKT1/HGF/IL10/ATF4
GO:0007095	GO:0007095	mitotic G2 DNA damage checkpoint	18	0.78585	1.29243	0.044	0.146164	0.103941	955	tags=33%, list=6%, signal=31%	ATM/NBN/TAOK3/TAOK1/NOP53/FOXN3
GO:0000303	GO:0000303	response to superoxide	21	0.780935	1.29223	0.027	0.107317	0.0763163	1064	tags=29%, list=7%, signal=27%	SOD2/PRDX1/CD36/GCH1/NFE2L2/PARK7
GO:0007229	GO:0007229	integrin-mediated signaling pathway	78	0.753721	1.29218	0.001998	0.0191413	0.0136119	2483	tags=42%, list=16%, signal=36%	FYB1/ITGAL/TIMP1/CD63/ITGB2/MYH9/FLNA/TYROBP/ADAM9/PLEK/ITGAV/SYK/FCER1G/ITGAE/ITGA4/ZYX/FGR/ITGAX/ISG15/CDC42/ITGB1/FERMT3/PTK2B/ITGB5/CD47/SRC/CTNNA1/CUL3/ITGAM/ITGA5/CCM2/ITGB7/DST
GO:0019682	GO:0019682	glyceraldehyde-3-phosphate metabolic process	21	0.780819	1.29204	0.027	0.107317	0.0763163	1013	tags=24%, list=6%, signal=22%	ALDH1A1/TALDO1/PGD/G6PD/TPI1
GO:0003208	GO:0003208	cardiac ventricle morphogenesis	35	0.770351	1.29201	0.013986	0.0714925	0.0508403	1493	tags=29%, list=10%, signal=26%	MEF2C/NRG1/RXRA/HIF1A/ENG/FKBP1A/TGFBR1/TGFBR2/RBPJ/TGFB1
GO:0048634	GO:0048634	regulation of muscle organ development	77	0.753879	1.29201	0.001998	0.0191413	0.0136119	1996	tags=38%, list=13%, signal=33%	MEF2C/DDX17/ARRB2/NRG1/DDX5/CTNNB1/TIFAB/RGS2/MAPK1/PTEN/TGFBR1/G6PD/PIM1/TGFBR2/CREB1/AKIRIN1/YY1/NR1D2/RBPJ/JARID2/TGFB1/DDX39B/NLN/MAPK14/FLOT1/UQCC2/HDAC9/YBX3/PRKAA1
GO:0045581	GO:0045581	negative regulation of T cell differentiation	33	0.772926	1.29171	0.012987	0.0679128	0.0482947	1532	tags=27%, list=10%, signal=25%	IRF1/CD74/FGL2/RUNX3/RC3H1/JAK3/HMGB1/SOCS1/ANXA1
GO:0032680	GO:0032680	regulation of tumor necrosis factor production	124	0.74523	1.2917	0.000999001	0.0142699	0.0101477	2321	tags=42%, list=15%, signal=36%	LRRK2/THBS1/CYBB/ZFP36/CD14/ARRB2/PTAFR/ACP5/TNFAIP3/IFNGR1/JAK2/HSPB1/UBE2J1/CD36/CYBA/HLA-E/GPNMB/FOXP1/C5AR2/TYROBP/SYK/FCER1G/IFIH1/TLR4/PTPRC/LILRB1/LGALS9/IRAK3/ZBTB20/HMGB1/CLEC4A/VSIR/MAVS/PYCARD/HAVCR2/DDT/CLEC7A/CD47/SASH3/ARHGEF2/IL27RA/IL10/PTPN22/PIK3R1/SELENOS/CX3CR1/RARA/TRIM27/HDAC2/GSTP1/FRMD8/NOD2
GO:0006691	GO:0006691	leukotriene metabolic process	14	0.794867	1.29169	0.0591775	0.171315	0.121827	1464	tags=43%, list=9%, signal=39%	LTA4H/ALOX5AP/MGST3/SYK/LTC4S/ABCC1
GO:0071472	GO:0071472	cellular response to salt stress	10	0.812568	1.29169	0.0729483	0.195773	0.139219	2716	tags=60%, list=17%, signal=50%	ZFP36L1/MICU1/SLC12A6/XRCC5/XRCC6/AKR1B1
GO:0050919	GO:0050919	negative chemotaxis	26	0.77497	1.29157	0.018981	0.0865928	0.0615785	771	tags=19%, list=5%, signal=18%	NRG1/SEMA4D/SEMA4A/ITGAV/SEMA6B
GO:0032570	GO:0032570	response to progesterone	31	0.773035	1.29152	0.014985	0.0748346	0.0532169	2567	tags=42%, list=16%, signal=35%	THBS1/FOS/CD38/UBE3A/NR1H3/ABHD2/TXNIP/TGFB1/SRC/PTGER2/NCOA2/CATSPER1/NCOA1
GO:0030168	GO:0030168	platelet activation	109	0.74758	1.29146	0.001998	0.0191413	0.0136119	2807	tags=50%, list=18%, signal=42%	CD9/ARRB2/CD40/HSPB1/RAP2B/SH2B3/PRKCB/CLIC1/MYH9/FLNA/PIK3R5/YWHAZ/PLEK/GNAQ/LCP2/SYK/FCER1G/MAPK1/LYN/GNAS/DGKE/TLR4/ITPR2/DGKD/STXBP3/FERMT3/DGKZ/ACTB/MERTK/GNB1/GNG2/PIK3CG/VCL/GNA15/MYL12A/PLSCR1/FYN/DGKH/ITPR1/SRC/CSRP1/THBD/PIK3R1/PDPK1/PRKCA/PLCG2/PRKCD/UBASH3B/PIK3CB/PIK3CA/RAF1/ACTG1/VAV3/ARRB1/DGKA
GO:0014902	GO:0014902	myotube differentiation	62	0.755564	1.29135	0.001998	0.0191413	0.0136119	2575	tags=35%, list=16%, signal=30%	MEF2C/CD9/MYOF/CD81/BHLHE41/PLEKHO1/CXCL9/CXCL10/CAPN2/PTGFRN/MYH9/PPP3CA/SKI/CFLAR/NLN/MAPK14/FLOT1/HDAC9/SORT1/MAML1/BCL2/HDAC5
GO:0007162	GO:0007162	negative regulation of cell adhesion	192	0.73943	1.29128	0.000999001	0.0142699	0.0101477	2370	tags=38%, list=15%, signal=33%	GBP1/IDO1/IRF1/ADAMDEC1/CD74/FGL2/THBS1/CD9/TGFBI/RUNX3/LGALS3/LRP1/LGALS1/MBP/SWAP70/SEMA4D/JAK2/AKNA/SH2B3/GPNMB/CD274/WNK1/MYADM/FCGR2B/PTEN/TNFRSF14/ARHGDIA/ACTN4/DUSP22/PTPRC/LILRB1/VSIG4/CD86/RC3H1/LGALS9/MAP4K4/JAK3/HMGB1/VSIR/PDCD1LG2/PPM1F/HAVCR2/PELI1/CD164/SPINT2/PRNP/ARHGAP6/NF1/SOCS1/PAG1/TGFB1/ATP5F1B/ANXA1/FXYD5/SIPA1/AKT1/PRKAR1A/SRC/IL10/PTPN22/DUSP1/PIK3R1/CLASP2/GCNT2/DLG1/PLXN…
GO:0043620	GO:0043620	regulation of DNA-templated transcription in response to stress	108	0.747926	1.29125	0.001998	0.0191413	0.0136119	2200	tags=50%, list=14%, signal=43%	PSME2/PSMB9/PSME1/PSMB8/HIF1A/HMOX1/JUN/RPS6KA3/PSMB10/PSMA3/LIMD1/PSMA4/PSMA2/PSMA5/PSMB1/UBC/NFE2L2/PSMB3/PSMB6/PSMA7/EP300/PSMB2/UBA52/HSPA5/PSMD14/PSMC3/RBPJ/NCK1/TMBIM6/PSMD7/PSMD11/HSPA1A/ATF6B/UBB/PSMD8/PSMA1/RBL2/PSMC2/PSMC1/TAF1/CREBBP/VHL/PSMB7/PSMB5/RPS27A/ATF4/PSMD1/ATF6/CHD6/PSMB4/PSMA6/PSMC4/ARNT/ELOB
GO:0055070	GO:0055070	copper ion homeostasis	15	0.790121	1.29121	0.0520521	0.157667	0.112121	2182	tags=47%, list=14%, signal=40%	ATOX1/MT2A/SLC31A2/PRNP/XIAP/ATP7A/SLC31A1
GO:0046427	GO:0046427	positive regulation of JAK-STAT cascade	52	0.759433	1.2912	0.00699301	0.045714	0.0325085	2221	tags=44%, list=14%, signal=38%	PARP14/IL6ST/PECAM1/HCLS1/CD40/JAK2/PARP9/CSF1R/IL10RA/IL6R/LYN/CRLF3/PTK2B/TNFRSF1A/IL15/SOCS1/IL10RB/FYN/IL10/ADIPOR1/ARL2BP/CYP1B1/HDAC2
GO:0002455	GO:0002455	humoral immune response mediated by circulating immunoglobulin	43	0.762318	1.29078	0.00599401	0.0412548	0.0293374	2291	tags=35%, list=15%, signal=30%	HLA-DQB1/SERPING1/CD81/IGHA1/IGKC/FCGR2B/C2/IGLC2/PTPRC/C1QBP/CD46/C1QB/CD55/IGLC3/IGHG1
GO:0042226	GO:0042226	interleukin-6 biosynthetic process	21	0.780025	1.29072	0.028	0.109578	0.0779236	1632	tags=43%, list=10%, signal=38%	CD74/PTAFR/TYROBP/EREG/SYK/NLRP12/CLEC7A/INPP5D/TLR6
GO:0050663	GO:0050663	cytokine secretion	177	0.740546	1.29064	0.000999001	0.0142699	0.0101477	2503	tags=42%, list=16%, signal=36%	FN1/GBP1/GBP5/LRRK2/CLEC5A/SRGN/CD14/LRP1/TNFRSF1B/MBP/CLEC4E/BTN3A2/TNFAIP3/IFNGR1/TLR8/CD36/CSF1R/CD274/FOXP1/C5AR2/GSDMD/P2RX7/ITGAV/LCP2/SYK/FCGR2B/AIF1/GAPDH/IL17RA/TNFRSF14/LYN/IFIH1/FGR/TLR4/CARD8/ISG15/LILRB1/TMSB4X/BTN3A1/LGALS9/NLRP12/HMGB1/TMEM106A/MAVS/PYCARD/RBPJ/HK1/HAVCR2/SERPINB1/ANXA4/SOCS1/CLEC6A/ANXA1/IL27RA/TLR6/SRC/MAPK14/IL10/PTPN22/FCN1/PTGER4/HDAC9/CADM1/CARD16/CHI3L1/TRIM…
GO:0032330	GO:0032330	regulation of chondrocyte differentiation	23	0.778114	1.29026	0.031	0.116727	0.0830075	1267	tags=26%, list=8%, signal=24%	MAF/TRPS1/CTNNB1/TGFBR1/ANXA2/POR
GO:0030177	GO:0030177	positive regulation of Wnt signaling pathway	132	0.743353	1.2901	0.000999001	0.0142699	0.0101477	3115	tags=54%, list=20%, signal=43%	PSME2/PSMB9/PSME1/LRRK2/DAB2/PSMB8/TNFAIP3/MACF1/PSMB10/PSMA3/DDX3X/PSMA4/PSMA2/WNK1/PSMA5/PSMB1/PSMB3/PSMB6/PSMA7/UBR5/PSMB2/TBL1XR1/ZEB2/VPS35/TBL1X/SKI/PSMD14/MBD2/USP8/NFKB1/PSMC3/CTDNEP1/RBPJ/PSMD7/PSMD11/PSMD8/USP34/PSMA1/PSMC2/PSMC1/XIAP/UBE2B/PSMB7/PSMB5/SRC/USP47/PSMD1/PSMB4/PSMA6/PSMC4/SMURF2/HHEX/CSNK1D/PPM1A/PSMC5/CSNK2A1/TNKS2/ATP6AP2/VCP/GID8/ZRANB1/SPIN1/PSMD13/CSNK1E/SMARCA4/ZBED3…
GO:0048660	GO:0048660	regulation of smooth muscle cell proliferation	94	0.748854	1.29003	0.001998	0.0191413	0.0136119	2852	tags=48%, list=18%, signal=39%	STAT1/SOD2/MEF2C/MMP9/THBS1/PTAFR/HMOX1/NAMPT/TNFAIP3/JAK2/JUN/CYBA/FOXP1/EREG/CTNNB1/MEF2D/PTEN/AIF1/IL6R/GNAI2/PTGIR/TGFBR2/DNMT1/IL15/SF1/GNAI3/NQO2/DDX39B/AKT1/IL10/FOXJ2/PTGS2/COMT/GSTP1/CTNNBIP1/MAP3K5/PDCD4/MDM2/ANG/TRIB1/XRCC5/XRCC6/AKR1B1/MNAT1/ABCC4
GO:1904894	GO:1904894	positive regulation of STAT cascade	55	0.756938	1.29002	0.003996	0.0317281	0.0225627	2221	tags=44%, list=14%, signal=38%	PARP14/IL6ST/PECAM1/HCLS1/CD40/JAK2/PARP9/CSF1R/IL10RA/IL6R/LYN/CRLF3/PTK2B/TNFRSF1A/IL15/SOCS1/IL10RB/FYN/IL10/ADIPOR1/ARL2BP/CYP1B1/MGAT5/HDAC2
GO:0072593	GO:0072593	reactive oxygen species metabolic process	191	0.738793	1.29002	0.000999001	0.0142699	0.0101477	2531	tags=42%, list=16%, signal=36%	SOD2/NCF1/LRRK2/PID1/THBS1/PRDX1/CYBB/IFI6/HIF1A/ACP5/ITGB2/CAT/NCF2/JAK2/PREX1/CD36/CYBA/PDK4/HSP90AB1/GCH1/HSP90AA1/TYROBP/P2RX7/NFE2L2/SYK/ICAM1/AIF1/BIRC2/HK2/GNAI2/PRCP/G6PD/ATP5IF1/TLR4/RAC2/TGFBR2/NCF4/NDUFA13/VDAC1/PARK7/TMEM106A/PTK2B/GNAI3/FOXO3/POR/CLEC7A/CFLAR/FYN/CD47/NNT/RNF41/TGFB1/NQO2/FPR2/ROMO1/AKT1/TLR6/DDAH2/NDUFS4/MAPK14/IL10/P2RX4/DNM2/ATP7A/SELENOS/CX3CR1/INSR/PRDX4/ITGAM/C…
GO:1903039	GO:1903039	positive regulation of leukocyte cell-cell adhesion	185	0.739287	1.28993	0.000999001	0.0142699	0.0101477	2451	tags=41%, list=16%, signal=35%	HLA-DPA1/HLA-DPB1/TNFSF13B/CD44/CD74/CD81/RUNX3/IL6ST/LGALS1/PTAFR/LILRB4/CORO1A/ITGB2/HLA-E/HLA-DMB/NCKAP1L/CD274/SYK/ICAM1/TFRC/ITGA4/AIF1/ZMIZ1/IL6R/TNFRSF14/LYN/PTPRC/TGFBR2/LILRB1/CDC42/CD86/NFAT5/LGALS9/JAK3/AP3B1/HMGB1/VSIR/IL15/PDCD1LG2/PYCARD/HAVCR2/CD46/PAK2/NCK1/SOCS1/DOCK8/FYN/CD4/CD47/TGFB1/SASH3/ANXA1/ICOSLG/MALT1/AKT1/RPS3/ADAM8/HSPD1/SRC/IL12RB1/PIK3R1/CD55/SIRPB1/PDPK1/RARA/CCDC8…
GO:0032736	GO:0032736	positive regulation of interleukin-13 production	10	0.811439	1.2899	0.0729483	0.195773	0.139219	2926	tags=70%, list=19%, signal=57%	HLA-E/IL17RA/LGALS9/IRF4/RARA/IL1RAP/NLRP3
GO:0002673	GO:0002673	regulation of acute inflammatory response	65	0.754318	1.28983	0.002997	0.0256441	0.0182362	2447	tags=46%, list=16%, signal=39%	SERPING1/CD81/IL6ST/C5AR1/HLA-E/C5AR2/C3AR1/FCER1G/IGKC/ASH1L/FCGR2B/C2/TNFRSF11A/IGLC2/VSIG4/CFP/C1QBP/PARK7/PIK3CG/CD46/C1QB/ADAM8/PHB/SELENOS/CD55/IGLC3/PTGS2/GSTP1/IGHG1/DNASE1
GO:0016202	GO:0016202	regulation of striated muscle tissue development	74	0.753017	1.28982	0.001998	0.0191413	0.0136119	1996	tags=38%, list=13%, signal=33%	MEF2C/DDX17/ARRB2/NRG1/DDX5/CTNNB1/RGS2/MAPK1/PTEN/TGFBR1/G6PD/PIM1/TGFBR2/CREB1/AKIRIN1/YY1/NR1D2/RBPJ/JARID2/TGFB1/DDX39B/NLN/MAPK14/FLOT1/UQCC2/HDAC9/YBX3/PRKAA1
GO:0038093	GO:0038093	Fc receptor signaling pathway	182	0.739555	1.28976	0.000999001	0.0142699	0.0101477	2327	tags=48%, list=15%, signal=41%	PSME2/PSMB9/PSME1/FCGR1A/PSMB8/CLEC4E/JUN/PSMB10/CALM1/PSMA3/HSP90AB1/ACTR2/CUL1/MAP3K1/FOS/FCGR2A/NCKAP1L/HSP90AA1/MYO1G/PSMA4/PSMA2/PSMA5/PSMB1/LCP2/SYK/PSMB3/FCER1G/PSMB6/PSMA7/IGKC/FCGR2B/WIPF1/MAPK1/ACTR3/PPP3CA/LYN/FCGR1B/PSMB2/BRK1/FGR/IGLC2/WAS/PTPRC/CDC42/CRK/BAIAP2/TAB2/ACTB/PSMD14/FCGR3A/RAP1A/NFKB1/ELMO1/PSMC3/PAK2/CLEC4D/NCK1/PSMD7/PPP3R1/PSMD11/FYN/PSMD8/CD47/PSMA1/WIPF2/PSMC2/PSMC1…
GO:0048659	GO:0048659	smooth muscle cell proliferation	95	0.748255	1.28969	0.001998	0.0191413	0.0136119	2852	tags=47%, list=18%, signal=39%	STAT1/SOD2/MEF2C/MMP9/THBS1/PTAFR/HMOX1/NAMPT/TNFAIP3/JAK2/JUN/CYBA/FOXP1/EREG/CTNNB1/MEF2D/PTEN/AIF1/IL6R/GNAI2/PTGIR/TGFBR2/DNMT1/IL15/SF1/GNAI3/NQO2/DDX39B/AKT1/IL10/FOXJ2/PTGS2/COMT/GSTP1/CTNNBIP1/MAP3K5/PDCD4/MDM2/ANG/TRIB1/XRCC5/XRCC6/AKR1B1/MNAT1/ABCC4
GO:0043650	GO:0043650	dicarboxylic acid biosynthetic process	11	0.802398	1.28954	0.0715005	0.193665	0.137721	1461	tags=45%, list=9%, signal=41%	SLC1A3/KMO/GLUD1/GLS/KYNU
GO:0052548	GO:0052548	regulation of endopeptidase activity	265	0.735093	1.28951	0.000999001	0.0142699	0.0101477	1799	tags=34%, list=11%, signal=30%	PSME2/S100A9/SORL1/PSMB9/SERPINA1/CD44/PSME1/MMP9/THBS1/S100A8/CTSH/TNFSF10/APLP2/IFI6/SERPING1/LGMN/CST3/ARRB2/NAIP/PSMB8/TIMP1/MBP/PRELID1/JAK2/CSTB/RPS6KA3/BIRC3/PSMA3/CTSD/APAF1/DDX3X/DAPK1/CRIM1/SYK/HSPE1/UBE2Z/CST6/CYCS/BST2/GAPDH/PICALM/BIRC2/LYN/GRAMD4/BID/RACK1/ASPH/CARD8/FNIP1/CSTA/NDUFA13/LGALS9/NLRP12/YWHAE/HIP1/PSMD14/SERPINB9/HMGB1/PARK7/VSIR/PYCARD/ADRM1/SERPINF1/PPM1F/PAK2/SERPINB…
GO:0090175	GO:0090175	regulation of establishment of planar polarity	91	0.749174	1.28947	0.001998	0.0191413	0.0136119	2327	tags=43%, list=15%, signal=37%	PSME2/PSMB9/PSME1/DAB2/ARRB2/PSMB8/PSMB10/PSMA3/PSMA4/PSMA2/PSMA5/TIAM1/PSMB1/PSMB3/PSMB6/PSMA7/AP2A2/PSMB2/CDC42/PSMD14/FZD1/AP2M1/PSMC3/PSMD7/CLTC/PSMD11/PSMD8/PSMA1/PSMC2/PSMC1/PSMB7/PSMB5/PSMD1/PSMB4/PSMA6/PSMC4/RAC1/SMURF2/PSMC5
GO:0034110	GO:0034110	regulation of homotypic cell-cell adhesion	17	0.785072	1.28939	0.046046	0.14763	0.104984	2366	tags=47%, list=15%, signal=40%	CD9/LGALS1/SH2B3/SYK/LYN/PRKCA/PRKCD/UBASH3B
GO:0022408	GO:0022408	negative regulation of cell-cell adhesion	127	0.743134	1.28929	0.000999001	0.0142699	0.0101477	2370	tags=38%, list=15%, signal=32%	IDO1/IRF1/CD74/FGL2/CD9/RUNX3/LGALS3/MBP/SWAP70/JAK2/AKNA/SH2B3/GPNMB/CD274/WNK1/MYADM/FCGR2B/TNFRSF14/DUSP22/LILRB1/VSIG4/CD86/RC3H1/LGALS9/JAK3/HMGB1/VSIR/PDCD1LG2/PPM1F/HAVCR2/PELI1/SPINT2/PRNP/SOCS1/PAG1/TGFB1/ANXA1/FXYD5/AKT1/PRKAR1A/IL10/PTPN22/DLG1/ZBTB7B/PRKCD/UBASH3B/BTN2A2/SDC4
GO:0042509	GO:0042509	regulation of tyrosine phosphorylation of STAT protein	48	0.759752	1.28917	0.00899101	0.0526797	0.037462	1420	tags=33%, list=9%, signal=30%	PARP14/IL6ST/PECAM1/HCLS1/CD40/JAK2/SH2B3/PARP9/CSF1R/IL6R/LYN/TNFRSF1A/IL15/PPP2CA/SOCS1/FYN
GO:0050868	GO:0050868	negative regulation of T cell activation	86	0.750514	1.28917	0.001998	0.0191413	0.0136119	1818	tags=35%, list=12%, signal=31%	IDO1/IRF1/CD74/FGL2/RUNX3/LGALS3/GPNMB/CD274/FCGR2B/TNFRSF14/DUSP22/LILRB1/VSIG4/CD86/RC3H1/LGALS9/JAK3/HMGB1/VSIR/PDCD1LG2/HAVCR2/PELI1/PRNP/SOCS1/PAG1/TGFB1/ANXA1/PRKAR1A/IL10/PTPN22
GO:0032727	GO:0032727	positive regulation of interferon-alpha production	20	0.780395	1.28909	0.034	0.123652	0.0879326	1717	tags=45%, list=11%, signal=40%	STAT1/TLR8/IFIH1/TLR4/TLR7/HMGB1/MAVS/SETD2/HSPD1
GO:0043536	GO:0043536	positive regulation of blood vessel endothelial cell migration	41	0.762385	1.28904	0.00699301	0.045714	0.0325085	2143	tags=51%, list=14%, signal=44%	THBS1/HIF1A/HMOX1/CD40/HSPB1/NFE2L2/TMSB4X/HMGB1/MAP3K3/TGFB1/ATP5F1B/ANXA1/AKT1/MAP2K3/P2RX4/HDAC9/PIK3C2A/CIB1/PDPK1/PRKCA/PTGS2
GO:0052547	GO:0052547	regulation of peptidase activity	282	0.734118	1.28889	0.000999001	0.0142699	0.0101477	1814	tags=33%, list=12%, signal=29%	FN1/PSME2/S100A9/SORL1/PSMB9/SERPINA1/CD44/PSME1/MMP9/THBS1/S100A8/CTSH/TNFSF10/APLP2/IFI6/SERPING1/LGMN/CST3/ARRB2/NAIP/PSMB8/TIMP1/MBP/PRELID1/JAK2/CSTB/RPS6KA3/BIRC3/PSMA3/CTSD/APAF1/DDX3X/DAPK1/CRIM1/SYK/HSPE1/UBE2Z/CST6/CYCS/BST2/GAPDH/PICALM/BIRC2/LYN/GRAMD4/BID/RACK1/ASPH/CARD8/FNIP1/CSTA/NDUFA13/LGALS9/NLRP12/YWHAE/HIP1/PSMD14/SERPINB9/HMGB1/PARK7/VSIR/PYCARD/ADRM1/SERPINF1/PPM1F/PAK2/SER…
GO:0050707	GO:0050707	regulation of cytokine secretion	153	0.740635	1.28885	0.000999001	0.0142699	0.0101477	2369	tags=39%, list=15%, signal=34%	FN1/GBP1/LRRK2/CLEC5A/SRGN/CD14/LRP1/TNFRSF1B/MBP/CLEC4E/TNFAIP3/IFNGR1/TLR8/CSF1R/CD274/FOXP1/C5AR2/GSDMD/P2RX7/SYK/FCGR2B/AIF1/GAPDH/IL17RA/TNFRSF14/LYN/IFIH1/FGR/TLR4/CARD8/LILRB1/TMSB4X/LGALS9/NLRP12/HMGB1/MAVS/PYCARD/HK1/HAVCR2/SERPINB1/ANXA4/SOCS1/CLEC6A/ANXA1/IL27RA/TLR6/SRC/MAPK14/IL10/PTPN22/FCN1/PTGER4/HDAC9/CADM1/CARD16/TRIM27/IRF3/FRMD8/NOD2/BTN2A2
GO:1902750	GO:1902750	negative regulation of cell cycle G2/M phase transition	92	0.74833	1.28881	0.001998	0.0191413	0.0136119	2157	tags=41%, list=14%, signal=36%	PSME2/PSMB9/PSME1/PSMB8/ATF5/PSMB10/PSMA3/CUL1/PSMA4/ATM/PSMA2/PSMA5/PSMB1/PSMB3/PSMB6/PSMA7/NBN/PSMB2/TAOK3/TAOK1/NOP53/FOXN3/PSMD14/PSMC3/PSMD7/PSMD11/PSMD8/PSMA1/PSMC2/PSMC1/PSMB7/PSMB5/USP47/PSMD1/PSMB4/PSMA6/MIIP/PSMC4
GO:0010524	GO:0010524	positive regulation of calcium ion transport into cytosol	31	0.771335	1.28868	0.015984	0.0778906	0.0553901	2071	tags=39%, list=13%, signal=34%	CXCL9/CXCL10/CALM1/P2RX7/GSTO1/CALM2/SRI/CD4/CXCL11/P2RX4/BAX/PDPK1
GO:0035994	GO:0035994	response to muscle stretch	14	0.792971	1.28861	0.0591775	0.171315	0.121827	1767	tags=43%, list=11%, signal=38%	NFKBIA/JUN/FOS/SLC8A1/NFKB1/MAPK14
GO:0006882	GO:0006882	cellular zinc ion homeostasis	25	0.774829	1.28844	0.02	0.089571	0.0636964	918	tags=20%, list=6%, signal=19%	MT2A/S100A9/S100A8/SLC39A10/SLC39A8
GO:0048771	GO:0048771	tissue remodeling	110	0.745915	1.28841	0.001998	0.0191413	0.0136119	2513	tags=43%, list=16%, signal=36%	SNX10/MEF2C/LIPA/CST3/TIMP1/HIF1A/ACP5/TNFAIP3/PDK4/GPNMB/CSF1R/P2RX7/RASSF2/CTNNB1/SYK/TFRC/NOTCH2/PPP3CA/RAB3D/CD38/TNFRSF11A/ROCK1/RAC2/PPARGC1B/MERTK/HMGB1/PTK2B/IL15/RBPJ/CA2/INPP5D/NF1/PLEKHM1/TGFB1/ANXA1/ADAM8/SRC/BAX/ATP7A/PRKCA/RAC1/MITF/VDR/UBASH3B/ROCK2/MDM2/CSK
GO:0045124	GO:0045124	regulation of bone resorption	29	0.772018	1.28826	0.016983	0.0812081	0.0577493	2513	tags=62%, list=16%, signal=52%	TNFAIP3/PDK4/CSF1R/P2RX7/SYK/TFRC/CD38/TNFRSF11A/PPARGC1B/CA2/INPP5D/NF1/PLEKHM1/ADAM8/SRC/PRKCA/UBASH3B/CSK
GO:0002218	GO:0002218	activation of innate immune response	261	0.734407	1.28826	0.000999001	0.0142699	0.0101477	2327	tags=48%, list=15%, signal=42%	PSME2/IRF1/S100A9/PSMB9/PSME1/S100A8/LGMN/CD14/CTSS/ARRB2/PSMB8/CLEC4E/ITGB2/UBE2D1/NFKBIA/TNFAIP3/TLR8/CD36/RPS6KA3/PSMB10/BIRC3/PSMA3/CYBA/ALPK1/CLEC10A/WDFY1/CUL1/MAP3K1/PSMA4/PSMA2/PSMA5/PSMB1/UBC/SYK/PSMB3/FCER1G/PSMB6/PSMA7/BIRC2/EP300/LYN/IFIH1/DDX60/PSMB2/UBA52/GRAMD4/TLR4/TLR7/RNF125/IKBKE/NR1H3/TIFA/NOP53/IRAK3/TNIP1/CGAS/TAB2/C1QBP/PSMD14/HMGB1/CLEC4A/NFKB1/MAVS/PYCARD/HSP90B1/PSMC3/RT…
GO:2001044	GO:2001044	regulation of integrin-mediated signaling pathway	11	0.80151	1.28811	0.0715005	0.193665	0.137721	376	tags=27%, list=2%, signal=27%	TIMP1/CD63/FLNA
GO:0090195	GO:0090195	chemokine secretion	14	0.792506	1.28786	0.0591775	0.171315	0.121827	1130	tags=43%, list=7%, signal=40%	LRP1/MBP/CSF1R/FOXP1/AIF1/PYCARD
GO:0009072	GO:0009072	aromatic amino acid family metabolic process	26	0.772613	1.28765	0.018981	0.0865928	0.0615785	1967	tags=31%, list=13%, signal=27%	IDO1/IL4I1/KMO/ASRGL1/KYNU/IDO2/HNMT/ATP7A
GO:0032753	GO:0032753	positive regulation of interleukin-4 production	21	0.778039	1.28744	0.028	0.109578	0.0779236	2075	tags=43%, list=13%, signal=37%	HLA-E/SYK/FCER1G/CD86/LGALS9/HAVCR2/IRF4/SASH3/RARA
GO:2001258	GO:2001258	negative regulation of cation channel activity	28	0.771864	1.28739	0.01998	0.089571	0.0636964	1490	tags=25%, list=10%, signal=23%	MMP9/CALM1/GSTO1/KCNE3/CALM2/SRI/EPHB2
GO:1902993	GO:1902993	positive regulation of amyloid precursor protein catabolic process	16	0.785071	1.28735	0.047047	0.149416	0.106254	615	tags=25%, list=4%, signal=24%	GSAP/IFNGR1/PICALM/LYN
GO:0032602	GO:0032602	chemokine production	66	0.752569	1.28728	0.002997	0.0256441	0.0182362	1373	tags=30%, list=9%, signal=28%	S100A9/CD74/S100A8/LRP1/HIF1A/MBP/HMOX1/CSF1R/FOXP1/DDX3X/SYK/AIF1/IL6R/TLR4/TLR7/LGALS9/MAVS/PYCARD/HAVCR2/CLEC7A
GO:1903038	GO:1903038	negative regulation of leukocyte cell-cell adhesion	93	0.747475	1.28724	0.001998	0.0191413	0.0136119	1818	tags=34%, list=12%, signal=31%	IDO1/IRF1/CD74/FGL2/RUNX3/LGALS3/GPNMB/CD274/WNK1/FCGR2B/TNFRSF14/DUSP22/LILRB1/VSIG4/CD86/RC3H1/LGALS9/JAK3/HMGB1/VSIR/PDCD1LG2/HAVCR2/PELI1/PRNP/SOCS1/PAG1/TGFB1/ANXA1/AKT1/PRKAR1A/IL10/PTPN22
GO:0002286	GO:0002286	T cell activation involved in immune response	80	0.75045	1.28711	0.001998	0.0191413	0.0136119	2330	tags=45%, list=15%, signal=39%	FGL2/GPR183/CD81/LGALS3/ITGAL/SLC11A1/CLEC4E/LCP1/HLA-DMB/FOXP1/SEMA4A/FCER1G/ICAM1/FCGR2B/LILRB1/RPS6/CD86/RC3H1/LGALS9/STAT6/JAK3/HMGB1/HAVCR2/CD46/CLEC4D/APBB1IP/IRF4/ANXA1/MALT1/IL12RB1/RELB/PTGER4/ATP7A/RARA/ZBTB7B/NFKBIZ
GO:1903707	GO:1903707	negative regulation of hemopoiesis	106	0.745341	1.28706	0.001998	0.0191413	0.0136119	1564	tags=28%, list=10%, signal=26%	ZFP36L1/TMEM176B/IRF1/CD74/FGL2/TMEM176A/RUNX3/ZFP36/LILRB4/NFKBIA/MAFB/KLF13/NFE2L2/CTNNB1/FCGR2B/LYN/TLR4/LILRB1/LILRB3/RC3H1/JAK3/HMGB1/PTK2B/NME1/INPP5D/NF1/SOCS1/TOB2/ANXA1/HSPA9
GO:1901861	GO:1901861	regulation of muscle tissue development	75	0.750906	1.28677	0.001998	0.0191413	0.0136119	1996	tags=37%, list=13%, signal=33%	MEF2C/DDX17/ARRB2/NRG1/DDX5/CTNNB1/RGS2/MAPK1/PTEN/TGFBR1/G6PD/PIM1/TGFBR2/CREB1/AKIRIN1/YY1/NR1D2/RBPJ/JARID2/TGFB1/DDX39B/NLN/MAPK14/FLOT1/UQCC2/HDAC9/YBX3/PRKAA1
GO:0050731	GO:0050731	positive regulation of peptidyl-tyrosine phosphorylation	116	0.743755	1.28643	0.001998	0.0191413	0.0136119	1865	tags=34%, list=12%, signal=30%	NCF1/CD44/CD74/CD81/FCGR1A/PARP14/IL6ST/ARRB2/NRG1/PECAM1/HCLS1/CD40/SEMA4D/JAK2/CD36/PARP9/CSF1R/EREG/IQGAP1/SYK/ICAM1/IL6R/TNFRSF14/LYN/PTPN1/PTPRC/PTK2B/TNFRSF1A/IL15/PAK2/PRNP/FYN/CD4/RICTOR/TGFB1/ARHGEF2/HGF/SRC/ARL2BP
GO:0045089	GO:0045089	positive regulation of innate immune response	309	0.731607	1.28627	0.000999001	0.0142699	0.0101477	2351	tags=46%, list=15%, signal=40%	PSME2/GBP5/IRF1/S100A9/PSMB9/PSME1/S100A8/LGMN/CD14/CTSS/ARRB2/PSMB8/HLA-F/CLEC4E/ITGB2/UBE2D1/NFKBIA/TNFAIP3/TLR8/CD36/RPS6KA3/PSMB10/BIRC3/PSMA3/CYBA/PARP9/HLA-E/ALPK1/CLEC10A/WDFY1/CUL1/MAP3K1/PSMA4/PSMA2/PSMA5/PSMB1/EREG/UBC/SYK/PSMB3/FCER1G/PSMB6/PSMA7/BIRC2/EP300/LYN/IFIH1/DDX60/PSMB2/UBA52/GRAMD4/TLR4/TLR7/RNF125/IKBKE/NR1H3/NLRC5/TIFA/NOP53/HMGB2/IRAK3/TNIP1/CGAS/TAB2/C1QBP/PSMD14/HMGB1/C…
GO:0048483	GO:0048483	autonomic nervous system development	18	0.782083	1.28624	0.045	0.146791	0.104387	1384	tags=22%, list=9%, signal=20%	FN1/CTNNB1/EGR2/NF1
GO:1904994	GO:1904994	regulation of leukocyte adhesion to vascular endothelial cell	16	0.784351	1.28617	0.048048	0.150147	0.106773	924	tags=31%, list=6%, signal=29%	PTAFR/ITGB2/ICAM1/ITGA4/NFAT5
GO:0072091	GO:0072091	regulation of stem cell proliferation	32	0.770368	1.2861	0.012987	0.0679128	0.0482947	1988	tags=44%, list=13%, signal=38%	ZFP36L1/LRRK2/HIF1A/CTNNB1/PTPRC/PIM1/HMGB2/HNRNPU/NF1/AGO3/TGFB1/CTNNA1/EIF2AK2/CX3CR1
GO:0032760	GO:0032760	positive regulation of tumor necrosis factor production	73	0.75048	1.28601	0.001998	0.0191413	0.0136119	1545	tags=37%, list=10%, signal=33%	LRRK2/THBS1/CYBB/CD14/PTAFR/IFNGR1/JAK2/HSPB1/CD36/CYBA/HLA-E/TYROBP/SYK/FCER1G/IFIH1/TLR4/PTPRC/LGALS9/ZBTB20/HMGB1/MAVS/PYCARD/HAVCR2/DDT/CLEC7A/SASH3/ARHGEF2
GO:0002460	GO:0002460	adaptive immune response based on somatic recombination of immune receptors built from immunoglobulin superfamily domains	226	0.734231	1.28601	0.000999001	0.0142699	0.0101477	2401	tags=35%, list=15%, signal=30%	B2M/TNFSF13B/HLA-C/MEF2C/HLA-DQB1/HLA-B/CD74/FGL2/CTSH/SERPING1/CD81/HLA-A/TNFRSF1B/SLC11A1/HLA-F/GAPT/SWAP70/CD40/BTN3A2/TNFAIP3/IL18BP/TLR8/HLA-E/IGHA1/CD274/MYO1G/SEMA4A/P2RX7/FCER1G/ICAM1/IGKC/TFRC/FCGR2B/IL6R/C2/NBN/DUSP22/TLR4/IGLC2/WAS/PTPRC/LILRB1/BTN3A3/RC3H1/CTSC/STAT6/JAK3/ERCC1/C1QBP/HMGB1/HAVCR2/CD46/NECTIN2/INPP5D/C1QB/CD4/STX7/RNF168/IRF4/TGFB1/SASH3/ANXA1/IL27RA/MALT1/HSPD1/DENND1…
GO:1904064	GO:1904064	positive regulation of cation transmembrane transport	86	0.74867	1.286	0.001998	0.0191413	0.0136119	2202	tags=35%, list=14%, signal=30%	CXCL9/CTSS/CXCL10/CHCHD10/CALM1/FLNA/WNK1/GSTO1/GLRX/G6PD/ACTN4/TMSB4X/KCNE3/TESC/CALM2/COX17/PARK7/SRI/EPHB2/CHP1/KCNJ2/CXCL11/KCNMB1/DNM2/BAX/KCNQ1/PDPK1/ANO6/AKAP9/PLCG2
GO:0006878	GO:0006878	cellular copper ion homeostasis	12	0.7965	1.28596	0.0683417	0.188495	0.134044	2182	tags=50%, list=14%, signal=43%	ATOX1/MT2A/SLC31A2/PRNP/ATP7A/SLC31A1
GO:0070741	GO:0070741	response to interleukin-6	29	0.770359	1.2855	0.017982	0.0839381	0.0596907	3187	tags=69%, list=20%, signal=55%	STAT1/PID1/IL6ST/JAK2/ICAM1/IL6R/CBL/ST3GAL6/NFKB1/CEBPA/PHB/SBNO2/CHI3L1/SMAD4/SELPLG/CTR9/FER/STAT3/ST18/SOCS3
GO:0002920	GO:0002920	regulation of humoral immune response	49	0.756788	1.28533	0.00899101	0.0526797	0.037462	2291	tags=39%, list=15%, signal=33%	SERPING1/CD81/C5AR1/C5AR2/C3AR1/IGKC/FCGR2B/C2/IGLC2/PTPRC/VSIG4/CFP/C1QBP/CD46/C1QB/PHB/CD55/IGLC3/IGHG1
GO:0045072	GO:0045072	regulation of interferon-gamma biosynthetic process	14	0.790919	1.28528	0.0611836	0.175717	0.124957	2412	tags=36%, list=15%, signal=30%	TLR8/TLR7/LILRB1/CLEC7A/CEBPG
GO:0048872	GO:0048872	homeostasis of number of cells	205	0.735095	1.28516	0.000999001	0.0142699	0.0101477	2412	tags=37%, list=15%, signal=32%	STAT1/ZFP36L1/B2M/TNFSF13B/MEF2C/CD74/LIPA/GPR183/PRDX1/ZFP36/HIF1A/HCLS1/HMOX1/GAPT/CORO1A/TNFAIP3/JAK2/SH2B3/PTBP3/NCKAP1L/MAFB/DOCK10/P2RX7/KLF13/RASSF2/FCER1G/SP3/LYN/RB1/RPS24/IKZF1/KMT2E/G6PD/HIPK2/ATP5IF1/ADD1/ISG15/RPS6/TMEM14C/HMGB2/RC3H1/LGALS9/TMOD3/JAK3/SKIL/MERTK/HMGB1/DNASE2/FOXO3/SMAD5/HSPA1A/INPP5D/TGFB1/STAT5B/RPS14/SASH3/ANXA1/HSPA9/AKT1/RPS17/NFE2L1/ADAR/MAPK14/BAX/KRAS/POLB/RP…
GO:0030193	GO:0030193	regulation of blood coagulation	49	0.756509	1.28486	0.00999001	0.0558421	0.0397108	2366	tags=41%, list=15%, signal=35%	THBS1/CD9/SERPING1/CD36/SH2B3/PLEK/NFE2L2/SYK/FCER1G/LYN/TLR4/HPSE/ANXA2/SERPINB2/THBD/PLAU/ANO6/PRKCA/PRKCD/UBASH3B
GO:1900046	GO:1900046	regulation of hemostasis	49	0.756509	1.28486	0.00999001	0.0558421	0.0397108	2366	tags=41%, list=15%, signal=35%	THBS1/CD9/SERPING1/CD36/SH2B3/PLEK/NFE2L2/SYK/FCER1G/LYN/TLR4/HPSE/ANXA2/SERPINB2/THBD/PLAU/ANO6/PRKCA/PRKCD/UBASH3B
GO:0051151	GO:0051151	negative regulation of smooth muscle cell differentiation	12	0.795796	1.28483	0.0693467	0.1903	0.135328	2500	tags=58%, list=16%, signal=49%	EREG/DNMT1/ANKRD17/NFATC3/MECP2/PDCD4/MED28
GO:0043388	GO:0043388	positive regulation of DNA binding	41	0.759714	1.28452	0.00999001	0.0558421	0.0397108	2491	tags=46%, list=16%, signal=39%	TXN/MMP9/JAK2/CTNNB1/EP300/RB1/HIPK2/HMGB2/SKI/HMGB1/PARK7/NIPBL/NME1/IRF4/TGFB1/TRIM28/CEBPG/EDF1/WAPL
GO:1902176	GO:1902176	negative regulation of oxidative stress-induced intrinsic apoptotic signaling pathway	16	0.783336	1.28451	0.049049	0.151876	0.108003	1622	tags=38%, list=10%, signal=34%	SOD2/HIF1A/HSPB1/NFE2L2/PARK7/AKT1
GO:2001243	GO:2001243	negative regulation of intrinsic apoptotic signaling pathway	80	0.748825	1.28433	0.001998	0.0191413	0.0136119	2519	tags=44%, list=16%, signal=37%	SOD2/CD44/MMP9/LRRK2/CD74/TPT1/GRINA/IVNS1ABP/HIF1A/DNAJA1/HSPB1/DDX3X/NFE2L2/PTPN1/BID/NDUFA13/PARK7/ZNF385A/TMBIM6/HSPA1A/ARHGEF2/BCL2A1/AKT1/SRC/USP47/VDAC2/HERPUD1/SELENOS/YBX3/RRM2B/PTGS2/NDUFS3/MDM2/VNN1/BCL2
GO:0045648	GO:0045648	positive regulation of erythrocyte differentiation	27	0.770741	1.2842	0.022977	0.0980497	0.0697259	2869	tags=56%, list=18%, signal=45%	STAT1/HIF1A/NCKAP1L/ISG15/HMGB2/FOXO3/HSPA1A/INPP5D/STAT5B/MAPK14/ARNT/SMAP1/FAM210B/HSPA1B/STAT3
GO:0032609	GO:0032609	interferon-gamma production	92	0.74561	1.28412	0.001998	0.0191413	0.0136119	2412	tags=37%, list=15%, signal=31%	HLA-DPA1/HLA-DPB1/CD14/SLC11A1/BTN3A2/TLR8/CD274/IL6R/TLR4/TLR7/ISG15/LILRB1/BTN3A1/LGALS9/C1QBP/HMGB1/VSIR/PDCD1LG2/PYCARD/HAVCR2/PRNP/CLEC7A/AZI2/CD47/SASH3/IL27RA/HSPD1/IL10/PTPN22/IL12RB1/RARA/TRIM27/PDE4B/CEBPG
GO:0071354	GO:0071354	cellular response to interleukin-6	28	0.76988	1.28408	0.021978	0.0945693	0.0672508	3187	tags=68%, list=20%, signal=54%	STAT1/PID1/IL6ST/JAK2/ICAM1/IL6R/CBL/ST3GAL6/NFKB1/CEBPA/PHB/SBNO2/SMAD4/SELPLG/CTR9/FER/STAT3/ST18/SOCS3
GO:0038061	GO:0038061	NIK/NF-kappaB signaling	147	0.738686	1.28406	0.000999001	0.0142699	0.0101477	2401	tags=47%, list=15%, signal=40%	PSME2/PSMB9/PSME1/PRDX1/CD14/PSMB8/CALR/NFKBIA/PSMB10/BIRC3/PSMA3/CUL1/PSMA4/PSMA2/PSMA5/PSMB1/RASSF2/PSMB3/PSMB6/PSMA7/BIRC2/EP300/REL/PSMB2/ACTN4/TLR4/TLR7/IKBKE/TMSB4X/NFAT5/RC3H1/LGALS9/NLRP12/SPHK1/PSMD14/HMGB1/PPP4C/PSMC3/HAVCR2/PSMD7/PSMD11/PSMD8/PSMA1/AGO3/PSMC2/PSMC1/MALT1/AKT1/TLR6/RPS3/PSMB7/PSMB5/PTPN22/ADIPOR1/RELB/PSMD1/EIF2AK2/PPM1B/PSMB4/PSMA6/CHI3L1/PSMC4/AGO1/PPM1A/NOD2/PSMC5/MA…
GO:0070102	GO:0070102	interleukin-6-mediated signaling pathway	18	0.780725	1.28401	0.045	0.146791	0.104387	1362	tags=33%, list=9%, signal=30%	STAT1/IL6ST/JAK2/IL6R/CBL/CEBPA
GO:0071624	GO:0071624	positive regulation of granulocyte chemotaxis	21	0.775773	1.28369	0.031	0.116727	0.0830075	2161	tags=38%, list=14%, signal=33%	CD74/C5AR1/NCKAP1L/C3AR1/RAC2/C1QBP/CAMK1D/RAC1
GO:0090023	GO:0090023	positive regulation of neutrophil chemotaxis	21	0.775773	1.28369	0.031	0.116727	0.0830075	2161	tags=38%, list=14%, signal=33%	CD74/C5AR1/NCKAP1L/C3AR1/RAC2/C1QBP/CAMK1D/RAC1
GO:0050798	GO:0050798	activated T cell proliferation	31	0.767969	1.28306	0.01998	0.089571	0.0636964	1847	tags=48%, list=12%, signal=43%	CD274/SATB1/IL6R/BTN3A1/RC3H1/LGALS9/HMGB1/PDCD1LG2/PYCARD/PRNP/FYN/ICOSLG/RPS3/PRKAR1A/IL12RB1
GO:1902992	GO:1902992	negative regulation of amyloid precursor protein catabolic process	15	0.784978	1.28281	0.0610611	0.175458	0.124773	1620	tags=33%, list=10%, signal=30%	SORL1/PICALM/ROCK1/PRNP/ABCA7
GO:0010955	GO:0010955	negative regulation of protein processing	29	0.768657	1.28266	0.018981	0.0865928	0.0615785	2433	tags=45%, list=16%, signal=38%	LRRK2/THBS1/SERPING1/CTSZ/BIRC3/BIRC2/CARD8/VSIG4/PRNP/XIAP/CD55/CARD16/MDM2
GO:1903318	GO:1903318	negative regulation of protein maturation	29	0.768657	1.28266	0.018981	0.0865928	0.0615785	2433	tags=45%, list=16%, signal=38%	LRRK2/THBS1/SERPING1/CTSZ/BIRC3/BIRC2/CARD8/VSIG4/PRNP/XIAP/CD55/CARD16/MDM2
GO:0032688	GO:0032688	negative regulation of interferon-beta production	13	0.79121	1.28258	0.0623116	0.17764	0.126325	1891	tags=54%, list=12%, signal=47%	NMI/REL/LILRB1/YY1/PYCARD/RELB/PPM1B
GO:0071604	GO:0071604	transforming growth factor beta production	26	0.769561	1.28256	0.01998	0.089571	0.0636964	2468	tags=50%, list=16%, signal=42%	THBS1/HIF1A/HSP90AB1/TYROBP/ITGAV/CREB1/LGALS9/CD46/FURIN/PTGS2/CD2AP/ATP6AP2/SMAD4
GO:0032649	GO:0032649	regulation of interferon-gamma production	81	0.746981	1.28228	0.001998	0.0191413	0.0136119	1847	tags=33%, list=12%, signal=30%	HLA-DPA1/HLA-DPB1/CD14/SLC11A1/TLR8/CD274/IL6R/TLR4/TLR7/ISG15/LILRB1/LGALS9/C1QBP/HMGB1/VSIR/PDCD1LG2/PYCARD/HAVCR2/PRNP/CLEC7A/CD47/SASH3/IL27RA/HSPD1/IL10/PTPN22/IL12RB1
GO:0046620	GO:0046620	regulation of organ growth	58	0.751494	1.28214	0.002997	0.0256441	0.0182362	1993	tags=38%, list=13%, signal=33%	MEF2C/STK4/DUSP6/RGS2/MAPK1/PTEN/TGFBR1/G6PD/PIM1/TGFBR2/YY1/WWC3/BASP1/RBPJ/JARID2/POR/SERP1/DDX39B/SASH3/AKT1/MAPK14/YBX3
GO:0060749	GO:0060749	mammary gland alveolus development	11	0.797754	1.28208	0.0775428	0.20304	0.144387	666	tags=18%, list=4%, signal=17%	HIF1A/TNFRSF11A
GO:0061377	GO:0061377	mammary gland lobule development	11	0.797754	1.28208	0.0775428	0.20304	0.144387	666	tags=18%, list=4%, signal=17%	HIF1A/TNFRSF11A
GO:0051250	GO:0051250	negative regulation of lymphocyte activation	112	0.741978	1.28207	0.001998	0.0191413	0.0136119	1818	tags=34%, list=12%, signal=30%	IDO1/IRF1/CD74/FGL2/RUNX3/LGALS3/HLA-F/TNFAIP3/GPNMB/CD274/TYROBP/ATM/FCGR2B/TNFRSF14/LYN/DUSP22/SAMSN1/LILRB1/VSIG4/CD86/RC3H1/LGALS9/JAK3/MERTK/HMGB1/VSIR/PDCD1LG2/HAVCR2/PELI1/PRNP/INPP5D/SOCS1/PAG1/TGFB1/ANXA1/PRKAR1A/IL10/PTPN22
GO:1902916	GO:1902916	positive regulation of protein polyubiquitination	10	0.806467	1.282	0.0810537	0.208879	0.14854	2951	tags=70%, list=19%, signal=57%	UBE2D1/NMI/BIRC2/XIAP/PTPN22/NOD2/RNF40
GO:0002683	GO:0002683	negative regulation of immune system process	342	0.728585	1.28195	0.000999001	0.0142699	0.0101477	2370	tags=35%, list=15%, signal=30%	GBP1/IDO1/ZFP36L1/TMEM176B/IRF1/CD74/FGL2/THBS1/TMEM176A/SLAMF8/SERPING1/RUNX3/ZFP36/CD14/LGALS3/PARP14/ARRB2/SAMHD1/LILRB4/HLA-F/HTRA1/HMOX1/NFKBIA/TNFAIP3/PHPT1/HLA-E/GPNMB/CD274/C5AR2/MAFB/TYROBP/NMI/ATM/KLF13/NFE2L2/CTNNB1/FCER1G/FCGR2B/BST2/CD68/TRIM38/TNFRSF14/LYN/GRAMD4/DUSP22/TLR4/PTPRC/RNF125/SAMSN1/NR1H3/LILRB1/HLA-DOA/NLRC5/LILRB3/VSIG4/CD86/RC3H1/LGALS9/STAT6/JAK3/CRK/IRAK3/MERTK/C1QB…
GO:0006516	GO:0006516	glycoprotein catabolic process	16	0.781698	1.28182	0.0520521	0.157667	0.112121	1929	tags=44%, list=12%, signal=38%	CST3/FBXO6/HPSE/OGA/STT3B/EDEM3/MANBA
GO:0006959	GO:0006959	humoral immune response	131	0.738581	1.28181	0.000999001	0.0142699	0.0101477	2087	tags=31%, list=13%, signal=27%	RNASE6/S100A9/MEF2C/HLA-DQB1/GPR183/LYZ/S100A8/SERPING1/CD81/CXCL9/C5AR1/SLC11A1/CXCL10/PSMB10/HLA-E/IGHA1/C5AR2/C3AR1/IGKC/FCGR2B/GAPDH/C2/IGLC2/PTPRC/VSIG4/CFP/C1QBP/RBPJ/CD46/HMGN2/C1QB/ROMO1/CXCL11/PHB/FCN1/ST6GAL1/CFD/ATP7A/CD55/IGLC3/RPS19
GO:0090263	GO:0090263	positive regulation of canonical Wnt signaling pathway	107	0.742161	1.28166	0.001998	0.0191413	0.0136119	3115	tags=55%, list=20%, signal=44%	PSME2/PSMB9/PSME1/LRRK2/PSMB8/PSMB10/PSMA3/DDX3X/PSMA4/PSMA2/WNK1/PSMA5/PSMB1/PSMB3/PSMB6/PSMA7/UBR5/PSMB2/TBL1XR1/VPS35/TBL1X/PSMD14/USP8/NFKB1/PSMC3/CTDNEP1/RBPJ/PSMD7/PSMD11/PSMD8/USP34/PSMA1/PSMC2/PSMC1/XIAP/UBE2B/PSMB7/PSMB5/SRC/USP47/PSMD1/PSMB4/PSMA6/PSMC4/SMURF2/CSNK1D/PPM1A/PSMC5/TNKS2/VCP/GID8/PSMD13/CSNK1E/ZBED3/RNF146/TNKS/PSME4/PSMD3/PSME3
GO:0071300	GO:0071300	cellular response to retinoic acid	31	0.767062	1.28154	0.01998	0.089571	0.0636964	2221	tags=32%, list=14%, signal=28%	ATM/LYN/CREB1/NDUFA13/TESC/PTK2B/SERPINF1/SETX/RARA/HDAC2
GO:2000273	GO:2000273	positive regulation of signaling receptor activity	22	0.773721	1.28139	0.032	0.119007	0.0846295	1568	tags=32%, list=10%, signal=29%	NCF1/EREG/ITGB1/PARK7/NCOA3/EPHB2/TAF1
GO:0071560	GO:0071560	cellular response to transforming growth factor beta stimulus	159	0.736306	1.28123	0.000999001	0.0142699	0.0101477	2468	tags=40%, list=16%, signal=34%	ZFP36L1/MEF2C/THBS1/ZFP36L2/DAB2/ARRB2/HTRA1/JUN/HSP90AB1/FOS/ENG/APAF1/ADAM9/UBC/F11R/EP300/CHST11/ZYX/UBA52/TGFBR1/LDLRAD4/DUSP22/HIPK2/TGFBR2/CREB1/PXN/CBL/SKIL/CRK/HSPA5/SKI/ITGB5/ZNF451/CD109/SMAD5/HSPA1A/SDCBP/UBB/CFLAR/FYN/SMAD2/TGFB1/NR3C1/FURIN/CREBBP/STK11/SRC/SNX6/RPS27A/USP9X/DNM2/CRKL/CX3CR1/GCNT2/PDPK1/HDAC2/SMURF2/FNTA/PPM1A/USP15/CDKN1C/MAP3K7/SMAD4
GO:0000305	GO:0000305	response to oxygen radical	22	0.773562	1.28113	0.032	0.119007	0.0846295	1064	tags=27%, list=7%, signal=25%	SOD2/PRDX1/CD36/GCH1/NFE2L2/PARK7
GO:0003222	GO:0003222	ventricular trabecula myocardium morphogenesis	11	0.79711	1.28104	0.0775428	0.20304	0.144387	1184	tags=36%, list=8%, signal=34%	NRG1/ENG/TGFBR1/RBPJ
GO:0048762	GO:0048762	mesenchymal cell differentiation	130	0.738032	1.28094	0.000999001	0.0142699	0.0101477	1493	tags=23%, list=10%, signal=21%	STAT1/FN1/S100A4/MEF2C/DDX17/DAB2/NRG1/HIF1A/SEMA4D/DDX5/AKNA/ENG/TIAM1/SEMA4A/CTNNB1/MAPK1/PTEN/TGFBR1/LDLRAD4/ZEB2/GLIPR2/SEMA6B/TGFBR2/RBPJ/RTN4/CFL1/PPP2CA/SDCBP/SMAD2/TGFB1
GO:0002715	GO:0002715	regulation of natural killer cell mediated immunity	35	0.763692	1.28085	0.016983	0.0812081	0.0577493	2243	tags=31%, list=14%, signal=27%	ARRB2/HLA-F/HLA-E/LILRB1/LGALS9/CRK/SERPINB9/HAVCR2/NECTIN2/CADM1/AP1G1
GO:0002718	GO:0002718	regulation of cytokine production involved in immune response	74	0.747772	1.28083	0.001998	0.0191413	0.0136119	1807	tags=31%, list=12%, signal=28%	B2M/CD74/CD81/TNFRSF1B/HLA-F/HMOX1/CD36/HLA-E/FCER1G/BST2/TNFRSF14/TLR4/LILRB1/JAK3/IRAK3/DDX21/MAVS/HK1/TGFB1/SASH3/MALT1/MAPK14/IL10
GO:1903556	GO:1903556	negative regulation of tumor necrosis factor superfamily cytokine production	48	0.754826	1.28081	0.010989	0.0597081	0.04246	2254	tags=42%, list=14%, signal=36%	ARRB2/ACP5/TNFAIP3/GPNMB/CD274/C5AR2/TLR4/LILRB1/LGALS9/IRAK3/CLEC4A/VSIR/HAVCR2/IL27RA/IL10/PTPN22/SELENOS/RARA/TRIM27/GSTP1
GO:0042060	GO:0042060	wound healing	347	0.727918	1.2807	0.000999001	0.0142699	0.0101477	2370	tags=38%, list=15%, signal=33%	FN1/IRF1/SERPINA1/CD44/THBS1/S100A8/CD9/MYOF/SERPING1/CD81/ARRB2/NRG1/TIMP1/SLC11A1/HIF1A/PECAM1/HMOX1/JMJD1C/CD40/PLEC/TNFAIP3/JAK2/HSPB1/RAP2B/MACF1/CD36/SH2B3/PTGFRN/PRKCB/CLIC1/MYH9/F13A1/FLNA/PIK3R5/YWHAZ/PABPC4/PLEK/EREG/P2RX7/GNAQ/LCP2/NFE2L2/SYK/FCER1G/MAPK1/PTEN/CAPZA1/PPP3CA/LYN/CPQ/CORO1B/GNAS/TGFBR1/PRCP/DGKE/JAML/TLR4/WAS/TGFBR2/ITPR2/ELK3/AKIRIN1/CDC42/AP3B1/DGKD/STXBP3/CRK/FERMT3/D…
GO:0021602	GO:0021602	cranial nerve morphogenesis	16	0.780882	1.28049	0.0530531	0.158925	0.113016	2007	tags=31%, list=13%, signal=27%	MAFB/TIFAB/EGR2/EPHB2/NRP2
GO:0036474	GO:0036474	cell death in response to hydrogen peroxide	23	0.772218	1.28048	0.034	0.123652	0.0879326	1807	tags=39%, list=12%, signal=35%	TXN/LRRK2/NFE2L2/RACK1/PARK7/PSAP/FOXO3/HGF/IL10
GO:0001736	GO:0001736	establishment of planar polarity	101	0.74213	1.28048	0.001998	0.0191413	0.0136119	2327	tags=40%, list=15%, signal=34%	PSME2/PSMB9/PSME1/DAB2/ARRB2/PSMB8/PSMB10/PSMA3/PSMA4/PSMA2/PSMA5/TIAM1/PSMB1/PSMB3/PSMB6/PSMA7/AP2A2/PSMB2/CDC42/PSMD14/FZD1/AP2M1/PSMC3/PSMD7/CLTC/PSMD11/PSMD8/PSMA1/PSMC2/PSMC1/PSMB7/PSMB5/PAFAH1B1/PSMD1/PSMB4/PSMA6/PSMC4/RAC1/SMURF2/PSMC5
GO:0007164	GO:0007164	establishment of tissue polarity	101	0.74213	1.28048	0.001998	0.0191413	0.0136119	2327	tags=40%, list=15%, signal=34%	PSME2/PSMB9/PSME1/DAB2/ARRB2/PSMB8/PSMB10/PSMA3/PSMA4/PSMA2/PSMA5/TIAM1/PSMB1/PSMB3/PSMB6/PSMA7/AP2A2/PSMB2/CDC42/PSMD14/FZD1/AP2M1/PSMC3/PSMD7/CLTC/PSMD11/PSMD8/PSMA1/PSMC2/PSMC1/PSMB7/PSMB5/PAFAH1B1/PSMD1/PSMB4/PSMA6/PSMC4/RAC1/SMURF2/PSMC5
GO:0031960	GO:0031960	response to corticosteroid	93	0.743522	1.28044	0.001998	0.0191413	0.0136119	2254	tags=34%, list=14%, signal=30%	ZFP36L1/ZFP36L2/CYBB/ZFP36/PTAFR/ATP2B1/CYBA/FOS/ENG/ADAM9/ICAM1/AIF1/CREBRF/AKAP13/PPARGC1B/USP8/HNRNPU/SERPINF1/FOXO3/CFLAR/TGFB1/ANXA1/NR3C1/HNMT/SRC/IL10/KRAS/DUSP1/EIF4EBP1/PCK2/PTGS2/GSTP1
GO:0007260	GO:0007260	tyrosine phosphorylation of STAT protein	50	0.753853	1.28038	0.00899101	0.0526797	0.037462	1420	tags=34%, list=9%, signal=31%	PARP14/IL6ST/PECAM1/HCLS1/CD40/JAK2/SH2B3/PARP9/CSF1R/IL6R/LYN/JAK3/TNFRSF1A/IL15/PPP2CA/SOCS1/FYN
GO:0001819	GO:0001819	positive regulation of cytokine production	365	0.72747	1.28038	0.000999001	0.0142699	0.0101477	2563	tags=40%, list=16%, signal=34%	STAT1/HLA-DPA1/IDO1/HLA-DPB1/B2M/GBP5/IRF1/LRRK2/CD74/THBS1/CLEC5A/CYBB/CD81/CD14/IL6ST/LRP1/PTAFR/C5AR1/SLC11A1/HIF1A/HLA-F/MBP/CLEC4E/HMOX1/CD40/IFNGR1/JAK2/HSPB1/TLR8/CD36/BIRC3/CYBA/HLA-E/CSF1R/CD274/DDX3X/GSDMD/TYROBP/EREG/P2RX7/C3AR1/CTNNB1/SYK/FCER1G/AIF1/GAPDH/IL17RA/IL6R/BIRC2/TNFRSF14/EP300/IFIH1/RNF135/LRRFIP1/DDX60/POLR2L/FGR/TLR4/PTPRC/CARD8/TLR7/RNF125/CREB1/LILRB1/CD86/NOP53/HMGB2/…
GO:0022407	GO:0022407	regulation of cell-cell adhesion	303	0.7282	1.28033	0.000999001	0.0142699	0.0101477	2451	tags=36%, list=16%, signal=31%	HLA-DPA1/IDO1/HLA-DPB1/TNFSF13B/IRF1/CD44/CD74/FGL2/CD9/CD81/RUNX3/LGALS3/IL6ST/LGALS1/PTAFR/LILRB4/MBP/CORO1A/SWAP70/ITGB2/JAK2/AKNA/SH2B3/HLA-E/HLA-DMB/GPNMB/NCKAP1L/CD274/WNK1/SYK/MYADM/ICAM1/TFRC/FCGR2B/ITGA4/AIF1/ZMIZ1/IL6R/TNFRSF14/LYN/DUSP22/PTPRC/TGFBR2/LILRB1/CDC42/VSIG4/CD86/NFAT5/RC3H1/LGALS9/JAK3/AP3B1/FERMT3/HMGB1/VSIR/IL15/PDCD1LG2/PYCARD/PPM1F/HAVCR2/CD46/PAK2/NCK1/PELI1/SPINT2/PRN…
GO:0009611	GO:0009611	response to wounding	425	0.725931	1.28031	0.000999001	0.0142699	0.0101477	2370	tags=37%, list=15%, signal=32%	FN1/ZFP36L1/IRF1/SERPINA1/CD44/THBS1/S100A8/CD9/ZFP36L2/MYOF/SERPING1/CD81/ZFP36/ARRB2/NRG1/LRP1/LGALS1/TIMP1/SLC11A1/HIF1A/PECAM1/HMOX1/SLC1A3/JMJD1C/CD40/PLEC/TNFAIP3/JAK2/HSPB1/RAP2B/MACF1/CD36/JUN/SH2B3/PTGFRN/PRKCB/CLIC1/MYH9/F13A1/FLNA/PIK3R5/TYROBP/YWHAZ/PABPC4/PLEK/EREG/P2RX7/GNAQ/LCP2/NFE2L2/SYK/FCER1G/MAPK1/PTEN/AIF1/CAPZA1/PPP3CA/LYN/CPQ/CORO1B/GNAS/CERS2/ADORA3/TGFBR1/PRCP/DGKE/JAML/T…
GO:2000147	GO:2000147	positive regulation of cell motility	370	0.727302	1.28029	0.000999001	0.0142699	0.0101477	2204	tags=36%, list=14%, signal=32%	FN1/SOD2/PLA2G7/MMP9/CD74/THBS1/CTSH/LGMN/DAB2/LGALS3/LRP1/PTAFR/C5AR1/HIF1A/PECAM1/CALR/HMOX1/CXCL10/CORO1A/SWAP70/CD40/SEMA4D/PHPT1/JAK2/HSPB1/PREX1/JUN/AGO2/MALAT1/GPNMB/NCKAP1L/FLNA/CSF1R/CD274/FOXP1/CMKLR1/ADAM9/ATM/WNK1/TIAM1/SEMA4A/ARF6/C3AR1/IQGAP1/ITGAV/NFE2L2/MYADM/ICAM1/MAPK1/ITGA4/AIF1/PPP3CA/IL6R/SLC8A1/CD99/TNFRSF14/LYN/GNAI2/TGFBR1/ACTN4/GLIPR2/DOCK5/SEMA6B/FGR/ITGAX/RAC2/RACK1/PTP…
GO:0009612	GO:0009612	response to mechanical stimulus	143	0.736526	1.28026	0.000999001	0.0142699	0.0101477	2161	tags=31%, list=14%, signal=27%	STAT1/IRF1/THBS1/CXCL10/SLC1A3/CD40/NFKBIA/TLR8/JUN/CYBA/MAP3K1/FOS/ENG/P2RX7/MAP3K2/TIFAB/SLC8A1/RETN/SLC38A2/TLR4/ABHD12/TGFBR2/TLR7/ATP1A1/MBD2/PTK2B/TNFRSF1A/NFKB1/TXNIP/LTBR/CNN2/CASP2/FYN/TGFB1/AKT1/BTG2/XPA/SRC/KCNJ2/MAPK14/JUND/PTGER4/CHI3L1/PTGS2/RAC1
GO:0048661	GO:0048661	positive regulation of smooth muscle cell proliferation	65	0.74871	1.28024	0.002997	0.0256441	0.0182362	1622	tags=32%, list=10%, signal=29%	STAT1/MMP9/THBS1/PTAFR/HMOX1/NAMPT/JAK2/JUN/CYBA/FOXP1/EREG/MEF2D/AIF1/IL6R/GNAI2/TGFBR2/DNMT1/GNAI3/NQO2/DDX39B/AKT1
GO:1903392	GO:1903392	negative regulation of adherens junction organization	16	0.780587	1.28	0.0530531	0.158925	0.113016	1997	tags=44%, list=13%, signal=38%	THBS1/LRP1/PTEN/DUSP22/ARHGAP6/SRC/CLASP2
GO:0030099	GO:0030099	myeloid cell differentiation	324	0.727722	1.27986	0.000999001	0.0142699	0.0101477	2429	tags=41%, list=15%, signal=35%	STAT1/SNX10/ZFP36L1/B2M/MEF2C/MMP9/CD74/GPR183/THBS1/CLEC5A/CD81/ZFP36/LGALS3/LILRB4/CSF3R/HIF1A/HCLS1/TET2/NFKBIA/JAK2/JUN/SH2B3/PRKCB/MYH9/PTBP3/FOS/NCKAP1L/CSF1R/FOXP1/MAFB/TYROBP/KMT2C/PABPC4/KLF13/RASSF2/CTNNB1/FCER1G/TFRC/SP3/FAM20C/NOTCH2/EP300/LYN/TNFRSF11A/RB1/CD101/PIP4K2A/IKZF1/KMT2E/GNAS/G6PD/LBR/HIPK2/ATP5IF1/TLR4/TNRC6B/ADD1/TGFBR2/FES/CREB1/ISG15/LILRB1/RPS6/LILRB3/CDC42/TMEM14C/TE…
GO:0050900	GO:0050900	leukocyte migration	319	0.727563	1.27979	0.000999001	0.0142699	0.0101477	2119	tags=34%, list=14%, signal=30%	FN1/PLA2G7/S100A9/CD44/CD74/GPR183/THBS1/S100A8/CD9/SDC2/SLAMF8/CD81/LGMN/OLR1/LGALS3/CXCL9/ITGAL/PTAFR/C5AR1/CSF3R/PECAM1/CALR/HMOX1/CXCL10/CORO1A/SWAP70/ITGB2/PREX1/GCNT1/MYH9/NCKAP1L/IGHA1/C5AR2/MYO1G/CMKLR1/SLC7A8/WNK1/C3AR1/ITGAV/SYK/FCER1G/ICAM1/IGKC/SLC7A7/ITGA4/AIF1/IL17RA/F11R/IL6R/CD99/TNFRSF14/LYN/TNFRSF11A/ROCK1/JAML/ITGAX/IGLC2/RAC2/DOK2/AKIRIN1/CKLF/ITGB1/LGALS9/NLRP12/CRK/MERTK/C1Q…
GO:0042110	GO:0042110	T cell activation	379	0.726638	1.27977	0.000999001	0.0142699	0.0101477	2075	tags=32%, list=13%, signal=29%	HLA-DPA1/IDO1/HLA-DPB1/ZFP36L1/B2M/TNFSF13B/IRF1/CD44/CD74/FGL2/GPR183/ZFP36L2/CD81/RUNX3/LGALS3/IL6ST/ITGAL/TNFRSF1B/LGALS1/LILRB4/SLC11A1/CLEC4E/CORO1A/PRELID1/PRDM1/PREX1/PSMB10/MYH9/LCP1/HLA-E/HLA-DMB/GPNMB/NCKAP1L/CD274/FOXP1/MAFB/SEMA4A/P2RX7/CTNNB1/SYK/FCER1G/ICAM1/TFRC/FCGR2B/SP3/AIF1/ZMIZ1/SATB1/PPP3CA/IL6R/TNFRSF14/LYN/FKBP1A/DUSP22/JAML/RAC2/WAS/PTPRC/TGFBR2/LILRB1/RPS6/HLA-DOA/BTN3A1/…
GO:0051272	GO:0051272	positive regulation of cellular component movement	380	0.72653	1.27974	0.000999001	0.0142699	0.0101477	2204	tags=36%, list=14%, signal=31%	FN1/SOD2/PLA2G7/MMP9/CD74/THBS1/CTSH/LGMN/DAB2/LGALS3/LRP1/PTAFR/C5AR1/HIF1A/PECAM1/CALR/HMOX1/CXCL10/CORO1A/SWAP70/CD40/SEMA4D/PHPT1/JAK2/HSPB1/PREX1/JUN/AGO2/MALAT1/GPNMB/NCKAP1L/FLNA/CSF1R/CD274/FOXP1/CMKLR1/ADAM9/ATM/WNK1/TIAM1/SEMA4A/ARF6/C3AR1/IQGAP1/ITGAV/NFE2L2/MYADM/ICAM1/MAPK1/ITGA4/AIF1/PPP3CA/IL6R/SLC8A1/CD99/TNFRSF14/LYN/STMN1/GNAI2/TGFBR1/ACTN4/GLIPR2/DOCK5/SEMA6B/FGR/ITGAX/RAC2/RAC…
GO:0030856	GO:0030856	regulation of epithelial cell differentiation	79	0.746439	1.27974	0.001998	0.0191413	0.0136119	2501	tags=34%, list=16%, signal=29%	STAT1/ZFP36L1/BTG1/MMP9/ZFP36/CTNNB1/ROCK1/ZEB2/RHEB/ADD1/TNFRSF1A/VEZF1/NCOA3/MAFG/CD109/CLOCK/SRSF6/IKBKB/RFX3/KLF7/NUMA1/FOXJ2/VDR/CDKN1C/ROCK2/S1PR2/AHI1
GO:0045661	GO:0045661	regulation of myoblast differentiation	30	0.766045	1.2796	0.018981	0.0865928	0.0615785	205	tags=17%, list=1%, signal=16%	ZFP36L1/MEF2C/BTG1/CXCL9/CXCL10
GO:0045086	GO:0045086	positive regulation of interleukin-2 biosynthetic process	13	0.789207	1.27933	0.0643216	0.181453	0.129036	1448	tags=38%, list=9%, signal=35%	PTPRC/CD86/CLEC7A/CD4/IRF4
GO:0050870	GO:0050870	positive regulation of T cell activation	172	0.734376	1.27931	0.000999001	0.0142699	0.0101477	2645	tags=42%, list=17%, signal=35%	HLA-DPA1/HLA-DPB1/TNFSF13B/CD74/CD81/RUNX3/IL6ST/LGALS1/LILRB4/CORO1A/HLA-E/HLA-DMB/NCKAP1L/CD274/SYK/TFRC/AIF1/ZMIZ1/IL6R/TNFRSF14/LYN/PTPRC/TGFBR2/LILRB1/CDC42/CD86/LGALS9/JAK3/AP3B1/HMGB1/VSIR/IL15/PDCD1LG2/PYCARD/HAVCR2/CD46/PAK2/NCK1/SOCS1/DOCK8/FYN/CD4/CD47/TGFB1/SASH3/ANXA1/ICOSLG/MALT1/AKT1/RPS3/ADAM8/HSPD1/SRC/IL12RB1/PIK3R1/CD55/SIRPB1/PDPK1/RARA/CCDC88B/RAC1/ZBTB7B/CLECL1/NOD2/NFKBIZ/B…
GO:1903557	GO:1903557	positive regulation of tumor necrosis factor superfamily cytokine production	75	0.746493	1.27921	0.001998	0.0191413	0.0136119	1679	tags=39%, list=11%, signal=35%	LRRK2/THBS1/CYBB/CD14/PTAFR/IFNGR1/JAK2/HSPB1/CD36/CYBA/HLA-E/TYROBP/SYK/FCER1G/IFIH1/TLR4/PTPRC/CD86/LGALS9/ZBTB20/HMGB1/MAVS/PYCARD/HAVCR2/DDT/CLEC7A/SASH3/ARHGEF2/ADAM8
GO:0032103	GO:0032103	positive regulation of response to external stimulus	213	0.730996	1.2792	0.000999001	0.0142699	0.0101477	2357	tags=38%, list=15%, signal=33%	IDO1/PLA2G7/GBP5/S100A9/LRRK2/CD74/THBS1/S100A8/CD81/LGMN/IL6ST/LRP1/C5AR1/NEAT1/CALR/CXCL10/SWAP70/NFKBIA/JAK2/HSPB1/CYBA/OPTN/HLA-E/NCKAP1L/CMKLR1/WNK1/TIAM1/C3AR1/FCER1G/AIF1/IL17RA/IL6R/TNFRSF11A/DDX60/TLR4/RAC2/TLR7/TMSB4X/AKIRIN1/CTSC/LGALS9/NLRP12/TNIP1/C1QBP/HMGB1/PARK7/PTK2B/TNFRSF1A/IL15/PIK3CG/PPM1F/HAVCR2/CLOCK/DDT/VEGFB/CEBPA/CLEC7A/CD47/ABCC1/TGFB1/FPR2/PUM2/CDK19/TLR6/ADAM8/MAPK14/…
GO:0051149	GO:0051149	positive regulation of muscle cell differentiation	59	0.749131	1.27887	0.004995	0.036639	0.026055	2136	tags=34%, list=14%, signal=29%	SOD2/MEF2C/CXCL9/ARRB2/NRG1/MEF2A/CAPN2/ENG/CTNNB1/CAMK1/CDC42/SPAG9/RBPJ/TGFB1/DDX39B/MAPK14/CTNNA1/FLOT1/RBM4/BNIP2
GO:0051899	GO:0051899	membrane depolarization	48	0.75367	1.27885	0.010989	0.0597081	0.04246	1808	tags=25%, list=12%, signal=22%	LRRK2/IFI6/JUN/P2RX7/SLC8A1/ATP5IF1/YWHAH/RACK1/PARK7/SRC/KCNJ2/P2RX4
GO:0042269	GO:0042269	regulation of natural killer cell mediated cytotoxicity	33	0.76514	1.2787	0.015984	0.0778906	0.0553901	2243	tags=33%, list=14%, signal=29%	ARRB2/HLA-F/HLA-E/LILRB1/LGALS9/CRK/SERPINB9/HAVCR2/NECTIN2/CADM1/AP1G1
GO:0002573	GO:0002573	myeloid leukocyte differentiation	164	0.733979	1.27788	0.000999001	0.0142699	0.0101477	2489	tags=42%, list=16%, signal=36%	SNX10/ZFP36L1/MEF2C/MMP9/CD74/GPR183/CD81/LILRB4/HCLS1/JUN/MYH9/FOS/CSF1R/FOXP1/MAFB/TYROBP/RASSF2/CTNNB1/FCER1G/TFRC/SP3/FAM20C/NOTCH2/LYN/TNFRSF11A/RB1/CD101/GNAS/LBR/TLR4/TGFBR2/FES/CREB1/LILRB1/LILRB3/CDC42/TESC/PPARGC1B/IL15/ANXA2/RBPJ/CD109/LTBR/KLF10/NME1/CEBPA/CA2/INPP5D/NF1/CD4/TOB2/IRF4/TGFB1/SRC/MAPK14/PAFAH1B1/GAB3/SBNO2/RELB/PIK3R1/RARA/PRKCA/MITF/TFE3/CTNNBIP1/ACIN1/UBASH3B/HAX1/TRI…
GO:0055069	GO:0055069	zinc ion homeostasis	27	0.766832	1.27769	0.023976	0.0999252	0.0710596	918	tags=19%, list=6%, signal=17%	MT2A/S100A9/S100A8/SLC39A10/SLC39A8
GO:0043277	GO:0043277	apoptotic cell clearance	34	0.763311	1.27761	0.016983	0.0812081	0.0577493	2075	tags=38%, list=13%, signal=33%	THBS1/LRP1/CD36/TYROBP/ITGAV/C2/NR1H3/MERTK/HMGB1/ABCA7/RAB14/FCN1/RARA
GO:0051591	GO:0051591	response to cAMP	56	0.749437	1.27758	0.004995	0.036639	0.026055	2183	tags=39%, list=14%, signal=34%	STAT1/ZFP36L1/PTAFR/JUN/FOS/BIRC2/SLC8A1/ITPR2/HSPA5/PPARGC1B/RAP1A/PTK2B/PIK3CG/NME1/AHR/NDUFS4/THBD/DUSP1/JUND/FDX1/KCNQ1/AKAP9
GO:1902065	GO:1902065	response to L-glutamate	10	0.80367	1.27755	0.0840932	0.213798	0.152037	1540	tags=50%, list=10%, signal=45%	CREB1/BAIAP2/TMBIM6/FYN/BCL11A
GO:0006491	GO:0006491	N-glycan processing	13	0.788085	1.27751	0.0653266	0.182686	0.129913	2813	tags=62%, list=18%, signal=51%	ST8SIA4/MGAT4A/MAN1A2/MAN1A1/GNPTAB/MAN2A1/MAN2A2/PRKCSH
GO:0002224	GO:0002224	toll-like receptor signaling pathway	123	0.737031	1.27746	0.000999001	0.0142699	0.0101477	2119	tags=41%, list=14%, signal=36%	IRF1/S100A9/S100A8/LGMN/CD14/CTSS/ARRB2/ITGB2/UBE2D1/NFKBIA/TNFAIP3/TLR8/CD36/RPS6KA3/BIRC3/CYBA/WDFY1/MAP3K1/UBC/BIRC2/LYN/UBA52/GRAMD4/TLR4/TLR7/IKBKE/NR1H3/IRAK3/TNIP1/TAB2/HMGB1/HSP90B1/RTN4/HAVCR2/TRAF3/PELI1/UBB/IRF4/CTSB/IKBKB/PJA2/TLR6/HSPD1/RPS27A/UBE2D3/TANK/PTPN22/FLOT1/RAB7B/PDPK1/ITGAM
GO:0010259	GO:0010259	multicellular organism aging	22	0.771288	1.27736	0.034	0.123652	0.0879326	1598	tags=36%, list=10%, signal=33%	LRRK2/ATM/NDUFS6/ERCC1/CGAS/SERP1/INPP5D/PRDM2
GO:0072376	GO:0072376	protein activation cascade	59	0.748109	1.27712	0.004995	0.036639	0.026055	2291	tags=37%, list=15%, signal=32%	SERPING1/CD81/C5AR1/F13A1/IGHA1/C5AR2/C3AR1/IGKC/C2/PRCP/IGLC2/VSIG4/CFP/C1QBP/CD46/C1QB/PHB/FCN1/CFD/CD55/IGLC3/IGHG1
GO:0033628	GO:0033628	regulation of cell adhesion mediated by integrin	32	0.764968	1.27709	0.017982	0.0839381	0.0596907	2129	tags=44%, list=14%, signal=38%	SWAP70/NCKAP1L/ADAM9/WNK1/SYK/LYN/TESC/CRK/FERMT3/PIK3CG/CRKL/PLAU/CIB1/CYP1B1
GO:0002902	GO:0002902	regulation of B cell apoptotic process	16	0.778762	1.27701	0.0540541	0.161478	0.114831	1868	tags=50%, list=12%, signal=44%	CD74/FOXP1/PTEN/LYN/SLC39A10/FNIP1/IL10/BAX
GO:0030335	GO:0030335	positive regulation of cell migration	363	0.725469	1.27685	0.000999001	0.0142699	0.0101477	2204	tags=36%, list=14%, signal=32%	FN1/SOD2/PLA2G7/MMP9/CD74/THBS1/CTSH/LGMN/DAB2/LGALS3/LRP1/PTAFR/C5AR1/HIF1A/PECAM1/CALR/HMOX1/CXCL10/CORO1A/SWAP70/CD40/SEMA4D/JAK2/HSPB1/PREX1/JUN/AGO2/GPNMB/NCKAP1L/FLNA/CSF1R/CD274/FOXP1/CMKLR1/ADAM9/ATM/WNK1/TIAM1/SEMA4A/ARF6/C3AR1/IQGAP1/ITGAV/NFE2L2/MYADM/ICAM1/MAPK1/ITGA4/AIF1/PPP3CA/IL6R/SLC8A1/CD99/TNFRSF14/LYN/GNAI2/TGFBR1/ACTN4/GLIPR2/DOCK5/SEMA6B/FGR/ITGAX/RAC2/RACK1/PTPRC/TGFBR2/TMS…
GO:2000249	GO:2000249	regulation of actin cytoskeleton reorganization	28	0.76549	1.27676	0.023976	0.0999252	0.0710596	1493	tags=43%, list=10%, signal=39%	HCLS1/PHPT1/CSF1R/GMFG/NOTCH2/F11R/ARHGDIA/FES/CDC42/BAIAP2/PTK2B/TGFB1
GO:0070669	GO:0070669	response to interleukin-2	12	0.790731	1.27665	0.0723618	0.195122	0.138756	1499	tags=42%, list=10%, signal=38%	IL2RG/SYK/JAK3/PTK2B/STAT5B
GO:0071352	GO:0071352	cellular response to interleukin-2	12	0.790731	1.27665	0.0723618	0.195122	0.138756	1499	tags=42%, list=10%, signal=38%	IL2RG/SYK/JAK3/PTK2B/STAT5B
GO:0033238	GO:0033238	regulation of cellular amine metabolic process	67	0.745794	1.27646	0.002997	0.0256441	0.0182362	3115	tags=66%, list=20%, signal=53%	PSME2/PSMB9/PSME1/PSMB8/ITGB2/PSMB10/PSMA3/PSMA4/PSMA2/PSMA5/PSMB1/PSMB3/PSMB6/PSMA7/SLC7A7/PSMB2/VPS35/PSMD14/PARK7/PSMC3/PSMD7/PSMD11/PSMD8/PSMA1/PSMC2/PSMC1/PSMB7/PSMB5/PSMD1/PSMB4/PSMA6/ITGAM/OAZ1/PSMC4/COMT/PSMC5/PNKD/PSMD13/AZIN1/OAZ2/ATP2B4/PSME4/PSMD3/PSME3
GO:0050863	GO:0050863	regulation of T cell activation	260	0.727859	1.27635	0.000999001	0.0142699	0.0101477	2451	tags=36%, list=16%, signal=31%	HLA-DPA1/IDO1/HLA-DPB1/TNFSF13B/IRF1/CD74/FGL2/CD81/RUNX3/LGALS3/IL6ST/TNFRSF1B/LGALS1/LILRB4/CORO1A/PRELID1/PRDM1/HLA-E/HLA-DMB/GPNMB/NCKAP1L/CD274/CTNNB1/SYK/TFRC/FCGR2B/AIF1/ZMIZ1/IL6R/TNFRSF14/LYN/DUSP22/RAC2/PTPRC/TGFBR2/LILRB1/HLA-DOA/CDC42/VSIG4/CD86/RC3H1/LGALS9/JAK3/AP3B1/CGAS/HMGB1/VSIR/IL15/PDCD1LG2/PYCARD/HAVCR2/CD46/PAK2/NCK1/PELI1/PRNP/SOCS1/DOCK8/FYN/CD4/CD47/IRF4/PAG1/TGFB1/SASH3/…
GO:0090280	GO:0090280	positive regulation of calcium ion import	13	0.787351	1.27632	0.0653266	0.182686	0.129913	124	tags=8%, list=1%, signal=8%	LGALS3
GO:0043496	GO:0043496	regulation of protein homodimerization activity	21	0.771199	1.27612	0.034	0.123652	0.0879326	1064	tags=33%, list=7%, signal=31%	MEF2C/LGALS3/NRG1/ARF6/ITGA4/HSPA5/PARK7
GO:0050687	GO:0050687	negative regulation of defense response to virus	22	0.770514	1.27608	0.034	0.123652	0.0879326	1954	tags=36%, list=12%, signal=32%	FGL2/HTRA1/TRIM38/RNF125/C1QBP/PCBP2/PPM1B/ITCH
GO:0002819	GO:0002819	regulation of adaptive immune response	140	0.734556	1.27567	0.000999001	0.0142699	0.0101477	1847	tags=31%, list=12%, signal=28%	B2M/TNFSF13B/IRF1/HLA-C/MEF2C/HLA-B/CD81/HLA-A/IL6ST/TNFRSF1B/SLC11A1/HLA-F/CD40/TNFAIP3/HLA-E/CD274/P2RX7/FCER1G/TFRC/FCGR2B/IL6R/TNFRSF14/DUSP22/WAS/PTPRC/SAMSN1/LILRB1/RC3H1/STAT6/JAK3/HMGB1/PYCARD/HAVCR2/NECTIN2/CD4/STX7/TGFB1/SASH3/ANXA1/IL27RA/MALT1/HSPD1/IL10/IL12RB1
GO:0006972	GO:0006972	hyperosmotic response	21	0.770913	1.27564	0.034	0.123652	0.0879326	3206	tags=52%, list=20%, signal=42%	MICU1/ARHGEF2/ICOSLG/HNMT/YBX3/PDPK1/PKN1/XRCC5/XRCC6/AKR1B1/RCSD1
GO:0031623	GO:0031623	receptor internalization	71	0.744227	1.27545	0.001998	0.0191413	0.0136119	2202	tags=41%, list=14%, signal=35%	CD9/CD81/ARRB2/LRP1/CD63/RAB31/ITGB2/CD36/SYK/FCER1G/TFRC/PICALM/ANKRD13D/MKLN1/GRK2/LILRB1/ITGB1/AP2M1/LRPAP1/SNX1/ANKRD13A/CLTC/TBC1D5/SDCBP/ATXN2/DNM2/FLOT1/NUMB/PLCG2
GO:0031638	GO:0031638	zymogen activation	37	0.758361	1.27541	0.017982	0.0839381	0.0596907	1600	tags=27%, list=10%, signal=24%	THBS1/CTSH/LGMN/CTSZ/ASPH/VSIR/PYCARD/ANXA2/PLGRKT/FURIN
GO:1904646	GO:1904646	cellular response to amyloid-beta	31	0.763376	1.27538	0.01998	0.089571	0.0636964	1758	tags=45%, list=11%, signal=40%	LGMN/LRP1/NAMPT/CD36/ICAM1/FCGR2B/ITGA4/TLR4/FOXO3/PRNP/FYN/FPR2/TLR6/SNX6
GO:0051882	GO:0051882	mitochondrial depolarization	16	0.777724	1.27531	0.0560561	0.165455	0.11766	804	tags=31%, list=5%, signal=30%	LRRK2/IFI6/P2RX7/ATP5IF1/RACK1
GO:0071456	GO:0071456	cellular response to hypoxia	152	0.732766	1.27509	0.000999001	0.0142699	0.0101477	2433	tags=48%, list=16%, signal=41%	PSME2/ZFP36L1/PSMB9/PSME1/CYBB/PSMB8/HIF1A/HMOX1/PSMB10/PSMA3/LMNA/MALAT1/LIMD1/PSMA4/PSMA2/PSMA5/MDM4/PSMB1/UBC/NFE2L2/PSMB3/PSMB6/ICAM1/PSMA7/PTEN/SLC8A1/EP300/PSMB2/UBA52/HIPK2/P4HB/NOP53/PSMD14/GNB1/PSMC3/RBPJ/NPEPPS/TMBIM6/PSMD7/FOXO3/PSMD11/CHCHD2/UBB/CFLAR/PSMD8/PSMA1/PSMC2/PSMC1/AKT1/CREBBP/VHL/ADAM8/PSMB7/PSMB5/SRC/RPS27A/KCNMB1/PSMD1/EIF4EBP1/ATP7A/PSMB4/PSMA6/PRKAA1/CARD16/PTGS2/PSMC4/…
GO:0042119	GO:0042119	neutrophil activation	436	0.722781	1.27504	0.000999001	0.0142699	0.0101477	2703	tags=47%, list=17%, signal=40%	B2M/S100A9/SERPINA1/CD44/MMP9/FGL2/LYZ/S100A8/CTSH/ADA2/CLEC5A/LTA4H/GLIPR1/CYBB/FTH1/CST3/OLR1/CD14/LGALS3/CTSS/ITGAL/TNFRSF1B/PTAFR/C5AR1/SLC11A1/CD93/ANPEP/PECAM1/HSPA8/CD63/GM2A/RAB31/ITGB2/CAT/CTSZ/RAP2B/CAB39/PREX1/CD36/CSTB/HGSNAT/CYBA/HSP90AB1/ACTR2/FTL/RHOG/CTSD/FCGR2A/NCKAP1L/APAF1/HVCN1/HSP90AA1/DDX3X/GSDMD/TYROBP/A1BG/PSMA2/PSMA5/QPCT/PSMB1/ADGRE5/HEXB/C3AR1/IQGAP1/ITGAV/SYK/FCER1G/EE…
GO:0035666	GO:0035666	TRIF-dependent toll-like receptor signaling pathway	29	0.764005	1.27489	0.021978	0.0945693	0.0672508	1814	tags=52%, list=12%, signal=46%	CD14/UBE2D1/BIRC3/UBC/BIRC2/UBA52/TLR4/IKBKE/TRAF3/UBB/IKBKB/TLR6/RPS27A/UBE2D3/TANK
GO:0060416	GO:0060416	response to growth hormone	24	0.767552	1.27483	0.029	0.112197	0.0797862	2869	tags=54%, list=18%, signal=44%	JAK2/LYN/PTPN1/LEPROT/PXN/STAT6/JAK3/STAT5B/AKT1/PIK3R1/MBD5/CACYBP/STAT3
GO:0045777	GO:0045777	positive regulation of blood pressure	18	0.775113	1.27478	0.05	0.15403	0.109535	864	tags=22%, list=6%, signal=21%	CYBA/WNK1/F11R/ATP5PF
GO:0002262	GO:0002262	myeloid cell homeostasis	124	0.735399	1.27466	0.000999001	0.0142699	0.0101477	2412	tags=44%, list=15%, signal=37%	STAT1/ZFP36L1/B2M/PRDX1/ZFP36/HIF1A/HCLS1/HMOX1/JAK2/SH2B3/PTBP3/NCKAP1L/MAFB/KLF13/FCER1G/SP3/LYN/RB1/RPS24/IKZF1/KMT2E/G6PD/HIPK2/ATP5IF1/ADD1/ISG15/RPS6/TMEM14C/HMGB2/TMOD3/JAK3/MERTK/HMGB1/DNASE2/FOXO3/SMAD5/HSPA1A/INPP5D/STAT5B/RPS14/ANXA1/HSPA9/RPS17/NFE2L1/ADAR/MAPK14/BAX/RPS19/AMPD3/ARNT/SMAP1/PDE4B/ACIN1/CEBPG
GO:0014032	GO:0014032	neural crest cell development	46	0.751574	1.27435	0.011988	0.0638576	0.0454109	771	tags=17%, list=5%, signal=17%	FN1/NRG1/HIF1A/SEMA4D/SEMA4A/MAPK1/ZEB2/SEMA6B
GO:0002792	GO:0002792	negative regulation of peptide secretion	98	0.73891	1.27421	0.001998	0.0191413	0.0136119	2369	tags=36%, list=15%, signal=31%	FN1/GBP1/CD74/SRGN/TNFAIP3/TLR8/RHBDF2/C5AR2/RAB11FIP1/FCGR2B/PPP3CA/IDH2/CARD8/NR1H3/LILRB1/TMSB4X/MAP4K4/NLRP12/TMBIM6/SERPINB1/ANXA4/ANXA1/IL27RA/ERP29/TLR6/KLF7/IL10/PTPN22/MIDN/PTGER4/HDAC9/CARD16/TRIM27/FRMD4A/BTN2A2
GO:1902624	GO:1902624	positive regulation of neutrophil migration	25	0.766269	1.27421	0.027	0.107317	0.0763163	2161	tags=40%, list=14%, signal=35%	CD74/C5AR1/NCKAP1L/C3AR1/CD99/RAC2/C1QBP/ADAM8/CAMK1D/RAC1
GO:0002283	GO:0002283	neutrophil activation involved in immune response	427	0.722385	1.27419	0.000999001	0.0142699	0.0101477	2703	tags=47%, list=17%, signal=40%	B2M/S100A9/SERPINA1/CD44/MMP9/FGL2/LYZ/S100A8/CTSH/ADA2/CLEC5A/LTA4H/GLIPR1/CYBB/FTH1/CST3/OLR1/CD14/LGALS3/CTSS/ITGAL/TNFRSF1B/PTAFR/C5AR1/SLC11A1/CD93/ANPEP/PECAM1/HSPA8/CD63/GM2A/RAB31/ITGB2/CAT/CTSZ/RAP2B/CAB39/CD36/CSTB/HGSNAT/CYBA/HSP90AB1/ACTR2/FTL/RHOG/CTSD/FCGR2A/NCKAP1L/APAF1/HVCN1/HSP90AA1/DDX3X/GSDMD/TYROBP/A1BG/PSMA2/PSMA5/QPCT/PSMB1/ADGRE5/HEXB/C3AR1/IQGAP1/ITGAV/SYK/FCER1G/EEF2/ASA…
GO:0009308	GO:0009308	amine metabolic process	104	0.738242	1.27412	0.001998	0.0191413	0.0136119	3115	tags=56%, list=20%, signal=45%	PSME2/IDO1/PSMB9/PSME1/PSMB8/ITGB2/SAT1/PSMB10/PSMA3/KMO/PSMA4/PSMA2/PSMA5/PSMB1/PSMB3/PSMB6/PSMA7/SLC7A7/PSMB2/VPS35/PSMD14/PARK7/SMS/PSMC3/SLC44A1/PSMD7/PSMD11/PSMD8/PSMA1/KYNU/PSMC2/PSMC1/IDO2/SAT2/HNMT/PSMB7/PSMB5/PSMD1/ATP7A/PSMB4/PSMA6/ITGAM/OAZ1/PSMC4/MECP2/COMT/PSMC5/SULT1A1/GDE1/SRM/PNKD/PSMD13/AZIN1/OAZ2/ATP2B4/PSME4/PSMD3/PSME3
GO:0006688	GO:0006688	glycosphingolipid biosynthetic process	14	0.784001	1.27404	0.0692076	0.190015	0.135125	1996	tags=29%, list=13%, signal=25%	ST8SIA4/ST3GAL5/B4GALT5/PRKAA1
GO:0050727	GO:0050727	regulation of inflammatory response	274	0.725803	1.27391	0.000999001	0.0142699	0.0101477	2357	tags=38%, list=15%, signal=33%	IDO1/PLA2G7/GBP5/S100A9/MMP9/LRRK2/S100A8/SLAMF8/SERPING1/CD81/GPX4/IL6ST/TNFRSF1B/C5AR1/ACP5/NEAT1/NFKBIA/TNFAIP3/JAK2/AKNA/BIRC3/HLA-E/FOXP1/C5AR2/ATM/C3AR1/FCER1G/IGKC/ASH1L/FCGR2B/IL17RA/METRNL/BIRC2/C2/LYN/ZYX/TNFRSF11A/RB1/TLR4/IGLC2/VPS35/ABHD12/PTPRC/TLR7/NR1H3/TMSB4X/VSIG4/CTSC/NLRP12/CFP/TNIP1/SPHK1/C1QBP/PARK7/TNFRSF1A/NFKB1/IL15/PYCARD/PIK3CG/NR1D2/SERPINF1/TNFAIP6/CD46/CLOCK/DDT/CEBP…
GO:0002822	GO:0002822	regulation of adaptive immune response based on somatic recombination of immune receptors built from immunoglobulin superfamily domains	126	0.734367	1.27377	0.000999001	0.0142699	0.0101477	1847	tags=31%, list=12%, signal=28%	B2M/TNFSF13B/HLA-C/MEF2C/HLA-B/CD81/HLA-A/TNFRSF1B/SLC11A1/HLA-F/CD40/TNFAIP3/HLA-E/CD274/P2RX7/FCER1G/TFRC/FCGR2B/IL6R/DUSP22/WAS/PTPRC/LILRB1/RC3H1/STAT6/JAK3/HMGB1/HAVCR2/NECTIN2/CD4/STX7/TGFB1/SASH3/ANXA1/IL27RA/MALT1/HSPD1/IL10/IL12RB1
GO:0034121	GO:0034121	regulation of toll-like receptor signaling pathway	58	0.746378	1.27341	0.00599401	0.0412548	0.0293374	2071	tags=41%, list=13%, signal=36%	IRF1/CD14/ARRB2/TNFAIP3/CD36/BIRC3/CYBA/WDFY1/BIRC2/LYN/GRAMD4/TLR4/NR1H3/IRAK3/HMGB1/RTN4/PELI1/IRF4/PJA2/TLR6/PTPN22/FLOT1/RAB7B/PDPK1
GO:2000679	GO:2000679	positive regulation of transcription regulatory region DNA binding	14	0.783615	1.27341	0.0702106	0.191509	0.136187	1493	tags=36%, list=10%, signal=32%	CTNNB1/EP300/RB1/PARK7/TGFB1
GO:0098661	GO:0098661	inorganic anion transmembrane transport	53	0.74859	1.27332	0.00899101	0.0526797	0.037462	2173	tags=36%, list=14%, signal=31%	ANKH/PTAFR/SLC20A1/SLC1A3/CLIC1/CLIC4/SLC37A2/TTYH3/APOL1/SLC12A6/CLCN4/SLC1A4/PRNP/SLC26A2/SLC12A9/CLCN7/PCYOX1/ANO6/SLC12A7
GO:0043312	GO:0043312	neutrophil degranulation	425	0.721933	1.27326	0.000999001	0.0142699	0.0101477	2703	tags=46%, list=17%, signal=39%	B2M/S100A9/SERPINA1/CD44/MMP9/FGL2/LYZ/S100A8/CTSH/ADA2/CLEC5A/LTA4H/GLIPR1/CYBB/FTH1/CST3/OLR1/CD14/LGALS3/CTSS/ITGAL/TNFRSF1B/PTAFR/C5AR1/SLC11A1/CD93/ANPEP/PECAM1/HSPA8/CD63/GM2A/RAB31/ITGB2/CAT/CTSZ/RAP2B/CAB39/CD36/CSTB/HGSNAT/CYBA/HSP90AB1/ACTR2/FTL/RHOG/CTSD/FCGR2A/NCKAP1L/APAF1/HVCN1/HSP90AA1/DDX3X/GSDMD/TYROBP/A1BG/PSMA2/PSMA5/QPCT/PSMB1/ADGRE5/HEXB/C3AR1/IQGAP1/ITGAV/SYK/FCER1G/EEF2/ASA…
GO:0044106	GO:0044106	cellular amine metabolic process	102	0.737994	1.27316	0.001998	0.0191413	0.0136119	3115	tags=56%, list=20%, signal=45%	PSME2/IDO1/PSMB9/PSME1/PSMB8/ITGB2/SAT1/PSMB10/PSMA3/KMO/PSMA4/PSMA2/PSMA5/PSMB1/PSMB3/PSMB6/PSMA7/SLC7A7/PSMB2/VPS35/PSMD14/PARK7/SMS/PSMC3/SLC44A1/PSMD7/PSMD11/PSMD8/PSMA1/KYNU/PSMC2/PSMC1/IDO2/SAT2/HNMT/PSMB7/PSMB5/PSMD1/ATP7A/PSMB4/PSMA6/ITGAM/OAZ1/PSMC4/MECP2/COMT/PSMC5/GDE1/SRM/PNKD/PSMD13/AZIN1/OAZ2/ATP2B4/PSME4/PSMD3/PSME3
GO:0010863	GO:0010863	positive regulation of phospholipase C activity	24	0.766498	1.27308	0.03	0.114676	0.0815493	1674	tags=29%, list=11%, signal=26%	PTAFR/C5AR1/GNAQ/GNA15/ARHGAP6/RASGRP4/PLCB2
GO:0031958	GO:0031958	corticosteroid receptor signaling pathway	15	0.778821	1.27274	0.0660661	0.183618	0.130576	1817	tags=47%, list=12%, signal=41%	CALR/JAK2/YWHAH/ARID1A/CLOCK/NR3C1/PHB
GO:0036230	GO:0036230	granulocyte activation	441	0.721617	1.27271	0.000999001	0.0142699	0.0101477	2703	tags=46%, list=17%, signal=39%	B2M/S100A9/SERPINA1/CD44/MMP9/FGL2/LYZ/S100A8/CTSH/ADA2/CLEC5A/LTA4H/GLIPR1/CYBB/FTH1/CST3/OLR1/CD14/LGALS3/CTSS/ITGAL/TNFRSF1B/PTAFR/C5AR1/SLC11A1/CD93/ANPEP/PECAM1/HSPA8/CD63/GM2A/RAB31/ITGB2/CAT/CTSZ/RAP2B/CAB39/PREX1/CD36/CSTB/HGSNAT/CYBA/HSP90AB1/ACTR2/FTL/RHOG/CTSD/FCGR2A/NCKAP1L/APAF1/HVCN1/HSP90AA1/DDX3X/GSDMD/TYROBP/A1BG/PSMA2/PSMA5/QPCT/PSMB1/ADGRE5/HEXB/C3AR1/IQGAP1/ITGAV/SYK/FCER1G/EE…
GO:0032460	GO:0032460	negative regulation of protein oligomerization	11	0.791845	1.27258	0.0835851	0.212905	0.151402	1753	tags=36%, list=11%, signal=32%	SORL1/EP300/VPS35/SRC
GO:0032729	GO:0032729	positive regulation of interferon-gamma production	57	0.745965	1.27252	0.00699301	0.045714	0.0325085	1847	tags=30%, list=12%, signal=26%	HLA-DPA1/HLA-DPB1/CD14/SLC11A1/TLR8/IL6R/TLR4/TLR7/LGALS9/PYCARD/HAVCR2/CLEC7A/SASH3/IL27RA/HSPD1/PTPN22/IL12RB1
GO:0003382	GO:0003382	epithelial cell morphogenesis	22	0.768324	1.27245	0.036	0.128897	0.0916623	1296	tags=27%, list=8%, signal=25%	PECAM1/COL23A1/ST14/ROCK1/RILPL2/SPINT2
GO:0045351	GO:0045351	type I interferon biosynthetic process	11	0.791757	1.27244	0.0845921	0.214865	0.152796	2671	tags=64%, list=17%, signal=53%	TLR8/NMI/TLR4/TLR7/IL10/IRF3/IRF7
GO:0035914	GO:0035914	skeletal muscle cell differentiation	38	0.755582	1.27238	0.015984	0.0778906	0.0553901	2192	tags=37%, list=14%, signal=32%	MEF2C/DDX17/DDX5/FOS/MEF2D/EEF2/RB1/AKIRIN1/EGR2/NR1D2/BTG2/NLN/UQCC2/FOXN2
GO:0046006	GO:0046006	regulation of activated T cell proliferation	27	0.763634	1.27236	0.026973	0.107317	0.0763163	2369	tags=48%, list=15%, signal=41%	CD274/IL6R/RC3H1/LGALS9/HMGB1/PDCD1LG2/PYCARD/PRNP/ICOSLG/RPS3/PRKAR1A/IL12RB1/BTN2A2
GO:1904018	GO:1904018	positive regulation of vasculature development	126	0.73353	1.27232	0.000999001	0.0142699	0.0101477	2143	tags=35%, list=14%, signal=30%	SOD2/BTG1/THBS1/CTSH/CYBB/C5AR1/HIF1A/HMOX1/MYDGF/CD40/ITGB2/HSPB1/PRKCB/AGO2/ENG/C3AR1/NFE2L2/IL6R/HK2/HIPK2/ITGAX/TGFBR2/ITGB1/EMC10/SPHK1/PKM/RAP1A/RRAS/PTK2B/MAP3K3/VEGFB/CFLAR/ANXA1/HGF/IL10/HDAC9/CX3CR1/PIK3C2A/CIB1/PDPK1/PRKCA/CYP1B1/CHI3L1/PTGS2
GO:0045947	GO:0045947	negative regulation of translational initiation	19	0.771052	1.27229	0.049049	0.151876	0.108003	2796	tags=68%, list=18%, signal=56%	AGO2/EIF4EBP2/RPL13A/LARP1/EIF3E/ATF4/EIF4EBP1/RBM4/TPR/PAIP2/EIF2S1/EIF2AK1/EIF2AK4
GO:0048291	GO:0048291	isotype switching to IgG isotypes	11	0.791547	1.2721	0.0845921	0.214865	0.152796	1717	tags=36%, list=11%, signal=32%	CD40/PTPRC/IL27RA/HSPD1
GO:0050921	GO:0050921	positive regulation of chemotaxis	94	0.738438	1.27209	0.001998	0.0191413	0.0136119	2161	tags=34%, list=14%, signal=30%	PLA2G7/CD74/THBS1/LGMN/C5AR1/CALR/CXCL10/SWAP70/HSPB1/NCKAP1L/CMKLR1/WNK1/TIAM1/C3AR1/AIF1/IL6R/RAC2/TMSB4X/AKIRIN1/LGALS9/C1QBP/HMGB1/PTK2B/PPM1F/VEGFB/TGFB1/FPR2/MAPK14/P2RX4/CAMK1D/ANO6/RAC1
GO:0060218	GO:0060218	hematopoietic stem cell differentiation	73	0.742275	1.27195	0.001998	0.0191413	0.0136119	1992	tags=48%, list=13%, signal=42%	PSME2/PSMB9/PSME1/PSMB8/LMO2/PSMB10/PSMA3/PSMA4/PSMA2/PSMA5/PSMB1/NFE2L2/PSMB3/PSMB6/PSMA7/PSMB2/TCF12/PSMD14/CHD2/PSMC3/KMT2A/PSMD7/PSMD11/PSMD8/PSMA1/PSMC2/PSMC1/HSPA9/PSMB7/PSMB5/PSMD1/EIF2AK2/ITCH/PSMB4/PSMA6
GO:0002701	GO:0002701	negative regulation of production of molecular mediator of immune response	28	0.762466	1.27172	0.027972	0.109578	0.0779236	1807	tags=36%, list=12%, signal=32%	HLA-F/HMOX1/FCGR2B/BST2/LILRB1/JAK3/IRAK3/TMBIM6/TGFB1/IL10
GO:0046456	GO:0046456	icosanoid biosynthetic process	31	0.761094	1.27157	0.01998	0.089571	0.0636964	1703	tags=39%, list=11%, signal=35%	CD74/LTA4H/TBXAS1/ALOX5AP/MGST3/SYK/LTC4S/CBR1/ANXA1/PTGES2/FADS1/PTGS1
GO:0001696	GO:0001696	gastric acid secretion	12	0.787529	1.27148	0.0763819	0.201654	0.143402	2698	tags=33%, list=17%, signal=28%	SNX10/SGK1/KCNQ1/HRH2
GO:0001570	GO:0001570	vasculogenesis	39	0.75337	1.27144	0.017982	0.0839381	0.0596907	1493	tags=36%, list=10%, signal=33%	ZFP36L1/QKI/ENG/TIPARP/ITGAV/CTNNB1/MYO1E/ZMIZ1/SPRED1/TGFBR2/RAP1A/SGPL1/SETD2/TGFB1
GO:0034755	GO:0034755	iron ion transmembrane transport	15	0.777953	1.27132	0.0670671	0.18564	0.132014	2392	tags=47%, list=15%, signal=40%	SLC11A1/STEAP4/ISCU/MCOLN1/SLC25A37/ATP7A/SLC40A1
GO:0006956	GO:0006956	complement activation	51	0.748279	1.27127	0.00999001	0.0558421	0.0397108	2291	tags=39%, list=15%, signal=34%	SERPING1/CD81/C5AR1/IGHA1/C5AR2/C3AR1/IGKC/C2/IGLC2/VSIG4/CFP/C1QBP/CD46/C1QB/PHB/FCN1/CFD/CD55/IGLC3/IGHG1
GO:0043374	GO:0043374	CD8-positive, alpha-beta T cell differentiation	12	0.78736	1.27121	0.0763819	0.201654	0.143402	1391	tags=42%, list=9%, signal=38%	IRF1/RUNX3/NCKAP1L/SATB1/SOCS1
GO:0002221	GO:0002221	pattern recognition receptor signaling pathway	164	0.730132	1.27119	0.000999001	0.0142699	0.0101477	2217	tags=43%, list=14%, signal=38%	IRF1/S100A9/S100A8/LGMN/CD14/CTSS/ARRB2/CLEC4E/ITGB2/UBE2D1/NFKBIA/TNFAIP3/TLR8/CD36/RPS6KA3/BIRC3/CYBA/ALPK1/WDFY1/MAP3K1/UBC/BIRC2/LYN/IFIH1/DDX60/UBA52/GRAMD4/TLR4/TLR7/RNF125/IKBKE/NR1H3/TIFA/NOP53/IRAK3/TNIP1/TAB2/C1QBP/HMGB1/HSP90B1/RTN4/HAVCR2/TRAF3/PELI1/HSPA1A/CLEC7A/UBB/IRF4/XIAP/CTSB/PUM2/IKBKB/PJA2/TLR6/HSPD1/RPS27A/UBE2D3/TANK/PTPN22/FLOT1/FCN1/OTULIN/TRIM5/RAB7B/ITCH/LSM14A/PDPK1/PU…
GO:0010743	GO:0010743	regulation of macrophage derived foam cell differentiation	20	0.769527	1.27114	0.042	0.141864	0.100884	1103	tags=30%, list=7%, signal=28%	NFKBIA/CD36/ITGAV/NR1H3/MSR1/NFKB1
GO:0060216	GO:0060216	definitive hemopoiesis	17	0.773932	1.27109	0.0570571	0.16759	0.119178	1647	tags=18%, list=11%, signal=16%	ZFP36L2/SP3/ADAR
GO:0050766	GO:0050766	positive regulation of phagocytosis	56	0.745619	1.27107	0.00699301	0.045714	0.0325085	2088	tags=45%, list=13%, signal=39%	IL2RG/LRP1/SLC11A1/CALR/RAB31/CD36/CYBA/NCKAP1L/ITGAV/FCER1G/FCGR2B/C2/PTPRC/MERTK/RAP1A/IL15/PYCARD/CLEC7A/CD47/FPR2/ABCA7/DNM2/CAMK1D/SIRPB1/ANO6
GO:1901532	GO:1901532	regulation of hematopoietic progenitor cell differentiation	77	0.74156	1.2709	0.001998	0.0191413	0.0136119	1992	tags=45%, list=13%, signal=40%	PSME2/PSMB9/PSME1/PSMB8/LMO2/PSMB10/PSMA3/PSMA4/PSMA2/PSMA5/PSMB1/NFE2L2/PSMB3/PSMB6/PSMA7/PSMB2/FNIP1/TCF12/PSMD14/PSMC3/KMT2A/PSMD7/PSMD11/PSMD8/PSMA1/PSMC2/PSMC1/HSPA9/PSMB7/PSMB5/PSMD1/EIF2AK2/ITCH/PSMB4/PSMA6
GO:0060100	GO:0060100	positive regulation of phagocytosis, engulfment	13	0.783961	1.27083	0.0703518	0.191701	0.136324	2088	tags=38%, list=13%, signal=33%	RAB31/CD36/NCKAP1L/ABCA7/ANO6
GO:1905155	GO:1905155	positive regulation of membrane invagination	13	0.783961	1.27083	0.0703518	0.191701	0.136324	2088	tags=38%, list=13%, signal=33%	RAB31/CD36/NCKAP1L/ABCA7/ANO6
GO:1902230	GO:1902230	negative regulation of intrinsic apoptotic signaling pathway in response to DNA damage	25	0.764098	1.2706	0.028	0.109578	0.0779236	1112	tags=20%, list=7%, signal=19%	CD44/CD74/TPT1/BID/ZNF385A
GO:0002675	GO:0002675	positive regulation of acute inflammatory response	18	0.772527	1.27052	0.052	0.157667	0.112121	2143	tags=44%, list=14%, signal=38%	IL6ST/HLA-E/FCER1G/TNFRSF11A/PARK7/PIK3CG/ADAM8/PTGS2
GO:0002724	GO:0002724	regulation of T cell cytokine production	27	0.762465	1.27041	0.02997	0.114676	0.0815493	173	tags=15%, list=1%, signal=15%	B2M/CD81/TNFRSF1B/HLA-F
GO:0001836	GO:0001836	release of cytochrome c from mitochondria	52	0.747204	1.27041	0.00999001	0.0558421	0.0397108	1868	tags=31%, list=12%, signal=27%	SOD2/MMP9/TNFSF10/IFI6/ARRB2/CHCHD10/PRELID1/JUN/LMNA/BMF/BID/PYCARD/AKT1/HGF/FIS1/BAX
GO:0006898	GO:0006898	receptor-mediated endocytosis	192	0.727375	1.27022	0.000999001	0.0142699	0.0101477	1521	tags=30%, list=10%, signal=28%	STAB1/B2M/SORL1/CD163/CD9/CD81/DAB2/FCGR1A/CD14/ARRB2/LRP1/CALR/CD63/RAB31/ITGB2/CD36/IGHA1/HSP90AA1/ARF6/SYK/FCER1G/IGKC/TFRC/FCGR2B/ITGA4/PICALM/AP2A2/APOC1/FCGR1B/MRC1/ASGR1/APOL1/ANKRD13D/IGF2R/MKLN1/GRK2/IGLC2/ARHGAP27/TGFBR2/LILRB1/AAK1/CAP1/ITGB1/RAB21/CBL/MSR1/HIP1/AP2M1/HSP90B1/ANXA2/LRPAP1/SNX1/ANKRD13A/CLTC/TBC1D5/SDCBP/ATXN2/FPR2
GO:0034109	GO:0034109	homotypic cell-cell adhesion	55	0.745265	1.27013	0.00899101	0.0526797	0.037462	1367	tags=35%, list=9%, signal=32%	CD9/LGALS1/HSPB1/RAP2B/SH2B3/CLIC1/MYH9/FLNA/PLEK/SYK/CD99/LYN/GNAS/STXBP3/FERMT3/ACTB/PIK3CG/VCL/MYL12A
GO:2000463	GO:2000463	positive regulation of excitatory postsynaptic potential	14	0.781523	1.27001	0.0732197	0.196071	0.139432	1503	tags=29%, list=10%, signal=26%	PTEN/BAIAP2/PTK2B/SSH1
GO:0030198	GO:0030198	extracellular matrix organization	202	0.726144	1.26968	0.000999001	0.0142699	0.0101477	2253	tags=25%, list=14%, signal=21%	FN1/VCAN/CD44/MMP9/THBS1/TGFBI/CST3/CTSS/ITGAL/LRP1/TNFRSF1B/TIMP1/PECAM1/HTRA1/ITGB2/CAPN2/LCP1/ENG/COL23A1/ITGAV/ITGAE/ICAM1/ITGA4/MYO1E/F11R/QSOX1/RB1/TGFBR1/ITGAX/ITGB1/TNFRSF1A/ITGB5/ANXA2/CAPNS1/SPINT2/NF1/CFLAR/CD47/TGFB1/FURIN/ADAM8/HSD17B12/FLOT1/ATP7A/CLASP2/PRDX4/ITGAM/CYP1B1/ERO1A/ICAM3
GO:0055119	GO:0055119	relaxation of cardiac muscle	12	0.78631	1.26951	0.0773869	0.202926	0.144306	2303	tags=50%, list=15%, signal=43%	RGS2/SLC8A1/ATP1A1/KCNJ2/P2RX4/PDE4B
GO:2000095	GO:2000095	regulation of Wnt signaling pathway, planar cell polarity pathway	10	0.798539	1.26939	0.0901722	0.224109	0.15937	115	tags=10%, list=1%, signal=10%	DAB2
GO:0010712	GO:0010712	regulation of collagen metabolic process	26	0.761651	1.26938	0.027972	0.109578	0.0779236	1493	tags=27%, list=10%, signal=24%	CST3/ARRB2/ENG/ITGB1/RAP1A/VSIR/TGFB1
GO:2000482	GO:2000482	regulation of interleukin-8 secretion	22	0.766448	1.26934	0.036	0.128897	0.0916623	1869	tags=45%, list=12%, signal=40%	CD14/C5AR2/TMSB4X/LGALS9/PYCARD/ANXA4/ANXA1/TLR6/PTPN22/FCN1
GO:0030866	GO:0030866	cortical actin cytoskeleton organization	42	0.750317	1.26922	0.013986	0.0714925	0.0508403	2049	tags=36%, list=13%, signal=31%	CALR/RHOQ/RAB13/NCKAP1L/EPB41L3/PLEK/ARF6/WIPF1/ROCK1/WAS/FMNL1/WIPF2/IKBKB/PDCD6IP/DLG1
GO:0031639	GO:0031639	plasminogen activation	15	0.776646	1.26919	0.0700701	0.191222	0.135983	2043	tags=33%, list=13%, signal=29%	THBS1/CTSZ/ANXA2/PLGRKT/PLAU
GO:0036010	GO:0036010	protein localization to endosome	21	0.766969	1.26912	0.037	0.130668	0.0929213	1331	tags=33%, list=8%, signal=31%	SORL1/ARF6/VPS35/DTX3L/ABHD17A/ANKRD13A/MSN
GO:0032480	GO:0032480	negative regulation of type I interferon production	43	0.74947	1.26903	0.010989	0.0597081	0.04246	2246	tags=53%, list=14%, signal=46%	UBE2L6/TNFAIP3/NMI/REL/IFIH1/RNF135/RNF125/IKBKE/ISG15/LILRB1/NLRC5/YY1/TRIM25/MAVS/PYCARD/HAVCR2/PCBP2/IL10/RELB/PPM1B/ITCH/IRF3/TAX1BP1
GO:0002821	GO:0002821	positive regulation of adaptive immune response	94	0.736622	1.26896	0.001998	0.0191413	0.0136119	1847	tags=31%, list=12%, signal=27%	B2M/TNFSF13B/HLA-C/HLA-B/CD81/HLA-A/IL6ST/SLC11A1/HLA-F/CD40/HLA-E/CD274/P2RX7/FCER1G/TFRC/IL6R/PTPRC/STAT6/PYCARD/NECTIN2/CD4/STX7/TGFB1/SASH3/ANXA1/IL27RA/MALT1/HSPD1/IL12RB1
GO:0007628	GO:0007628	adult walking behavior	16	0.773828	1.26892	0.0590591	0.171246	0.121778	2477	tags=38%, list=16%, signal=32%	ARRB2/HIPK2/ABHD12/OXR1/KCNJ10/CLN8
GO:0032720	GO:0032720	negative regulation of tumor necrosis factor production	47	0.747947	1.26876	0.012987	0.0679128	0.0482947	2254	tags=40%, list=14%, signal=35%	ARRB2/ACP5/TNFAIP3/GPNMB/C5AR2/TLR4/LILRB1/LGALS9/IRAK3/CLEC4A/VSIR/HAVCR2/IL27RA/IL10/PTPN22/SELENOS/RARA/TRIM27/GSTP1
GO:1902259	GO:1902259	regulation of delayed rectifier potassium channel activity	11	0.789386	1.26863	0.0876133	0.220444	0.156763	1111	tags=18%, list=7%, signal=17%	KCNE3/VAMP2
GO:0050818	GO:0050818	regulation of coagulation	51	0.74669	1.26857	0.010989	0.0597081	0.04246	2366	tags=39%, list=15%, signal=33%	THBS1/CD9/SERPING1/CD36/SH2B3/PLEK/NFE2L2/SYK/FCER1G/LYN/TLR4/HPSE/ANXA2/SERPINB2/THBD/PLAU/ANO6/PRKCA/PRKCD/UBASH3B
GO:0046823	GO:0046823	negative regulation of nucleocytoplasmic transport	17	0.772363	1.26852	0.0590591	0.171246	0.121778	2099	tags=41%, list=13%, signal=36%	TXN/CD36/PARK7/NF1/CHP1/MDFIC/TPR
GO:0002446	GO:0002446	neutrophil mediated immunity	434	0.719131	1.26847	0.000999001	0.0142699	0.0101477	2703	tags=46%, list=17%, signal=39%	B2M/S100A9/SERPINA1/CD44/MMP9/FGL2/LYZ/S100A8/CTSH/ADA2/CLEC5A/LTA4H/GLIPR1/CYBB/FTH1/CST3/OLR1/CD14/LGALS3/CTSS/ITGAL/TNFRSF1B/PTAFR/C5AR1/SLC11A1/CD93/ANPEP/PECAM1/HSPA8/CD63/GM2A/RAB31/ITGB2/CAT/CTSZ/RAP2B/CAB39/CD36/CSTB/HGSNAT/CYBA/HSP90AB1/ACTR2/FTL/RHOG/CTSD/FCGR2A/NCKAP1L/APAF1/HVCN1/HSP90AA1/DDX3X/GSDMD/TYROBP/A1BG/PSMA2/PSMA5/QPCT/PSMB1/ADGRE5/HEXB/C3AR1/IQGAP1/ITGAV/SYK/FCER1G/EEF2/ASA…
GO:0050864	GO:0050864	regulation of B cell activation	119	0.732524	1.26844	0.001998	0.0191413	0.0136119	1550	tags=27%, list=10%, signal=24%	ZFP36L1/TNFSF13B/MEF2C/CD74/GPR183/ZFP36L2/SLAMF8/CD81/CD40/TNFAIP3/NCKAP1L/IGHA1/TYROBP/ATM/SYK/IGKC/TFRC/FCGR2B/LYN/CD38/SLC39A10/TLR4/IGLC2/PTPRC/SAMSN1/RC3H1/STAT6/PELI1/INPP5D/TGFB1/SASH3/IL27RA
GO:0043299	GO:0043299	leukocyte degranulation	464	0.718774	1.26842	0.000999001	0.0142699	0.0101477	2461	tags=43%, list=16%, signal=38%	B2M/S100A9/SERPINA1/CD44/MMP9/FGL2/LYZ/S100A8/CTSH/ADA2/CLEC5A/LTA4H/GLIPR1/CYBB/FTH1/CST3/OLR1/CD14/LGALS3/CTSS/ITGAL/TNFRSF1B/PTAFR/C5AR1/SLC11A1/HLA-F/CD93/ANPEP/PECAM1/HSPA8/HMOX1/CD63/GM2A/CORO1A/RAB31/ITGB2/CAT/CTSZ/RAP2B/CAB39/CD36/CSTB/HGSNAT/CYBA/HSP90AB1/ACTR2/FTL/RHOG/CTSD/FCGR2A/NCKAP1L/APAF1/HVCN1/HSP90AA1/DDX3X/GSDMD/TYROBP/A1BG/PSMA2/PSMA5/QPCT/PSMB1/ADGRE5/HEXB/C3AR1/IQGAP1/ITGAV/…
GO:0002285	GO:0002285	lymphocyte activation involved in immune response	145	0.729524	1.26818	0.000999001	0.0142699	0.0101477	2330	tags=41%, list=15%, signal=35%	FGL2/GPR183/CD81/LGALS3/ITGAL/LGALS1/SLC11A1/HLA-F/CLEC4E/GAPT/CORO1A/SWAP70/CD40/LCP1/HLA-DMB/FOXP1/SEMA4A/DOCK10/FCER1G/ICAM1/TFRC/FCGR2B/NOTCH2/NBN/TLR4/PTPRC/LILRB1/RPS6/CD86/RC3H1/LGALS9/STAT6/JAK3/ERCC1/LFNG/HMGB1/PTK2B/HAVCR2/CD46/CLEC4D/APBB1IP/RNF168/IRF4/TGFB1/ANXA1/IL27RA/MALT1/HSPD1/IL10/IL12RB1/RELB/MFNG/PTGER4/ATP7A/RARA/PLCG2/AP1G1/ZBTB7B/NFKBIZ
GO:0060485	GO:0060485	mesenchyme development	152	0.728715	1.26804	0.000999001	0.0142699	0.0101477	1493	tags=22%, list=10%, signal=20%	STAT1/FN1/S100A4/ZFP36L1/MEF2C/DDX17/DAB2/NRG1/HIF1A/SEMA4D/DDX5/AKNA/ENG/TIAM1/MDM4/SEMA4A/CTNNB1/MAPK1/PTEN/TGFBR1/LDLRAD4/ZEB2/GLIPR2/SEMA6B/TGFBR2/BASP1/RBPJ/RTN4/CFL1/PPP2CA/SDCBP/SMAD2/TGFB1
GO:1903201	GO:1903201	regulation of oxidative stress-induced cell death	53	0.745415	1.26792	0.00999001	0.0558421	0.0397108	1963	tags=42%, list=13%, signal=36%	SOD2/TXN/LRRK2/HIF1A/HSPB1/NFE2L2/CTNNB1/TLR4/RACK1/P4HB/OXR1/PARK7/FZD1/PSAP/FOXO3/FYN/AKT1/TLR6/HGF/IL10/ATF4/SFPQ
GO:0048146	GO:0048146	positive regulation of fibroblast proliferation	39	0.751246	1.26786	0.01998	0.089571	0.0636964	1759	tags=26%, list=11%, signal=23%	FN1/CD74/JUN/EREG/S100A6/ZMIZ1/SPHK1/ANXA2/TGFB1/NDUFS4
GO:1900024	GO:1900024	regulation of substrate adhesion-dependent cell spreading	41	0.749703	1.2676	0.015984	0.0778906	0.0553901	2161	tags=39%, list=14%, signal=34%	GBP1/S100A10/CALR/PREX1/FLNA/MYADM/ACTN4/DOCK5/CDC42/CRK/C1QBP/RREB1/DNM2/CRKL/CIB1/RAC1
GO:0048305	GO:0048305	immunoglobulin secretion	17	0.771751	1.26751	0.0590591	0.171246	0.121778	1244	tags=24%, list=8%, signal=22%	TNFSF13B/CD40/HLA-E/TMBIM6
GO:0051147	GO:0051147	regulation of muscle cell differentiation	105	0.734072	1.26727	0.001998	0.0191413	0.0136119	2575	tags=38%, list=16%, signal=32%	SOD2/MEF2C/BHLHE41/CXCL9/ARRB2/NRG1/CXCL10/MEF2A/CAPN2/ENG/EREG/CTNNB1/CAMK1/RGS2/G6PD/DNMT1/CDC42/YY1/AKAP13/SPAG9/RBPJ/CFLAR/TGFB1/DDX39B/NLN/MAPK14/CTNNA1/FLOT1/HDAC9/RBM4/BNIP2/ANKRD17/NFATC3/MECP2/PDCD4/MAML1/SMAD4/MED28/BCL2/HDAC5
GO:0051900	GO:0051900	regulation of mitochondrial depolarization	14	0.779825	1.26725	0.0752257	0.19967	0.141991	804	tags=29%, list=5%, signal=27%	LRRK2/IFI6/P2RX7/RACK1
GO:0034446	GO:0034446	substrate adhesion-dependent cell spreading	73	0.739526	1.26724	0.002997	0.0256441	0.0182362	2161	tags=34%, list=14%, signal=30%	FN1/GBP1/S100A10/CALR/PREX1/FLNA/ITGAV/MYADM/ITGA4/ACTN4/DOCK5/SRGAP2/CDC42/PXN/CRK/FERMT3/MERTK/C1QBP/PARVG/RREB1/SRC/DNM2/CRKL/CIB1/RAC1
GO:0009617	GO:0009617	response to bacterium	403	0.718974	1.2672	0.000999001	0.0142699	0.0101477	2321	tags=34%, list=15%, signal=30%	C15orf48/RNASE6/STAB1/IDO1/B2M/MT2A/GBP5/S100A9/MEF2C/GBP4/LYZ/S100A8/GBP2/SLAMF8/ZFP36/CD14/CXCL9/TNFRSF1B/PTAFR/C5AR1/SLC11A1/ACP5/CLEC4E/CXCL10/NFKBIA/TNFAIP3/JAK2/CD36/JUN/RPS6KA3/CAPN2/CSF2RB/CYBA/OPTN/HLA-E/GCH1/KMO/FOS/IGHA1/IL10RA/CD274/FOXP1/PABPN1/GSDMD/ADAM9/TENT5A/P2RX7/SYK/FCER1G/MPEG1/ICAM1/IGKC/FCGR2B/MAPK1/CD68/IL6R/TNFRSF14/LYN/MRC1/TNFRSF11A/FKBP5/SGMS1/PTGIR/FGR/TLR4/IGLC2/CARD…
GO:0007259	GO:0007259	JAK-STAT cascade	90	0.736323	1.26712	0.001998	0.0191413	0.0136119	2221	tags=41%, list=14%, signal=35%	STAT1/PARP14/IL6ST/PECAM1/HCLS1/CD40/JAK2/SH2B3/PARP9/CSF1R/IL10RA/NMI/STAT2/IL6R/LYN/CRLF3/PTPN1/LEPROT/PTPRC/IFNAR2/STAT6/JAK3/TNFRSF1A/IL15/PPP2CA/SOCS1/IL10RB/FYN/STAT5B/VHL/IL10/IFNAR1/ADIPOR1/ARL2BP/CYP1B1/PPP2R1A/HDAC2
GO:0045445	GO:0045445	myoblast differentiation	53	0.744936	1.2671	0.00999001	0.0558421	0.0397108	885	tags=23%, list=6%, signal=21%	ZFP36L1/MEF2C/BTG1/DDX17/CXCL9/NRG1/LGALS1/CXCL10/DDX5/MBNL1/RB1/AKIRIN1
GO:0002824	GO:0002824	positive regulation of adaptive immune response based on somatic recombination of immune receptors built from immunoglobulin superfamily domains	89	0.736457	1.26708	0.001998	0.0191413	0.0136119	1847	tags=30%, list=12%, signal=27%	B2M/TNFSF13B/HLA-C/HLA-B/CD81/HLA-A/SLC11A1/HLA-F/CD40/HLA-E/CD274/P2RX7/FCER1G/TFRC/IL6R/PTPRC/STAT6/NECTIN2/CD4/STX7/TGFB1/SASH3/ANXA1/IL27RA/MALT1/HSPD1/IL12RB1
GO:0034113	GO:0034113	heterotypic cell-cell adhesion	42	0.748923	1.26687	0.015984	0.0778906	0.0553901	2456	tags=38%, list=16%, signal=32%	CD44/MBP/ITGB2/WNK1/ITGAV/MYADM/ITGA4/ITGAX/PTPRC/ITGB1/CD47/IL10/FLOT1/GCNT2/ITGA5/ITGB7
GO:0070371	GO:0070371	ERK1 and ERK2 cascade	201	0.724594	1.26686	0.000999001	0.0142699	0.0101477	2513	tags=35%, list=16%, signal=30%	FN1/GBP1/ZFP36L1/CD44/CD74/GPR183/CTSH/ZFP36L2/ARRB2/LRP1/C5AR1/CD36/JUN/GPNMB/CSF1R/C5AR2/DUSP6/TIAM1/ITGAV/SYK/ICAM1/MAPK1/PTEN/NOTCH2/LYN/TNFRSF11A/PTPN1/SPRED1/GNAI2/GLIPR2/TLR4/PTPRC/LGALS9/NLRP12/TNIP1/HMGB1/RAP1A/RRAS/PTK2B/MAP2K1/PYCARD/HAVCR2/DDT/CFLAR/CD4/EPHB2/TGFB1/NQO2/FPR2/ABCA7/EIF3A/SRC/PHB/PTPN22/BRAF/DUSP1/PTGER4/CRKL/GCNT2/CIB1/DLG1/PRKCA/CHI3L1/GSTP1/SCIMP/NOD2/BTN2A2/MAP2K7/S…
GO:2000107	GO:2000107	negative regulation of leukocyte apoptotic process	38	0.752289	1.26683	0.017982	0.0839381	0.0596907	1395	tags=29%, list=9%, signal=26%	IDO1/CD74/HIF1A/HCLS1/FOXP1/FCER1G/SLC39A10/LILRB1/JAK3/MERTK/DOCK8
GO:0006911	GO:0006911	phagocytosis, engulfment	59	0.742003	1.2667	0.00799201	0.0497909	0.0354077	2630	tags=41%, list=17%, signal=34%	THBS1/FCGR1A/RAB31/ITGB2/CD36/MYH9/NCKAP1L/IGHA1/FCER1G/IGKC/FCGR2B/AIF1/IGLC2/CDC42/MSR1/ELMO1/ABCA7/BIN2/IGLC3/ANO6/ITGAM/IGHG1/BECN1/VAMP7
GO:0046209	GO:0046209	nitric oxide metabolic process	56	0.743031	1.26666	0.00799201	0.0497909	0.0354077	2161	tags=48%, list=14%, signal=42%	ACP5/ITGB2/JAK2/CD36/HSP90AB1/GCH1/HSP90AA1/ICAM1/AIF1/TLR4/TMEM106A/PTK2B/POR/CLEC7A/CD47/AKT1/TLR6/DDAH2/IL10/P2RX4/DNM2/SELENOS/CX3CR1/INSR/CYP1B1/PTGS2/RAC1
GO:0035094	GO:0035094	response to nicotine	24	0.762552	1.26652	0.034	0.123652	0.0879326	1103	tags=21%, list=7%, signal=19%	B2M/HMOX1/MAPK1/CREB1/NFKB1
GO:0044546	GO:0044546	NLRP3 inflammasome complex assembly	12	0.784419	1.26646	0.078392	0.20418	0.145198	1886	tags=42%, list=12%, signal=37%	GBP5/CD36/TLR4/TLR6/EIF2AK2
GO:2001234	GO:2001234	negative regulation of apoptotic signaling pathway	178	0.726481	1.26646	0.000999001	0.0142699	0.0101477	2442	tags=37%, list=16%, signal=32%	SOD2/CD44/MMP9/LRRK2/CD74/THBS1/TPT1/TNFSF10/IFI6/LGALS3/GRINA/ARRB2/IVNS1ABP/HIF1A/HMOX1/TNFAIP3/DNAJA1/PRELID1/HSPB1/LMNA/DDX3X/ITGAV/NFE2L2/CTNNB1/ICAM1/PTPN1/RB1/GNAI2/TGFBR1/BID/SLC25A5/SGK3/NDUFA13/HMGB2/PARK7/ZNF385A/GNAI3/TMBIM6/HSPA1A/PHIP/CFLAR/FYN/ARHGEF2/BCL2A1/AKT1/BIRC6/HGF/SLC35F6/RB1CC1/SRC/CTNNA1/USP47/BAX/VDAC2/HERPUD1/SELENOS/CX3CR1/YBX3/RRM2B/PTGS2/NDUFS3/RFFL/GSTP1/CSNK2A1/MD…
GO:0097696	GO:0097696	STAT cascade	93	0.735238	1.26617	0.001998	0.0191413	0.0136119	2221	tags=41%, list=14%, signal=35%	STAT1/PARP14/IL6ST/PECAM1/HCLS1/CD40/JAK2/SH2B3/PARP9/CSF1R/IL10RA/NMI/STAT2/IL6R/LYN/CRLF3/PTPN1/LEPROT/PTPRC/IFNAR2/STAT6/JAK3/TNFRSF1A/IL15/PPP2CA/SOCS1/IL10RB/FYN/STAT5B/VHL/IL10/IFNAR1/ADIPOR1/ARL2BP/CYP1B1/PPP2R1A/MGAT5/HDAC2
GO:0022409	GO:0022409	positive regulation of cell-cell adhesion	206	0.723932	1.26601	0.000999001	0.0142699	0.0101477	2451	tags=38%, list=16%, signal=32%	HLA-DPA1/HLA-DPB1/TNFSF13B/CD44/CD74/CD81/RUNX3/IL6ST/LGALS1/PTAFR/LILRB4/CORO1A/ITGB2/HLA-E/HLA-DMB/NCKAP1L/CD274/SYK/ICAM1/TFRC/ITGA4/AIF1/ZMIZ1/IL6R/TNFRSF14/LYN/PTPRC/TGFBR2/LILRB1/CDC42/CD86/NFAT5/LGALS9/JAK3/AP3B1/HMGB1/VSIR/IL15/PDCD1LG2/PYCARD/HAVCR2/CD46/PAK2/NCK1/SOCS1/DOCK8/FYN/CD4/CD47/TGFB1/SASH3/ANXA1/ICOSLG/MALT1/AKT1/RPS3/ADAM8/HSPD1/SRC/IL10/IL12RB1/FLOT1/PIK3R1/GCNT2/CD55/SIRPB1…
GO:2000193	GO:2000193	positive regulation of fatty acid transport	11	0.787449	1.26552	0.0896274	0.223574	0.15899	1808	tags=27%, list=12%, signal=24%	P2RX7/TNFRSF11A/P2RX4
GO:0098542	GO:0098542	defense response to other organism	330	0.719425	1.2655	0.000999001	0.0142699	0.0101477	2345	tags=38%, list=15%, signal=33%	STAT1/GBP1/RNASE6/STAB1/IRF1/S100A9/FGL2/GBP4/LYZ/S100A8/GBP2/DDX17/SLAMF8/IFI6/CXCL9/SAMHD1/C5AR1/SLC11A1/ACP5/HTRA1/IFITM3/CLEC4E/CXCL10/CD40/TNFAIP3/TLR8/CD36/BIRC3/CYBA/PARP9/OPTN/HLA-E/FLNA/IGHA1/FOXP1/GSDMD/P2RX7/TRIM22/IFIT3/SYK/FCER1G/MPEG1/STAT2/IGKC/BST2/TRIM38/GAPDH/IL17RA/IL6R/BIRC2/TNFRSF14/IFIH1/DDX60/ZC3HAV1/FGR/TLR4/IGLC2/PTPRC/TLR7/RNF125/ISG15/LILRB1/NLRC5/GBP3/NOP53/HMGB2/IFNAR…
GO:0010644	GO:0010644	cell communication by electrical coupling	14	0.778734	1.26548	0.0772317	0.202617	0.144086	2005	tags=43%, list=13%, signal=37%	CALM1/SLC8A1/ATP1A1/CALM2/SRI/PRKACA
GO:1903510	GO:1903510	mucopolysaccharide metabolic process	73	0.738469	1.26543	0.002997	0.0256441	0.0182362	1687	tags=30%, list=11%, signal=27%	VCAN/CD44/HEXA/HEXB/CHST11/DSE/ABCC5/IDS/PIM1/ST3GAL6/XYLT1/NFKB1/B4GALT5/IL15/ST3GAL1/CLTC/GNS/TGFB1/CHP1/CHST2/AKT1/HGF
GO:0002719	GO:0002719	negative regulation of cytokine production involved in immune response	21	0.764625	1.26524	0.038	0.132988	0.0945712	1807	tags=38%, list=12%, signal=34%	HLA-F/HMOX1/BST2/LILRB1/JAK3/IRAK3/TGFB1/IL10
GO:2000027	GO:2000027	regulation of animal organ morphogenesis	158	0.727116	1.2652	0.000999001	0.0142699	0.0101477	2750	tags=40%, list=18%, signal=33%	STAT1/PSME2/PSMB9/PSME1/DAB2/ARRB2/PSMB8/RXRA/TNFAIP3/PSMB10/PSMA3/ENG/PSMA4/PSMA2/PSMA5/TIAM1/PSMB1/CTNNB1/PSMB3/PSMB6/PSMA7/AP2A2/PSMB2/TGFBR1/PIM1/TGFBR2/CDC42/PSMD14/FZD1/BASP1/AP2M1/PSMC3/RBPJ/PSMD7/POR/SRSF6/CLTC/PSMD11/CFLAR/PSMD8/PSMA1/PSMC2/PSMC1/TGFB1/PSMB7/HGF/PSMB5/BAX/PSMD1/PSMB4/PSMA6/PSMC4/RAC1/SMURF2/VDR/PSMC5/SMAD4/AHI1/BCL2/AP2A1/RUNX2/PFN1/PSMD13
GO:0050650	GO:0050650	chondroitin sulfate proteoglycan biosynthetic process	21	0.764562	1.26514	0.038	0.132988	0.0945712	989	tags=19%, list=6%, signal=18%	VCAN/CHST11/DSE/XYLT1
GO:0090218	GO:0090218	positive regulation of lipid kinase activity	26	0.759074	1.26508	0.02997	0.114676	0.0815493	2769	tags=38%, list=18%, signal=32%	CD81/LYN/FGR/DGKZ/PTK2B/TGFB1/FPR2/SRC/NOD2/VAV3
GO:0034390	GO:0034390	smooth muscle cell apoptotic process	18	0.769016	1.26475	0.059	0.171246	0.121778	881	tags=22%, list=6%, signal=21%	SOD2/ARRB2/STK4/DNMT1
GO:0034391	GO:0034391	regulation of smooth muscle cell apoptotic process	18	0.769016	1.26475	0.059	0.171246	0.121778	881	tags=22%, list=6%, signal=21%	SOD2/ARRB2/STK4/DNMT1
GO:2000106	GO:2000106	regulation of leukocyte apoptotic process	70	0.738266	1.26468	0.002997	0.0256441	0.0182362	2671	tags=43%, list=17%, signal=36%	IDO1/MEF2C/CD74/LGALS3/HIF1A/HCLS1/PRELID1/CD274/FOXP1/P2RX7/FCER1G/PTEN/LYN/SLC39A10/LILRB1/FNIP1/LGALS9/JAK3/MERTK/DOCK8/ANXA1/ADAM8/IL10/BAX/SELENOS/TSC22D3/NOD2/PIK3CB/NFKBID/IRF7
GO:0002695	GO:0002695	negative regulation of leukocyte activation	133	0.728637	1.26458	0.000999001	0.0142699	0.0101477	1818	tags=32%, list=12%, signal=28%	IDO1/IRF1/CD74/FGL2/RUNX3/LGALS3/HLA-F/HMOX1/TNFAIP3/GPNMB/CD274/TYROBP/ATM/FCGR2B/TNFRSF14/LYN/DUSP22/PTPRC/SAMSN1/NR1H3/LILRB1/VSIG4/CD86/RC3H1/LGALS9/JAK3/MERTK/HMGB1/VSIR/PDCD1LG2/HAVCR2/PELI1/PRNP/INPP5D/SOCS1/MILR1/PAG1/TGFB1/ANXA1/PRKAR1A/IL10/PTPN22
GO:0051150	GO:0051150	regulation of smooth muscle cell differentiation	23	0.76261	1.26455	0.041	0.139267	0.0990363	2500	tags=43%, list=16%, signal=37%	SOD2/ENG/EREG/DNMT1/TGFB1/ANKRD17/NFATC3/MECP2/PDCD4/MED28
GO:0046850	GO:0046850	regulation of bone remodeling	32	0.757445	1.26453	0.018981	0.0865928	0.0615785	2513	tags=56%, list=16%, signal=47%	TNFAIP3/PDK4/CSF1R/P2RX7/SYK/TFRC/CD38/TNFRSF11A/PPARGC1B/CA2/INPP5D/NF1/PLEKHM1/ADAM8/SRC/PRKCA/UBASH3B/CSK
GO:1903844	GO:1903844	regulation of cellular response to transforming growth factor beta stimulus	80	0.737195	1.26438	0.001998	0.0191413	0.0136119	2468	tags=42%, list=16%, signal=36%	THBS1/DAB2/HTRA1/HSP90AB1/ENG/UBC/EP300/CHST11/UBA52/TGFBR1/LDLRAD4/HIPK2/TGFBR2/SKIL/HSPA5/SKI/ZNF451/CD109/HSPA1A/SDCBP/UBB/CFLAR/SMAD2/TGFB1/CREBBP/STK11/SNX6/RPS27A/DNM2/PDPK1/SMURF2/PPM1A/CDKN1C/SMAD4
GO:0007566	GO:0007566	embryo implantation	32	0.757174	1.26407	0.018981	0.0865928	0.0615785	2715	tags=50%, list=17%, signal=41%	MMP9/TIMP1/RXRA/CALR/VMP1/AGO2/ARID1A/TGFBR2/RPL29/C1QBP/PTGS2/SMURF2/TRIM28/BSG/PCSK5/UBE2Q1
GO:0070227	GO:0070227	lymphocyte apoptotic process	58	0.740878	1.26403	0.00699301	0.045714	0.0325085	2294	tags=40%, list=15%, signal=34%	IDO1/CD74/LGALS3/HIF1A/PRELID1/CD274/FOXP1/P2RX7/PTEN/LYN/SLC39A10/RPS6/FNIP1/LGALS9/JAK3/DOCK8/AKT1/ADAM8/IL10/BAX/CRKL/PKN1/TSC22D3
GO:0034767	GO:0034767	positive regulation of ion transmembrane transport	95	0.73328	1.26388	0.001998	0.0191413	0.0136119	2202	tags=34%, list=14%, signal=29%	CXCL9/CTSS/PTAFR/CXCL10/CHCHD10/CALM1/FLNA/WNK1/P2RX7/GSTO1/GLRX/G6PD/ACTN4/TMSB4X/KCNE3/TESC/CALM2/COX17/PARK7/SRI/EPHB2/CHP1/KCNJ2/CXCL11/KCNMB1/DNM2/BAX/KCNQ1/PDPK1/ANO6/AKAP9/PLCG2
GO:2001057	GO:2001057	reactive nitrogen species metabolic process	59	0.740335	1.26385	0.00799201	0.0497909	0.0354077	2161	tags=46%, list=14%, signal=40%	ACP5/ITGB2/JAK2/CD36/HSP90AB1/GCH1/HSP90AA1/ICAM1/AIF1/TLR4/TMEM106A/PTK2B/POR/CLEC7A/CD47/AKT1/TLR6/DDAH2/IL10/P2RX4/DNM2/SELENOS/CX3CR1/INSR/CYP1B1/PTGS2/RAC1
GO:0036473	GO:0036473	cell death in response to oxidative stress	68	0.738576	1.26378	0.001998	0.0191413	0.0136119	3103	tags=56%, list=20%, signal=45%	SOD2/TXN/LRRK2/HIF1A/JAK2/HSPB1/NFE2L2/CTNNB1/TLR4/RACK1/STK24/P4HB/OXR1/PARK7/FZD1/PSAP/FOXO3/FYN/AKT1/TLR6/HGF/IL10/ATF4/ARL6IP5/SFPQ/CYP1B1/PRKCD/MAP3K5/PDCD10/VNN1/BCL2/ATG7/BAG5/PDE8A/STK26/NCOA7/PML/NONO
GO:0032479	GO:0032479	regulation of type I interferon production	117	0.730257	1.2637	0.001998	0.0191413	0.0136119	2246	tags=42%, list=14%, signal=36%	STAT1/IRF1/CD14/UBE2L6/TNFAIP3/TLR8/DDX3X/NMI/CTNNB1/SYK/TRIM38/EP300/REL/IFIH1/RNF135/LRRFIP1/POLR2L/TLR4/TLR7/RNF125/IKBKE/ISG15/LILRB1/NLRC5/HMGB2/YY1/STAT6/TRIM25/CGAS/ZBTB20/HMGB1/NFKB1/MAVS/PYCARD/HAVCR2/TRAF3/PCBP2/SETD2/CREBBP/HSPD1/IL10/PTPN22/FLOT1/RELB/PPM1B/ITCH/PLCG2/IRF3/TAX1BP1
GO:0002444	GO:0002444	myeloid leukocyte mediated immunity	477	0.715839	1.26359	0.000999001	0.0142699	0.0101477	2461	tags=43%, list=16%, signal=37%	B2M/S100A9/SERPINA1/CD44/MMP9/FGL2/LYZ/S100A8/CTSH/ADA2/CLEC5A/LTA4H/GLIPR1/CYBB/FTH1/CST3/OLR1/CD14/LGALS3/CTSS/ITGAL/TNFRSF1B/PTAFR/C5AR1/SLC11A1/CD93/ANPEP/PECAM1/HSPA8/HMOX1/CD63/GM2A/RAB31/ITGB2/CAT/CTSZ/RAP2B/CAB39/CD36/CSTB/HGSNAT/CYBA/HLA-E/HSP90AB1/ACTR2/FTL/RHOG/CTSD/FCGR2A/NCKAP1L/APAF1/HVCN1/HSP90AA1/DDX3X/GSDMD/TYROBP/A1BG/PSMA2/PSMA5/QPCT/PSMB1/ADGRE5/HEXB/C3AR1/IQGAP1/ITGAV/SYK/FCE…
GO:2001242	GO:2001242	regulation of intrinsic apoptotic signaling pathway	135	0.727919	1.26352	0.000999001	0.0142699	0.0101477	2564	tags=41%, list=16%, signal=34%	SOD2/S100A9/CD44/MMP9/LRRK2/CD74/S100A8/TPT1/GRINA/IVNS1ABP/HIF1A/DNAJA1/HSPB1/DDX3X/NFE2L2/PTPN1/BMF/SGMS1/BID/RACK1/P4HB/NDUFA13/SKIL/PARK7/ZNF385A/RPL26/PYCARD/NCK1/TMBIM6/SERINC3/HSPA1A/UBB/ARHGEF2/ERP29/BCL2A1/AKT1/RPS3/SRC/FIS1/USP47/BAX/HNRNPK/VDAC2/HERPUD1/SFPQ/SELENOS/YBX3/RRM2B/PTGS2/NDUFS3/MDM2/VNN1/BCL2/BECN1/DNM1L
GO:0046425	GO:0046425	regulation of JAK-STAT cascade	74	0.737632	1.26347	0.001998	0.0191413	0.0136119	2221	tags=41%, list=14%, signal=35%	PARP14/IL6ST/PECAM1/HCLS1/CD40/JAK2/SH2B3/PARP9/CSF1R/IL10RA/IL6R/LYN/CRLF3/LEPROT/PTPRC/JAK3/PTK2B/TNFRSF1A/IL15/PPP2CA/SOCS1/IL10RB/FYN/VHL/IL10/ADIPOR1/ARL2BP/CYP1B1/PPP2R1A/HDAC2
GO:0045620	GO:0045620	negative regulation of lymphocyte differentiation	38	0.750265	1.26342	0.018981	0.0865928	0.0615785	1532	tags=24%, list=10%, signal=21%	IRF1/CD74/FGL2/RUNX3/RC3H1/JAK3/HMGB1/SOCS1/ANXA1
GO:0002275	GO:0002275	myeloid cell activation involved in immune response	470	0.71567	1.26328	0.000999001	0.0142699	0.0101477	2637	tags=44%, list=17%, signal=38%	B2M/S100A9/SERPINA1/CD44/MMP9/FGL2/LYZ/S100A8/CTSH/ADA2/CLEC5A/LTA4H/GLIPR1/CYBB/FTH1/CST3/OLR1/CD14/LGALS3/CTSS/ITGAL/TNFRSF1B/PTAFR/C5AR1/SLC11A1/CD93/ANPEP/PECAM1/HSPA8/HMOX1/CD63/GM2A/RAB31/ITGB2/CAT/CTSZ/RAP2B/CAB39/CD36/CSTB/HGSNAT/CYBA/HSP90AB1/ACTR2/FTL/RHOG/CTSD/FCGR2A/NCKAP1L/APAF1/HVCN1/HSP90AA1/DDX3X/GSDMD/TYROBP/A1BG/PSMA2/PSMA5/QPCT/PSMB1/ADGRE5/HEXB/C3AR1/IQGAP1/ITGAV/SYK/FCER1G/EE…
GO:0010634	GO:0010634	positive regulation of epithelial cell migration	100	0.732265	1.26315	0.001998	0.0191413	0.0136119	2143	tags=42%, list=14%, signal=36%	MMP9/THBS1/CTSH/LGMN/HIF1A/CALR/HMOX1/CD40/HSPB1/JUN/FOXP1/ADAM9/ARF6/NFE2L2/GLIPR2/DOCK5/TGFBR2/TMSB4X/EMC10/MAP4K4/HMGB1/MAPRE2/PTK2B/PPM1F/RTN4/MAP3K3/TGFB1/ATP5F1B/ANXA1/AKT1/RREB1/SRC/MAP2K3/P2RX4/HDAC9/CLASP2/NRP2/PIK3C2A/CIB1/PDPK1/PRKCA/PTGS2
GO:0010107	GO:0010107	potassium ion import	22	0.762697	1.26313	0.046	0.14763	0.104984	2173	tags=36%, list=14%, signal=31%	WNK1/ATP1A1/SLC12A6/SLC12A9/KCNJ2/KCNJ10/DLG1/SLC12A7
GO:0050866	GO:0050866	negative regulation of cell activation	145	0.726527	1.26297	0.000999001	0.0142699	0.0101477	2370	tags=36%, list=15%, signal=31%	IDO1/IRF1/CD74/FGL2/CD9/RUNX3/LGALS3/HLA-F/HMOX1/TNFAIP3/SH2B3/GPNMB/CD274/TYROBP/ATM/FCGR2B/TNFRSF14/LYN/DUSP22/PTPRC/SAMSN1/NR1H3/LILRB1/VSIG4/CD86/RC3H1/LGALS9/JAK3/MERTK/HMGB1/VSIR/PDCD1LG2/HAVCR2/PELI1/PRNP/INPP5D/SOCS1/MILR1/PAG1/TGFB1/ANXA1/PRKAR1A/IL10/PTPN22/THBD/DLG1/PKN1/ZBTB7B/PRKCD/UBASH3B/BTN2A2/SDC4
GO:0042107	GO:0042107	cytokine metabolic process	96	0.732398	1.26292	0.001998	0.0191413	0.0136119	1807	tags=30%, list=12%, signal=27%	IRF1/CD74/THBS1/CYBB/ZFP36/PTAFR/HMOX1/JAK2/HSPB1/TLR8/UBE2J1/TYROBP/NMI/EREG/SYK/TLR4/PTPRC/TLR7/LILRB1/CD86/NLRP12/NFKB1/CLEC7A/INPP5D/CD4/IRF4/TLR6/MAP2K3/IL10
GO:1901215	GO:1901215	negative regulation of neuron death	138	0.727565	1.26292	0.000999001	0.0142699	0.0101477	3151	tags=47%, list=20%, signal=38%	SOD2/MEF2C/SORL1/LRRK2/LGMN/ARRB2/NAIP/LRP1/TNFRSF1B/C5AR1/HIF1A/HLA-F/HMOX1/CORO1A/JAK2/JUN/HSP90AB1/GPNMB/CTNNB1/REL/ROCK1/HIPK2/VPS35/RACK1/CREB1/SET/CBL/OXR1/PARK7/PTK2B/FZD1/SERPINF1/FYN/PSMC1/AKT1/DNAJC5/BTG2/ADAM8/SNX6/IL10/ATF4/BAX/KRAS/CX3CR1/ITSN1/PDPK1/ADNP/TMEM259/MECP2/BCL2/KDM2B/PIK3CA/ATG7/CLN3/ARRB1/STAT3/GCLC/GRN/NCOA7/GSK3B/NONO/TRAF2/GBA/EIF4G1/RASA1
GO:0045454	GO:0045454	cell redox homeostasis	65	0.738572	1.26291	0.004995	0.036639	0.026055	3106	tags=55%, list=20%, signal=45%	TXN/NCF1/PRDX1/CYBB/SLC11A1/NCF2/PDIA3/CYBA/HVCN1/NFE2L2/GLRX/QSOX1/PDIA6/RAC2/P4HB/NCF4/DNAJC10/NNT/ERP44/PTGES2/PDIA4/SELENOS/TXN2/NHLRC2/PRDX4/ERO1A/GLRX2/PRDX6/TXNDC15/TMX3/APEX1/ERO1B/PRDX3/GCLC/GSR/GLRX3
GO:0032305	GO:0032305	positive regulation of icosanoid secretion	10	0.794421	1.26285	0.0921986	0.226758	0.161254	1808	tags=30%, list=12%, signal=27%	P2RX7/TNFRSF11A/P2RX4
GO:0002696	GO:0002696	positive regulation of leukocyte activation	275	0.71937	1.26279	0.000999001	0.0142699	0.0101477	2645	tags=38%, list=17%, signal=32%	HLA-DPA1/HLA-DPB1/TNFSF13B/MEF2C/LRRK2/CD74/GPR183/THBS1/CD81/RUNX3/IL6ST/LGALS1/PTAFR/LILRB4/HLA-F/CORO1A/CD40/ITGB2/HLA-E/HLA-DMB/NCKAP1L/IGHA1/CD274/TYROBP/SYK/FCER1G/IGKC/TFRC/AIF1/ZMIZ1/IL6R/TNFRSF14/LYN/CD38/SLC39A10/FGR/TLR4/IGLC2/PTPRC/TGFBR2/LILRB1/CDC42/CD86/CTSC/LGALS9/STAT6/JAK3/AP3B1/HMGB1/VSIR/IL15/PDCD1LG2/PYCARD/HAVCR2/CD46/PAK2/CLEC4D/NCK1/PELI1/CEBPA/NECTIN2/CLEC7A/INPP5D/SOCS1/…
GO:0051279	GO:0051279	regulation of release of sequestered calcium ion into cytosol	50	0.743493	1.26279	0.013986	0.0714925	0.0508403	2071	tags=36%, list=13%, signal=31%	CXCL9/CXCL10/CORO1A/MYO5A/CALM1/CYBA/GSTO1/SLC8A1/LYN/FKBP1A/CALM2/PTK2B/SRI/TGFB1/CXCL11/BAX/PRKACA/PDPK1
GO:0043062	GO:0043062	extracellular structure organization	234	0.720755	1.26267	0.000999001	0.0142699	0.0101477	2370	tags=26%, list=15%, signal=22%	FN1/VCAN/PLA2G7/CD44/MMP9/THBS1/TGFBI/CST3/CTSS/ITGAL/LRP1/TNFRSF1B/TIMP1/PECAM1/HTRA1/ITGB2/CD36/CAPN2/LCP1/ENG/COL23A1/ITGAV/ITGAE/ICAM1/ITGA4/MYO1E/F11R/APOC1/QSOX1/RB1/TGFBR1/ITGAX/P4HB/ITGB1/TNFRSF1A/ITGB5/ANXA2/CAPNS1/SPINT2/SDCBP/NF1/CFLAR/CD47/TGFB1/FURIN/ABCA7/ADAM8/HSD17B12/PDCD6IP/FLOT1/ATP7A/CLASP2/PRKACA/PRDX4/ITGAM/CYP1B1/ERO1A/ICAM3/ITGA5/SDC4
GO:0042089	GO:0042089	cytokine biosynthetic process	95	0.732547	1.26261	0.001998	0.0191413	0.0136119	1807	tags=31%, list=12%, signal=27%	IRF1/CD74/THBS1/CYBB/ZFP36/PTAFR/HMOX1/JAK2/HSPB1/TLR8/UBE2J1/TYROBP/NMI/EREG/SYK/TLR4/PTPRC/TLR7/LILRB1/CD86/NLRP12/NFKB1/CLEC7A/INPP5D/CD4/IRF4/TLR6/MAP2K3/IL10
GO:1903845	GO:1903845	negative regulation of cellular response to transforming growth factor beta stimulus	54	0.741631	1.2626	0.010989	0.0597081	0.04246	2317	tags=43%, list=15%, signal=36%	HTRA1/UBC/CHST11/UBA52/TGFBR1/LDLRAD4/TGFBR2/SKIL/HSPA5/SKI/ZNF451/CD109/HSPA1A/UBB/CFLAR/SMAD2/TGFB1/SNX6/RPS27A/DNM2/PDPK1/SMURF2/PPM1A
GO:1902105	GO:1902105	regulation of leukocyte differentiation	222	0.721207	1.26259	0.000999001	0.0142699	0.0101477	2489	tags=36%, list=16%, signal=30%	ZFP36L1/TMEM176B/IRF1/CD74/FGL2/TMEM176A/ZFP36L2/SLAMF8/RUNX3/LILRB4/HCLS1/PRELID1/PRDM1/JUN/FOS/NCKAP1L/FOXP1/MAFB/TYROBP/RASSF2/CTNNB1/SYK/FCGR2B/NOTCH2/ZMIZ1/LYN/RB1/CD101/GNAS/TLR4/PTPRC/TGFBR2/FES/CREB1/LILRB1/HLA-DOA/LILRB3/CD86/TESC/RC3H1/LGALS9/JAK3/AP3B1/PPARGC1B/HMGB1/VSIR/IL15/CD46/KLF10/NME1/CA2/INPP5D/NF1/SOCS1/CD4/TOB2/IRF4/RNF41/TGFB1/SASH3/ANXA1/MALT1/ADAM8/IL12RB1/PIK3R1/RARA/PRK…
GO:0036294	GO:0036294	cellular response to decreased oxygen levels	162	0.725387	1.26254	0.000999001	0.0142699	0.0101477	2433	tags=47%, list=16%, signal=40%	PSME2/ZFP36L1/PSMB9/PSME1/CYBB/PSMB8/HIF1A/HMOX1/NAMPT/PSMB10/PSMA3/LMNA/MALAT1/LIMD1/PSMA4/PSMA2/PSMA5/MDM4/PSMB1/UBC/NFE2L2/PSMB3/PSMB6/ICAM1/PSMA7/PTEN/SLC8A1/EP300/PSMB2/UBA52/HIPK2/P4HB/NOP53/CBL/PSMD14/GNB1/PSMC3/RBPJ/NPEPPS/TMBIM6/PSMD7/FOXO3/PSMD11/CHCHD2/UBB/CFLAR/PSMD8/PSMA1/PSMC2/PSMC1/AKT1/CREBBP/VHL/ADAM8/PSMB7/PSMB5/SRC/RPS27A/KCNMB1/ATF4/PSMD1/EIF4EBP1/ATP7A/PSMB4/PSMA6/PRKAA1/CARD…
GO:0097028	GO:0097028	dendritic cell differentiation	36	0.752169	1.26231	0.020979	0.0922805	0.0656232	1873	tags=39%, list=12%, signal=34%	TMEM176B/TMEM176A/FCGR2B/LYN/TGFBR2/LILRB1/LGALS9/HMGB1/RBPJ/LTBR/AZI2/IRF4/TGFB1/RELB
GO:0016064	GO:0016064	immunoglobulin mediated immune response	104	0.731342	1.26221	0.001998	0.0191413	0.0136119	2291	tags=34%, list=15%, signal=29%	HLA-DQB1/CD74/FGL2/SERPING1/CD81/GAPT/SWAP70/CD40/TLR8/HLA-E/IGHA1/FCER1G/IGKC/TFRC/FCGR2B/C2/NBN/IGLC2/PTPRC/STAT6/ERCC1/C1QBP/CD46/NECTIN2/INPP5D/C1QB/RNF168/TGFB1/IL27RA/HSPD1/IL10/CD55/IGLC3/PRKCD/IGHG1
GO:0019724	GO:0019724	B cell mediated immunity	106	0.730836	1.26201	0.001998	0.0191413	0.0136119	2291	tags=33%, list=15%, signal=28%	HLA-DQB1/CD74/FGL2/SERPING1/CD81/GAPT/SWAP70/CD40/TLR8/HLA-E/IGHA1/FCER1G/IGKC/TFRC/FCGR2B/C2/NBN/IGLC2/PTPRC/STAT6/ERCC1/C1QBP/CD46/NECTIN2/INPP5D/C1QB/RNF168/TGFB1/IL27RA/HSPD1/IL10/CD55/IGLC3/PRKCD/IGHG1
GO:0061001	GO:0061001	regulation of dendritic spine morphogenesis	31	0.75534	1.26196	0.028971	0.112197	0.0797862	1794	tags=32%, list=11%, signal=29%	LRRK2/ACTR2/TIAM1/PTEN/UBE3A/BAIAP2/ABI2/CFL1/SIPA1L1/PAFAH1B1
GO:0030865	GO:0030865	cortical cytoskeleton organization	46	0.744224	1.26189	0.014985	0.0748346	0.0532169	2049	tags=35%, list=13%, signal=30%	CALR/RHOQ/RAB13/NCKAP1L/EPB41L3/PLEK/ARF6/WIPF1/ROCK1/WAS/FMNL1/WIPF2/IKBKB/PAFAH1B1/PDCD6IP/DLG1
GO:0071636	GO:0071636	positive regulation of transforming growth factor beta production	14	0.776523	1.26188	0.0792377	0.205692	0.146273	2439	tags=50%, list=16%, signal=42%	THBS1/CREB1/LGALS9/CD46/FURIN/PTGS2/ATP6AP2
GO:0050709	GO:0050709	negative regulation of protein secretion	95	0.732097	1.26184	0.001998	0.0191413	0.0136119	2369	tags=36%, list=15%, signal=31%	FN1/GBP1/SRGN/TNFAIP3/TLR8/RHBDF2/C5AR2/RAB11FIP1/FCGR2B/PPP3CA/IDH2/CARD8/NR1H3/LILRB1/TMSB4X/MAP4K4/NLRP12/TMBIM6/SERPINB1/ANXA4/ANXA1/IL27RA/ERP29/TLR6/KLF7/IL10/PTPN22/MIDN/PTGER4/HDAC9/CARD16/TRIM27/FRMD4A/BTN2A2
GO:0010522	GO:0010522	regulation of calcium ion transport into cytosol	61	0.738536	1.26175	0.00899101	0.0526797	0.037462	2071	tags=39%, list=13%, signal=34%	CXCL9/CXCL10/CORO1A/MYO5A/CALM1/CYBA/P2RX7/GSTO1/SLC8A1/LYN/FKBP1A/CALM2/PTK2B/SRI/TMBIM6/PRNP/FYN/CD4/TGFB1/CXCL11/P2RX4/BAX/PRKACA/PDPK1
GO:0022602	GO:0022602	ovulation cycle process	24	0.759586	1.2616	0.037	0.130668	0.0929213	1753	tags=38%, list=11%, signal=33%	ARRB2/EREG/RETN/HSPA5/NRIP1/SGPL1/FOXO3/CASP2/SRC
GO:0051281	GO:0051281	positive regulation of release of sequestered calcium ion into cytosol	25	0.758536	1.26135	0.037	0.130668	0.0929213	2071	tags=36%, list=13%, signal=31%	CXCL9/CXCL10/CALM1/GSTO1/CALM2/SRI/CXCL11/BAX/PDPK1
GO:0050867	GO:0050867	positive regulation of cell activation	284	0.718398	1.26134	0.000999001	0.0142699	0.0101477	2645	tags=38%, list=17%, signal=32%	HLA-DPA1/HLA-DPB1/TNFSF13B/MEF2C/LRRK2/CD74/GPR183/THBS1/CD81/RUNX3/IL6ST/LGALS1/PTAFR/LILRB4/HLA-F/CORO1A/CD40/ITGB2/JAK2/HLA-E/HLA-DMB/NCKAP1L/IGHA1/CD274/TYROBP/PLEK/SYK/FCER1G/IGKC/TFRC/AIF1/ZMIZ1/IL6R/TNFRSF14/LYN/CD38/SLC39A10/FGR/TLR4/IGLC2/PTPRC/TGFBR2/LILRB1/CDC42/CD86/CTSC/LGALS9/STAT6/JAK3/AP3B1/HMGB1/VSIR/IL15/PDCD1LG2/PYCARD/HAVCR2/CD46/PAK2/CLEC4D/NCK1/PELI1/CEBPA/NECTIN2/CLEC7A/INP…
GO:1904892	GO:1904892	regulation of STAT cascade	77	0.735972	1.26132	0.001998	0.0191413	0.0136119	2221	tags=40%, list=14%, signal=35%	PARP14/IL6ST/PECAM1/HCLS1/CD40/JAK2/SH2B3/PARP9/CSF1R/IL10RA/IL6R/LYN/CRLF3/LEPROT/PTPRC/JAK3/PTK2B/TNFRSF1A/IL15/PPP2CA/SOCS1/IL10RB/FYN/VHL/IL10/ADIPOR1/ARL2BP/CYP1B1/PPP2R1A/MGAT5/HDAC2
GO:0051216	GO:0051216	cartilage development	99	0.731373	1.26125	0.001998	0.0191413	0.0136119	2142	tags=24%, list=14%, signal=21%	MEF2C/CD44/MAF/TGFBI/RUNX3/TRPS1/TIMP1/HIF1A/CTNNB1/MEF2D/CHST11/GNAS/TGFBR1/TGFBR2/ANXA2/POR/SMAD5/TGFB1/TRIP11/MAPK14/CREB3L2/ATP7A/RARA/CHI3L1
GO:1904754	GO:1904754	positive regulation of vascular associated smooth muscle cell migration	12	0.781187	1.26124	0.080402	0.208117	0.147998	2433	tags=50%, list=16%, signal=42%	LRP1/IQGAP1/DOCK5/SSH1/ATP7A/MDM2
GO:0030511	GO:0030511	positive regulation of transforming growth factor beta receptor signaling pathway	22	0.761538	1.26121	0.047	0.149365	0.106218	2825	tags=50%, list=18%, signal=41%	THBS1/DAB2/HSP90AB1/EP300/HIPK2/SDCBP/CREBBP/STK11/CDKN1C/SMAD4/RNF111
GO:1903846	GO:1903846	positive regulation of cellular response to transforming growth factor beta stimulus	22	0.761538	1.26121	0.047	0.149365	0.106218	2825	tags=50%, list=18%, signal=41%	THBS1/DAB2/HSP90AB1/EP300/HIPK2/SDCBP/CREBBP/STK11/CDKN1C/SMAD4/RNF111
GO:0051966	GO:0051966	regulation of synaptic transmission, glutamatergic	31	0.754888	1.2612	0.028971	0.112197	0.0797862	1089	tags=13%, list=7%, signal=12%	MEF2C/LRRK2/KMO/PTK2B
GO:0031954	GO:0031954	positive regulation of protein autophosphorylation	23	0.760496	1.26105	0.045	0.146791	0.104387	985	tags=35%, list=6%, signal=33%	RAP2B/CALM1/GPNMB/RASSF2/IQGAP1/RAP2A/NBN/CALM2
GO:0086064	GO:0086064	cell communication by electrical coupling involved in cardiac conduction	12	0.781042	1.26101	0.080402	0.208117	0.147998	2005	tags=50%, list=13%, signal=44%	CALM1/SLC8A1/ATP1A1/CALM2/SRI/PRKACA
GO:0030574	GO:0030574	collagen catabolic process	26	0.756551	1.26088	0.032967	0.121154	0.0861562	1600	tags=31%, list=10%, signal=28%	MMP9/CST3/CTSS/CTSD/ITGB1/VSIR/CTSB/FURIN
GO:0050857	GO:0050857	positive regulation of antigen receptor-mediated signaling pathway	22	0.761228	1.2607	0.047	0.149365	0.106218	1651	tags=32%, list=11%, signal=29%	CD81/PRKCB/FOXP1/SLC39A10/PTPRC/NECTIN2/RPS3
GO:0017015	GO:0017015	regulation of transforming growth factor beta receptor signaling pathway	79	0.735233	1.26052	0.001998	0.0191413	0.0136119	2468	tags=42%, list=16%, signal=35%	THBS1/DAB2/HTRA1/HSP90AB1/ENG/UBC/EP300/CHST11/UBA52/TGFBR1/LDLRAD4/HIPK2/TGFBR2/SKIL/HSPA5/SKI/ZNF451/CD109/HSPA1A/SDCBP/UBB/SMAD2/TGFB1/CREBBP/STK11/SNX6/RPS27A/DNM2/PDPK1/SMURF2/PPM1A/CDKN1C/SMAD4
GO:0032411	GO:0032411	positive regulation of transporter activity	70	0.735731	1.26033	0.002997	0.0256441	0.0182362	2280	tags=33%, list=15%, signal=28%	CTSS/PTAFR/CHCHD10/CALM1/WNK1/GSTO1/GLRX/ACTN4/TMSB4X/KCNE3/TESC/SGK1/CALM2/COX17/PARK7/KMT2A/KCTD7/EPHB2/CHP1/DNM2/AKAP9/PLCG2/PRKCD
GO:1901889	GO:1901889	negative regulation of cell junction assembly	19	0.763703	1.26016	0.0600601	0.173131	0.123118	2764	tags=58%, list=18%, signal=48%	THBS1/LRP1/PTEN/ROCK1/DUSP22/ARHGAP6/IKBKB/SRC/CLASP2/ROCK2/MMP14
GO:1901342	GO:1901342	regulation of vasculature development	206	0.720539	1.26008	0.000999001	0.0142699	0.0101477	2410	tags=34%, list=15%, signal=30%	STAT1/SOD2/STAB1/BTG1/THBS1/CTSH/CYBB/C5AR1/HIF1A/HMOX1/CXCL10/MYDGF/CD40/ITGB2/TNFAIP3/HSPB1/PRKCB/AGO2/GPNMB/ENG/SEMA4A/C3AR1/NFE2L2/CTNNB1/IL6R/SPRED1/HK2/ROCK1/HIPK2/ITGAX/TGFBR2/DNMT1/ITGB1/EMC10/SPHK1/PKM/RAP1A/RRAS/PTK2B/SERPINF1/MAP3K3/GTF2I/VEGFB/NF1/CFLAR/ANXA1/HGF/IL10/RNH1/STARD13/HDAC9/HTATIP2/CX3CR1/PIK3C2A/CIB1/PDPK1/FOXJ2/PRKCA/CYP1B1/CHI3L1/PTGS2/NFATC3/AGO1/MECP2/PROK2/HHEX/ITGA…
GO:0010544	GO:0010544	negative regulation of platelet activation	11	0.784053	1.26006	0.0896274	0.223574	0.15899	2366	tags=45%, list=15%, signal=39%	CD9/SH2B3/THBD/PRKCD/UBASH3B
GO:0007596	GO:0007596	blood coagulation	213	0.720013	1.25998	0.000999001	0.0142699	0.0101477	2302	tags=39%, list=15%, signal=34%	IRF1/SERPINA1/THBS1/CD9/SERPING1/ARRB2/JMJD1C/CD40/JAK2/HSPB1/RAP2B/CD36/SH2B3/PRKCB/CLIC1/MYH9/F13A1/FLNA/PIK3R5/YWHAZ/PABPC4/PLEK/P2RX7/GNAQ/LCP2/NFE2L2/SYK/FCER1G/MAPK1/CAPZA1/LYN/GNAS/PRCP/DGKE/TLR4/WAS/ITPR2/CDC42/AP3B1/DGKD/STXBP3/FERMT3/DGKZ/ACTB/MERTK/C1QBP/GNB1/GNG2/HPSE/PIK3CG/VCL/MAFG/ANXA2/CBX5/GNA15/MYL12A/PLSCR1/DOCK8/FYN/CAPZA2/DGKH/DTNBP1/PRKAR1A/SERPINB2/ITPR1/IRF2/SRC/P2RX4/CSRP…
GO:0001525	GO:0001525	angiogenesis	319	0.716291	1.25996	0.000999001	0.0142699	0.0101477	2769	tags=35%, list=18%, signal=30%	STAT1/FN1/STAB1/TYMP/BTG1/RNF213/THBS1/CTSH/TGFBI/CYBB/C5AR1/HIF1A/ANPEP/PECAM1/HMOX1/CXCL10/MYDGF/CD40/ITGB2/TNFAIP3/HSPB1/JUN/SAT1/PRKCB/MYH9/TNFAIP2/AGO2/CLIC4/GPNMB/ENG/STK4/SEMA4A/EREG/COL23A1/C3AR1/ITGAV/NFE2L2/CTNNB1/SYK/ARHGAP24/PTEN/SPRED1/HK2/TGFBR1/PRCP/ROCK1/HIPK2/ATP5IF1/ITGAX/TGFBR2/ELK3/ITGB1/EMC10/SPHK1/PKM/RRAS/PTK2B/HPSE/SLC12A6/ARHGAP22/VEZF1/PIK3CG/ANXA2/SERPINF1/RBPJ/MAP3K3/G…
GO:0051384	GO:0051384	response to glucocorticoid	84	0.734013	1.25989	0.001998	0.0191413	0.0136119	2254	tags=33%, list=14%, signal=29%	ZFP36L1/ZFP36L2/ZFP36/PTAFR/ATP2B1/FOS/ADAM9/ICAM1/AIF1/CREBRF/AKAP13/PPARGC1B/USP8/HNRNPU/SERPINF1/FOXO3/CFLAR/TGFB1/ANXA1/NR3C1/HNMT/IL10/KRAS/DUSP1/EIF4EBP1/PCK2/PTGS2/GSTP1
GO:0086010	GO:0086010	membrane depolarization during action potential	17	0.767038	1.25977	0.0640641	0.180926	0.128661	1763	tags=18%, list=11%, signal=16%	SLC8A1/YWHAH/KCNJ2
GO:0040017	GO:0040017	positive regulation of locomotion	392	0.714857	1.25968	0.000999001	0.0142699	0.0101477	2204	tags=34%, list=14%, signal=30%	FN1/SOD2/PLA2G7/MMP9/CD74/THBS1/CTSH/LGMN/DAB2/LGALS3/LRP1/PTAFR/C5AR1/HIF1A/PECAM1/CALR/HMOX1/CXCL10/CORO1A/SWAP70/CD40/SEMA4D/PHPT1/JAK2/HSPB1/PREX1/JUN/AGO2/MALAT1/GPNMB/NCKAP1L/FLNA/CSF1R/CD274/FOXP1/CMKLR1/ADAM9/ATM/WNK1/TIAM1/SEMA4A/ARF6/C3AR1/IQGAP1/ITGAV/NFE2L2/MYADM/ICAM1/MAPK1/ITGA4/AIF1/PPP3CA/IL6R/SLC8A1/CD99/TNFRSF14/LYN/GNAI2/TGFBR1/ACTN4/GLIPR2/DOCK5/SEMA6B/FGR/ITGAX/RAC2/VPS35/RAC…
GO:0045766	GO:0045766	positive regulation of angiogenesis	113	0.728607	1.25967	0.001998	0.0191413	0.0136119	2143	tags=35%, list=14%, signal=31%	BTG1/THBS1/CTSH/CYBB/C5AR1/HIF1A/HMOX1/MYDGF/CD40/ITGB2/HSPB1/PRKCB/AGO2/ENG/C3AR1/NFE2L2/HK2/HIPK2/ITGAX/TGFBR2/ITGB1/EMC10/SPHK1/PKM/RRAS/PTK2B/MAP3K3/VEGFB/ANXA1/HGF/IL10/HDAC9/CX3CR1/PIK3C2A/CIB1/PDPK1/PRKCA/CYP1B1/CHI3L1/PTGS2
GO:0098869	GO:0098869	cellular oxidant detoxification	67	0.735865	1.25947	0.003996	0.0317281	0.0225627	2461	tags=39%, list=16%, signal=33%	SOD2/TXN/S100A9/PRDX1/GPX4/CAT/ALOX5AP/CD36/MGST3/GCH1/TP53INP1/NFE2L2/LTC4S/GSTO1/IPCEF1/PARK7/NNT/PTGS1/KDM3B/ATP7A/SELENOS/PRDX4/PTGS2/GSTP1/TXNDC17/PRDX6
GO:0045078	GO:0045078	positive regulation of interferon-gamma biosynthetic process	11	0.783677	1.25946	0.0896274	0.223574	0.15899	2412	tags=36%, list=15%, signal=31%	TLR8/TLR7/CLEC7A/CEBPG
GO:0071305	GO:0071305	cellular response to vitamin D	12	0.779964	1.25926	0.081407	0.209222	0.148784	2312	tags=42%, list=15%, signal=36%	ATP2B1/PIM1/FES/IL15/VDR
GO:0002698	GO:0002698	negative regulation of immune effector process	99	0.730098	1.25905	0.001998	0.0191413	0.0136119	2087	tags=35%, list=13%, signal=31%	FGL2/SLAMF8/SERPING1/LGALS3/ARRB2/HLA-F/HTRA1/HMOX1/HLA-E/FCGR2B/BST2/TRIM38/DUSP22/PTPRC/RNF125/LILRB1/VSIG4/RC3H1/LGALS9/JAK3/CRK/IRAK3/C1QBP/SERPINB9/HAVCR2/TMBIM6/PCBP2/CD47/TGFB1/ANXA1/IL10/PPM1B/ITCH/CD55/RPS19
GO:0044794	GO:0044794	positive regulation by host of viral process	15	0.770406	1.25899	0.0780781	0.20346	0.144686	2295	tags=60%, list=15%, signal=51%	CSF1R/STOM/IGF2R/PPIB/ANXA2/CFL1/NUCKS1/YTHDC2/VAPA
GO:0032606	GO:0032606	type I interferon production	119	0.727046	1.25896	0.001998	0.0191413	0.0136119	2246	tags=42%, list=14%, signal=36%	STAT1/IRF1/CD14/UBE2L6/TNFAIP3/TLR8/DDX3X/NMI/CTNNB1/SYK/TRIM38/EP300/REL/IFIH1/RNF135/LRRFIP1/POLR2L/TLR4/TLR7/RNF125/IKBKE/ISG15/LILRB1/NLRC5/HMGB2/YY1/STAT6/TRIM25/CGAS/ZBTB20/HMGB1/NFKB1/MAVS/PYCARD/HAVCR2/TRAF3/PCBP2/AZI2/SETD2/CREBBP/HSPD1/IL10/PTPN22/FLOT1/RELB/PPM1B/ITCH/PLCG2/IRF3/TAX1BP1
GO:1990748	GO:1990748	cellular detoxification	74	0.734931	1.25884	0.003996	0.0317281	0.0225627	2461	tags=38%, list=16%, signal=32%	SOD2/TXN/S100A9/PRDX1/GPX4/CAT/ALOX5AP/CD36/MGST3/AKR1A1/GCH1/TP53INP1/NFE2L2/LTC4S/GSTO1/IPCEF1/PARK7/NNT/PTGS1/KDM3B/ATP7A/RDH11/SELENOS/PRDX4/PTGS2/GSTP1/TXNDC17/PRDX6
GO:0010715	GO:0010715	regulation of extracellular matrix disassembly	13	0.776555	1.25882	0.081407	0.209222	0.148784	1997	tags=31%, list=13%, signal=27%	CST3/LRP1/TGFB1/CLASP2
GO:0099622	GO:0099622	cardiac muscle cell membrane repolarization	22	0.760022	1.2587	0.047	0.149365	0.106218	2183	tags=36%, list=14%, signal=31%	FLNA/ATP1A1/KCNE3/YWHAE/KCNJ2/KCNQ1/DLG1/AKAP9
GO:0040036	GO:0040036	regulation of fibroblast growth factor receptor signaling pathway	16	0.767554	1.25863	0.0710711	0.192694	0.13703	558	tags=19%, list=4%, signal=18%	THBS1/CTNNB1/FAM20C
GO:0045428	GO:0045428	regulation of nitric oxide biosynthetic process	45	0.743006	1.25861	0.015984	0.0778906	0.0553901	3009	tags=58%, list=19%, signal=47%	ACP5/ITGB2/JAK2/CD36/HSP90AB1/HSP90AA1/ICAM1/AIF1/TLR4/PTK2B/CLEC7A/CD47/AKT1/TLR6/DDAH2/IL10/P2RX4/DNM2/CX3CR1/INSR/PTGS2/RAC1/ROCK2/GLA/SIRPA/ATP2B4
GO:0051148	GO:0051148	negative regulation of muscle cell differentiation	36	0.749923	1.25854	0.021978	0.0945693	0.0672508	2575	tags=42%, list=16%, signal=35%	BHLHE41/CXCL10/EREG/RGS2/G6PD/DNMT1/YY1/CFLAR/ANKRD17/NFATC3/MECP2/PDCD4/SMAD4/MED28/HDAC5
GO:0070863	GO:0070863	positive regulation of protein exit from endoplasmic reticulum	11	0.783066	1.25847	0.0926485	0.227555	0.161821	110	tags=18%, list=1%, signal=18%	SORL1/CD81
GO:0051249	GO:0051249	regulation of lymphocyte activation	362	0.71482	1.25802	0.000999001	0.0142699	0.0101477	2550	tags=35%, list=16%, signal=30%	HLA-DPA1/IDO1/HLA-DPB1/ZFP36L1/TNFSF13B/IRF1/MEF2C/CD74/FGL2/GPR183/ZFP36L2/SLAMF8/CD81/RUNX3/LGALS3/IL6ST/TNFRSF1B/LGALS1/LILRB4/HLA-F/CORO1A/CD40/TNFAIP3/PRELID1/PRDM1/HLA-E/HLA-DMB/GPNMB/NCKAP1L/IGHA1/CD274/TYROBP/ATM/CTNNB1/SYK/IGKC/TFRC/FCGR2B/AIF1/ZMIZ1/IL6R/TNFRSF14/LYN/CD38/SLC39A10/DUSP22/TLR4/IGLC2/RAC2/PTPRC/TGFBR2/SAMSN1/LILRB1/HLA-DOA/CDC42/VSIG4/CD86/RC3H1/LGALS9/STAT6/JAK3/AP3B1/CG…
GO:0002381	GO:0002381	immunoglobulin production involved in immunoglobulin mediated immune response	49	0.740675	1.25796	0.015984	0.0778906	0.0553901	1807	tags=31%, list=12%, signal=27%	HLA-DQB1/FGL2/GAPT/SWAP70/CD40/TFRC/NBN/PTPRC/STAT6/ERCC1/RNF168/TGFB1/IL27RA/HSPD1/IL10
GO:0003044	GO:0003044	regulation of systemic arterial blood pressure mediated by a chemical signal	23	0.758616	1.25793	0.045	0.146791	0.104387	316	tags=13%, list=2%, signal=13%	SOD2/CTSZ/CYBA
GO:0031146	GO:0031146	SCF-dependent proteasomal ubiquitin-dependent protein catabolic process	87	0.731793	1.25782	0.001998	0.0191413	0.0136119	3245	tags=54%, list=21%, signal=43%	PSME2/PSMB9/PSME1/PSMB8/PSMB10/PSMA3/CUL1/PSMA4/PSMA2/PSMA5/PSMB1/PSMB3/PSMB6/PSMA7/PSMB2/FBXO6/FBXW5/PSMD14/PSMC3/PSMD7/PSMD11/PSMD8/PSMA1/PSMC2/PSMC1/PSMB7/PSMB5/FBXL20/PSMD1/CUL3/PSMB4/PSMA6/FBXO33/PSMC4/PSMC5/FBXO38/CUL4B/PSMD13/FBXL15/FBXL5/FBXL4/PSME4/PSMD3/PSME3/FBXW11/FBXL3/RBX1
GO:1900017	GO:1900017	positive regulation of cytokine production involved in inflammatory response	13	0.775894	1.25775	0.081407	0.209222	0.148784	2827	tags=62%, list=18%, signal=50%	GBP5/IL17RA/TLR4/CLEC7A/TLR6/KPNA6/NOD2/APPL1
GO:0035635	GO:0035635	entry of bacterium into host cell	11	0.782518	1.25759	0.0926485	0.227555	0.161821	1753	tags=45%, list=11%, signal=40%	ITGAV/CTNNB1/CTNND1/CBL/SRC
GO:0007599	GO:0007599	hemostasis	218	0.718361	1.25746	0.000999001	0.0142699	0.0101477	2807	tags=44%, list=18%, signal=37%	IRF1/SERPINA1/THBS1/CD9/SERPING1/ARRB2/JMJD1C/CD40/JAK2/HSPB1/RAP2B/CD36/SH2B3/PRKCB/CLIC1/MYH9/F13A1/FLNA/PIK3R5/YWHAZ/PABPC4/PLEK/P2RX7/GNAQ/LCP2/NFE2L2/SYK/FCER1G/MAPK1/CAPZA1/LYN/GNAS/PRCP/DGKE/TLR4/WAS/ITPR2/CDC42/AP3B1/DGKD/STXBP3/FERMT3/DGKZ/ACTB/MERTK/C1QBP/GNB1/GNG2/HPSE/ZNF385A/PIK3CG/FLI1/VCL/MAFG/ANXA2/CBX5/GNA15/MYL12A/PLSCR1/DOCK8/FYN/CAPZA2/DGKH/DTNBP1/PRKAR1A/SERPINB2/ITPR1/IRF2/S…
GO:1902041	GO:1902041	regulation of extrinsic apoptotic signaling pathway via death domain receptors	43	0.74259	1.25738	0.016983	0.0812081	0.0577493	1687	tags=33%, list=11%, signal=29%	THBS1/TNFSF10/LGALS3/HMOX1/TNFAIP3/STK4/ICAM1/PTEN/HMGB2/SKIL/PARK7/CFLAR/ARHGEF2/HGF
GO:0090201	GO:0090201	negative regulation of release of cytochrome c from mitochondria	18	0.764484	1.2573	0.062	0.176938	0.125825	1687	tags=28%, list=11%, signal=25%	ARRB2/PRELID1/LMNA/AKT1/HGF
GO:0006809	GO:0006809	nitric oxide biosynthetic process	52	0.739428	1.25719	0.012987	0.0679128	0.0482947	3009	tags=54%, list=19%, signal=44%	ACP5/ITGB2/JAK2/CD36/HSP90AB1/GCH1/HSP90AA1/ICAM1/AIF1/TLR4/PTK2B/CLEC7A/CD47/AKT1/TLR6/DDAH2/IL10/P2RX4/DNM2/CX3CR1/INSR/CYP1B1/PTGS2/RAC1/ROCK2/GLA/SIRPA/ATP2B4
GO:0060997	GO:0060997	dendritic spine morphogenesis	42	0.743128	1.25706	0.018981	0.0865928	0.0615785	1794	tags=31%, list=11%, signal=27%	LRRK2/ACTR2/TIAM1/DOCK10/PTEN/UBE3A/CDC42/BAIAP2/ABI2/CFL1/SIPA1L1/EPHB2/PAFAH1B1
GO:0071548	GO:0071548	response to dexamethasone	26	0.754154	1.25688	0.034965	0.126275	0.0897976	1984	tags=38%, list=13%, signal=34%	PTAFR/ICAM1/USP8/SERPINF1/FOXO3/CFLAR/TGFB1/NR3C1/EIF4EBP1/PCK2
GO:0002230	GO:0002230	positive regulation of defense response to virus by host	23	0.75798	1.25687	0.046	0.14763	0.104984	1130	tags=30%, list=7%, signal=28%	STAT1/PARP9/LILRB1/DTX3L/CGAS/MAVS/PYCARD
GO:2000243	GO:2000243	positive regulation of reproductive process	35	0.749379	1.25684	0.023976	0.0999252	0.0710596	2283	tags=40%, list=15%, signal=34%	PTAFR/AGO2/CTNNB1/LHFPL2/RETN/C1QBP/LFNG/UBE2B/SRC/INSR/CIB1/YTHDC2/HDAC2/SMURF2
GO:0050848	GO:0050848	regulation of calcium-mediated signaling	70	0.73367	1.2568	0.002997	0.0256441	0.0182362	2046	tags=33%, list=13%, signal=29%	GBP1/LRRK2/NRG1/MYO5A/CALM1/CMKLR1/PLEK/SYK/HOMER3/GSTO1/FKBP1A/NFAT5/CALM2/PTK2B/SRI/SPPL3/PRNP/CD4/CHP1/ITPR1/P2RX4/PRKACA/CIB1
GO:0071248	GO:0071248	cellular response to metal ion	128	0.724385	1.2567	0.001998	0.0191413	0.0136119	2143	tags=30%, list=14%, signal=27%	B2M/MT2A/MEF2C/NCF1/MMP9/LRRK2/FBP1/CYBB/LGMN/CALR/HMOX1/MEF2A/ALOX5AP/JUN/CLIC4/FOS/HVCN1/WNK1/FUS/IQGAP1/NFE2L2/MAPK1/ADD1/CREB1/HSPA5/SERPINF1/PRNP/CEBPA/MCOLN1/AKT1/NFE2L1/P2RX4/ATF4/BRAF/JUND/ATP7A/PRKAA1/MT1X/PTGS2
GO:0045600	GO:0045600	positive regulation of fat cell differentiation	40	0.743837	1.25666	0.022977	0.0980497	0.0697259	2454	tags=42%, list=16%, signal=36%	ZFP36L1/ZFP36/STK4/CMKLR1/METRNL/WDFY2/CREB1/CREBL2/ZNF385A/HNRNPU/CEBPA/AKT1/MAPK14/ASXL2/PTGS2/ZBTB7B/CCDC71L
GO:0010812	GO:0010812	negative regulation of cell-substrate adhesion	42	0.742887	1.25665	0.018981	0.0865928	0.0615785	2019	tags=33%, list=13%, signal=29%	GBP1/THBS1/LRP1/LGALS1/PTEN/ACTN4/DUSP22/MAP4K4/ARHGAP6/NF1/SRC/PIK3R1/CLASP2/GCNT2
GO:0002755	GO:0002755	MyD88-dependent toll-like receptor signaling pathway	35	0.749164	1.25648	0.024975	0.102673	0.0730133	1768	tags=46%, list=11%, signal=41%	IRF1/CD14/TLR8/CD36/MAP3K1/UBC/UBA52/TLR4/TLR7/IRAK3/TNIP1/TAB2/UBB/TLR6/HSPD1/RPS27A
GO:0009299	GO:0009299	mRNA transcription	21	0.759288	1.25641	0.048	0.150147	0.106773	582	tags=33%, list=4%, signal=32%	C5AR1/HIF1A/DDX5/LMO2/FLNA/EREG/HIPK3
GO:1901343	GO:1901343	negative regulation of vasculature development	69	0.733868	1.2564	0.003996	0.0317281	0.0225627	2410	tags=32%, list=15%, signal=27%	STAT1/STAB1/THBS1/CXCL10/SEMA4A/CTNNB1/SPRED1/ROCK1/DNMT1/SERPINF1/GTF2I/NF1/STARD13/CX3CR1/FOXJ2/NFATC3/AGO1/MECP2/HHEX/PDCD4/PDCD10/ROCK2
GO:0030501	GO:0030501	positive regulation of bone mineralization	22	0.758571	1.2563	0.047	0.149365	0.106218	1493	tags=32%, list=10%, signal=29%	MEF2C/ATP2B1/P2RX7/FAM20C/SLC8A1/ISG15/TGFB1
GO:0060213	GO:0060213	positive regulation of nuclear-transcribed mRNA poly(A) tail shortening	12	0.778121	1.25629	0.0834171	0.212576	0.151169	1720	tags=50%, list=11%, signal=45%	ZFP36/PABPC1/AGO2/TNRC6B/BTG2/TNRC6A
GO:0043652	GO:0043652	engulfment of apoptotic cell	11	0.781674	1.25624	0.0936556	0.22893	0.162798	2531	tags=27%, list=16%, signal=23%	THBS1/ABCA7/BECN1
GO:0048814	GO:0048814	regulation of dendrite morphogenesis	63	0.735059	1.25621	0.00599401	0.0412548	0.0293374	1794	tags=30%, list=11%, signal=27%	LRRK2/SDC2/SEMA4D/ACTR2/TIAM1/PTEN/PPP3CA/RAP2A/TNIK/UBE3A/CUX1/YWHAH/RAB21/BAIAP2/ABI2/CFL1/SIPA1L1/STK11/PAFAH1B1
GO:0071709	GO:0071709	membrane assembly	19	0.761289	1.25618	0.0630631	0.178657	0.127048	1864	tags=32%, list=12%, signal=28%	S100A10/PTEN/ANXA2/PSAP/EPHB2/FLOT1
GO:0034393	GO:0034393	positive regulation of smooth muscle cell apoptotic process	12	0.777896	1.25593	0.0834171	0.212576	0.151169	383	tags=17%, list=2%, signal=16%	SOD2/STK4
GO:0060008	GO:0060008	Sertoli cell differentiation	12	0.777855	1.25586	0.0834171	0.212576	0.151169	3363	tags=75%, list=21%, signal=59%	RAB13/FLNA/ICAM1/ATRX/RARA/SAFB2/HSD17B4/ARID4A/ARID4B
GO:0051048	GO:0051048	negative regulation of secretion	145	0.722402	1.2558	0.000999001	0.0142699	0.0101477	2369	tags=34%, list=15%, signal=29%	FN1/GBP1/CD74/SRGN/NRG1/TNFRSF1B/HLA-F/HMOX1/TNFAIP3/TLR8/RHBDF2/C5AR2/WNK1/RAB11FIP1/FCGR2B/TIFAB/PPP3CA/IDH2/GNAI2/CARD8/NR1H3/LILRB1/ATP5PF/TMSB4X/LGALS9/MAP4K4/NLRP12/STXBP3/RAP1A/TNFRSF1A/TMBIM6/SERPINB1/ANXA4/NF1/ANXA1/IL27RA/ERP29/TLR6/KLF7/IL10/PTPN22/MIDN/PTGER4/HDAC9/CARD16/TRIM27/COMT/FRMD4A/BTN2A2
GO:0050817	GO:0050817	coagulation	214	0.717673	1.25579	0.000999001	0.0142699	0.0101477	2302	tags=39%, list=15%, signal=34%	IRF1/SERPINA1/THBS1/CD9/SERPING1/ARRB2/JMJD1C/CD40/JAK2/HSPB1/RAP2B/CD36/SH2B3/PRKCB/CLIC1/MYH9/F13A1/FLNA/PIK3R5/YWHAZ/PABPC4/PLEK/P2RX7/GNAQ/LCP2/NFE2L2/SYK/FCER1G/MAPK1/CAPZA1/LYN/GNAS/PRCP/DGKE/TLR4/WAS/ITPR2/CDC42/AP3B1/DGKD/STXBP3/FERMT3/DGKZ/ACTB/MERTK/C1QBP/GNB1/GNG2/HPSE/PIK3CG/VCL/MAFG/ANXA2/CBX5/GNA15/MYL12A/PLSCR1/DOCK8/FYN/CAPZA2/DGKH/DTNBP1/PRKAR1A/SERPINB2/ITPR1/IRF2/SRC/P2RX4/CSRP…
GO:0090303	GO:0090303	positive regulation of wound healing	37	0.746666	1.25574	0.024975	0.102673	0.0730133	2088	tags=32%, list=13%, signal=28%	THBS1/CD36/PLEK/NFE2L2/TLR4/TGFBR2/HPSE/CLEC7A/ANXA1/RREB1/THBD/ANO6
GO:0007252	GO:0007252	I-kappaB phosphorylation	17	0.764504	1.25561	0.0680681	0.187836	0.133575	3132	tags=65%, list=20%, signal=52%	TLR4/TLR7/IKBKE/IKBKB/AKT1/CX3CR1/PRDX4/ERC1/MAP3K7/SIRPA/TRAF2
GO:0045785	GO:0045785	positive regulation of cell adhesion	303	0.714131	1.25559	0.000999001	0.0142699	0.0101477	2451	tags=37%, list=16%, signal=32%	FN1/HLA-DPA1/HLA-DPB1/TNFSF13B/CD44/CD74/CD81/RUNX3/IL6ST/ZFHX3/LGALS1/PTAFR/S100A10/LILRB4/CALR/CORO1A/ITGB2/JAK2/PREX1/CD36/HLA-E/HLA-DMB/NCKAP1L/FLNA/CD274/ADAM9/ATM/IQGAP1/ITGAV/SYK/MYADM/ICAM1/TFRC/ITGA4/AIF1/ZMIZ1/PPP3CA/IL6R/TNFRSF14/LYN/ROCK1/UTRN/DOCK5/PTPRC/TGFBR2/EMILIN2/LILRB1/CDC42/CD86/NFAT5/LGALS9/MAP4K4/JAK3/AP3B1/CRK/C1QBP/HMGB1/VSIR/PTK2B/IL15/PDCD1LG2/PYCARD/PPM1F/HAVCR2/CD46/P…
GO:1902430	GO:1902430	negative regulation of amyloid-beta formation	13	0.774422	1.25537	0.081407	0.209222	0.148784	1620	tags=31%, list=10%, signal=28%	SORL1/ROCK1/PRNP/ABCA7
GO:0002312	GO:0002312	B cell activation involved in immune response	65	0.734161	1.25536	0.004995	0.036639	0.026055	1878	tags=34%, list=12%, signal=30%	GPR183/LGALS1/GAPT/SWAP70/CD40/DOCK10/TFRC/FCGR2B/NOTCH2/NBN/TLR4/PTPRC/STAT6/ERCC1/LFNG/PTK2B/RNF168/TGFB1/IL27RA/HSPD1/IL10/MFNG
GO:0030512	GO:0030512	negative regulation of transforming growth factor beta receptor signaling pathway	53	0.738015	1.25533	0.011988	0.0638576	0.0454109	2317	tags=42%, list=15%, signal=35%	HTRA1/UBC/CHST11/UBA52/TGFBR1/LDLRAD4/TGFBR2/SKIL/HSPA5/SKI/ZNF451/CD109/HSPA1A/UBB/SMAD2/TGFB1/SNX6/RPS27A/DNM2/PDPK1/SMURF2/PPM1A
GO:0031054	GO:0031054	pre-miRNA processing	13	0.774374	1.25529	0.081407	0.209222	0.148784	2169	tags=54%, list=14%, signal=46%	AGO2/TUT4/AGO3/ADAR/AGO4/TUT7/AGO1
GO:0051224	GO:0051224	negative regulation of protein transport	136	0.723156	1.25527	0.000999001	0.0142699	0.0101477	2369	tags=36%, list=15%, signal=31%	FN1/GBP1/TXN/LRRK2/SRGN/TNFAIP3/TLR8/UBE2J1/CD36/INSIG1/RHBDF2/C5AR2/RAB11FIP1/FCGR2B/PPP3CA/IDH2/CARD8/NR1H3/LILRB1/TMSB4X/MAP4K4/NLRP12/PARK7/PPM1F/TMBIM6/SERPINB1/ANXA4/NF1/CHP1/ANXA1/IL27RA/ERP29/NDFIP1/TLR6/UBAC2/KLF7/IL10/PTPN22/MIDN/MDFIC/PTGER4/UBE2G2/HDAC9/WWP2/CARD16/TRIM27/LMAN1/FRMD4A/BTN2A2
GO:0051146	GO:0051146	striated muscle cell differentiation	159	0.721377	1.25525	0.000999001	0.0142699	0.0101477	2764	tags=34%, list=18%, signal=28%	MEF2C/CD9/MYOF/CD81/BHLHE41/PLEKHO1/CXCL9/ARRB2/NRG1/RXRA/CALR/CXCL10/MEF2A/CAPN2/PTGFRN/MYH9/LMNA/RGS2/PPP3CA/SLC8A1/RB1/G6PD/ARID1A/ITGB1/YY1/TMOD3/AKAP13/SKI/SPAG9/HNRNPU/RBPJ/CFLAR/TGFB1/DDX39B/AKT1/PRKAR1A/NLN/MAPK14/CSRP1/FLOT1/KRAS/HDAC9/RARA/KDM6B/SORT1/MAML1/SMAD4/AFG3L2/CFL2/BCL2/HDAC5/ACTG1/CACYBP/MMP14
GO:0035435	GO:0035435	phosphate ion transmembrane transport	11	0.781002	1.25516	0.0936556	0.22893	0.162798	522	tags=27%, list=3%, signal=26%	ANKH/SLC20A1/SLC37A2
GO:0010738	GO:0010738	regulation of protein kinase A signaling	12	0.77735	1.25505	0.0864322	0.218008	0.155032	1628	tags=25%, list=10%, signal=22%	LRRK2/PDE4A/PJA2
GO:1900407	GO:1900407	regulation of cellular response to oxidative stress	62	0.734206	1.25485	0.00799201	0.0497909	0.0354077	1963	tags=39%, list=13%, signal=34%	SOD2/TXN/LRRK2/HIF1A/HSPB1/CD36/GCH1/NFE2L2/CTNNB1/TLR4/RACK1/P4HB/OXR1/PARK7/FZD1/PSAP/FOXO3/FYN/AKT1/TLR6/HGF/IL10/ATF4/SFPQ
GO:0071474	GO:0071474	cellular hyperosmotic response	12	0.777187	1.25478	0.0864322	0.218008	0.155032	3206	tags=58%, list=20%, signal=46%	MICU1/ARHGEF2/YBX3/XRCC5/XRCC6/AKR1B1/RCSD1
GO:0048514	GO:0048514	blood vessel morphogenesis	364	0.712921	1.25475	0.000999001	0.0142699	0.0101477	2410	tags=32%, list=15%, signal=28%	STAT1/FN1/STAB1/TYMP/ZFP36L1/BTG1/RNF213/THBS1/CTSH/TGFBI/CYBB/LRP1/C5AR1/HIF1A/ANPEP/PECAM1/QKI/HMOX1/CXCL10/MYDGF/CD40/ITGB2/TNFAIP3/PRDM1/HSPB1/JUN/SAT1/PRKCB/MYH9/TNFAIP2/AGO2/CLIC4/GPNMB/ENG/STK4/TIPARP/SEMA4A/EREG/COL23A1/C3AR1/ITGAV/NFE2L2/CTNNB1/SYK/ARHGAP24/PTEN/MYO1E/ZMIZ1/SPRED1/HK2/TGFBR1/PRCP/ROCK1/HIPK2/ATP5IF1/ITGAX/TGFBR2/ELK3/ITGB1/EMC10/SPHK1/PKM/RAP1A/RRAS/PTK2B/HPSE/SLC12A6/AR…
GO:0043524	GO:0043524	negative regulation of neuron apoptotic process	90	0.729104	1.2547	0.001998	0.0191413	0.0136119	2953	tags=42%, list=19%, signal=34%	SOD2/MEF2C/LGMN/ARRB2/NAIP/LRP1/C5AR1/HIF1A/HMOX1/CORO1A/JAK2/JUN/HSP90AB1/ROCK1/HIPK2/SET/OXR1/PARK7/PTK2B/FYN/DNAJC5/BTG2/ADAM8/SNX6/BAX/KRAS/CX3CR1/ITSN1/PDPK1/ADNP/MECP2/BCL2/KDM2B/PIK3CA/CLN3/ARRB1/GCLC/GRN
GO:0071549	GO:0071549	cellular response to dexamethasone stimulus	21	0.758254	1.2547	0.048	0.150147	0.106773	1984	tags=38%, list=13%, signal=33%	ICAM1/USP8/SERPINF1/CFLAR/TGFB1/NR3C1/EIF4EBP1/PCK2
GO:0030155	GO:0030155	regulation of cell adhesion	489	0.710749	1.25463	0.000999001	0.0142699	0.0101477	2451	tags=35%, list=16%, signal=30%	FN1/GBP1/HLA-DPA1/IDO1/HLA-DPB1/TNFSF13B/IRF1/ADAMDEC1/CD44/CD74/FGL2/THBS1/CD9/TGFBI/CD81/RUNX3/LGALS3/IL6ST/LRP1/ZFHX3/LGALS1/PTAFR/S100A10/LILRB4/CALR/MBP/CORO1A/SWAP70/ITGB2/SEMA4D/JAK2/MACF1/AKNA/PREX1/CD36/SH2B3/HLA-E/HLA-DMB/GPNMB/NCKAP1L/FLNA/CD274/ADAM9/ATM/WNK1/PPP1CB/IQGAP1/ITGAV/SYK/MYADM/ICAM1/TFRC/FCGR2B/ITGA4/PTEN/AIF1/ZMIZ1/PPP3CA/IL6R/TNFRSF14/LYN/ARHGDIA/ACTN4/ROCK1/DUSP22/UTRN/…
GO:0006968	GO:0006968	cellular defense response	41	0.741963	1.25451	0.021978	0.0945693	0.0672508	1131	tags=24%, list=7%, signal=23%	NCF1/CLEC5A/CXCL9/LSP1/C5AR1/NCF2/TYROBP/ITGB1/PTK2B/VEZF1
GO:0002694	GO:0002694	regulation of leukocyte activation	424	0.711269	1.25445	0.000999001	0.0142699	0.0101477	2451	tags=33%, list=16%, signal=29%	HLA-DPA1/IDO1/HLA-DPB1/ZFP36L1/TNFSF13B/IRF1/MEF2C/LRRK2/CD74/FGL2/GPR183/THBS1/ZFP36L2/SLAMF8/CD81/RUNX3/LGALS3/IL6ST/TNFRSF1B/LGALS1/PTAFR/LILRB4/HLA-F/HMOX1/CORO1A/CD40/ITGB2/TNFAIP3/PRELID1/PRDM1/HLA-E/HLA-DMB/GPNMB/NCKAP1L/IGHA1/CD274/TYROBP/ATM/CTNNB1/SYK/FCER1G/IGKC/TFRC/FCGR2B/AIF1/ZMIZ1/IL6R/TNFRSF14/LYN/CD38/SLC39A10/DUSP22/FGR/TLR4/IGLC2/RAC2/PTPRC/TGFBR2/FES/SAMSN1/NR1H3/LILRB1/HLA-DO…
GO:1900078	GO:1900078	positive regulation of cellular response to insulin stimulus	18	0.7627	1.25436	0.065	0.18196	0.129397	2273	tags=39%, list=15%, signal=33%	SORL1/GNAI2/NUCKS1/OSBPL8/SRC/ADIPOR1/ZBTB7B
GO:0050688	GO:0050688	regulation of defense response to virus	65	0.733462	1.25417	0.004995	0.036639	0.026055	2239	tags=42%, list=14%, signal=36%	STAT1/FGL2/HTRA1/TNFAIP3/BIRC3/PARP9/TRIM38/BIRC2/DDX60/RNF125/LILRB1/NOP53/DTX3L/CGAS/C1QBP/IL15/MAVS/PYCARD/TRAF3/PCBP2/PUM2/IL12RB1/PPM1B/ITCH/PUM1/ANKRD17/APOBEC3G
GO:0051897	GO:0051897	positive regulation of protein kinase B signaling	110	0.72582	1.2537	0.001998	0.0191413	0.0136119	2161	tags=34%, list=14%, signal=29%	TXN/THBS1/ARRB2/NRG1/HCLS1/MYDGF/HSP90AB1/RHOG/ENG/PIK3R5/HSP90AA1/EREG/TGFBR1/RAC2/CD86/ITGB1/C1QBP/HIP1/PARK7/HPSE/PIK3CG/RTN4/OSBPL8/FYN/RICTOR/TGFB1/ADAM8/HGF/SRC/P2RX4/PIK3R1/CX3CR1/ITSN1/INSR/GCNT2/CHI3L1/RAC1
GO:0002762	GO:0002762	negative regulation of myeloid leukocyte differentiation	37	0.745354	1.25353	0.025974	0.104955	0.0746363	2489	tags=41%, list=16%, signal=34%	LILRB4/MAFB/CTNNB1/LYN/TLR4/LILRB1/LILRB3/NME1/INPP5D/NF1/TOB2/PIK3R1/RARA/UBASH3B/TRIB1
GO:0038094	GO:0038094	Fc-gamma receptor signaling pathway	87	0.729271	1.25349	0.001998	0.0191413	0.0136119	2827	tags=53%, list=18%, signal=44%	FCGR1A/CLEC4E/HSP90AB1/ACTR2/FCGR2A/NCKAP1L/HSP90AA1/MYO1G/SYK/FCER1G/IGKC/FCGR2B/WIPF1/MAPK1/ACTR3/LYN/BRK1/FGR/IGLC2/WAS/PTPRC/CDC42/CRK/BAIAP2/ACTB/FCGR3A/RAP1A/ELMO1/CLEC4D/NCK1/FYN/CD47/WIPF2/LIMK1/SRC/PIK3R1/IGLC3/RAC1/PLCG2/PRKCD/IGHG1/PIK3CB/PIK3CA/ACTG1/VAV3/APPL1
GO:0050920	GO:0050920	regulation of chemotaxis	146	0.721115	1.2534	0.000999001	0.0142699	0.0101477	2161	tags=30%, list=14%, signal=26%	PLA2G7/CD74/GPR183/THBS1/SLAMF8/LGMN/C5AR1/CALR/CXCL10/SWAP70/SEMA4D/HSPB1/ZSWIM6/NCKAP1L/C5AR2/CMKLR1/WNK1/TIAM1/SEMA4A/C3AR1/AIF1/IL6R/LYN/CORO1B/SEMA6B/RAC2/TMSB4X/AKIRIN1/LGALS9/C1QBP/HMGB1/PTK2B/PPM1F/DDT/VEGFB/TGFB1/FPR2/MAPK14/P2RX4/DUSP1/CAMK1D/ANO6/MPP1/RAC1
GO:0010573	GO:0010573	vascular endothelial growth factor production	23	0.755878	1.25339	0.048	0.150147	0.106773	2189	tags=43%, list=14%, signal=37%	IL6ST/C5AR1/HIF1A/C3AR1/HPSE/TGFB1/ATF4/CYP1B1/PTGS2/ARNT
GO:1904950	GO:1904950	negative regulation of establishment of protein localization	139	0.72177	1.25335	0.000999001	0.0142699	0.0101477	2369	tags=36%, list=15%, signal=31%	FN1/GBP1/TXN/LRRK2/SRGN/TNFAIP3/DNAJA1/TLR8/UBE2J1/CD36/INSIG1/RHBDF2/C5AR2/RAB11FIP1/FCGR2B/PPP3CA/IDH2/CARD8/NR1H3/LILRB1/TMSB4X/MAP4K4/NLRP12/PARK7/PPM1F/TMBIM6/SERPINB1/ANXA4/NF1/CHP1/ANXA1/IL27RA/ERP29/NDFIP1/TLR6/UBAC2/KLF7/IL10/PTPN22/MIDN/MDFIC/PTGER4/UBE2G2/HDAC9/WWP2/CARD16/TRIM27/LMAN1/FRMD4A/BTN2A2
GO:0032368	GO:0032368	regulation of lipid transport	65	0.732958	1.25331	0.004995	0.036639	0.026055	1898	tags=31%, list=12%, signal=27%	THBS1/LRP1/NFKBIA/PRELID1/P2RX7/ITGAV/SYK/APOC1/RETN/TNFRSF11A/NR1H3/ATP5PF/NCOR1/NFKB1/ANXA2/TMF1/ABCA7/AKT1/P2RX4/HNRNPK
GO:0050691	GO:0050691	regulation of defense response to virus by host	32	0.750648	1.25318	0.026973	0.107317	0.0763163	1130	tags=28%, list=7%, signal=26%	STAT1/TNFAIP3/PARP9/LILRB1/DTX3L/CGAS/IL15/MAVS/PYCARD
GO:0048302	GO:0048302	regulation of isotype switching to IgG isotypes	10	0.788289	1.2531	0.100304	0.237647	0.168997	1550	tags=30%, list=10%, signal=27%	CD40/PTPRC/IL27RA
GO:0048864	GO:0048864	stem cell development	49	0.737773	1.25303	0.015984	0.0778906	0.0553901	1649	tags=24%, list=11%, signal=22%	FN1/NRG1/HIF1A/SEMA4D/SEMA4A/MAPK1/ZEB2/SEMA6B/PTPRC/CFL1/SETD2/MSI2
GO:0010574	GO:0010574	regulation of vascular endothelial growth factor production	22	0.75658	1.253	0.048	0.150147	0.106773	2189	tags=45%, list=14%, signal=39%	IL6ST/C5AR1/HIF1A/C3AR1/HPSE/TGFB1/ATF4/CYP1B1/PTGS2/ARNT
GO:0097061	GO:0097061	dendritic spine organization	60	0.733706	1.25299	0.00999001	0.0558421	0.0397108	2016	tags=32%, list=13%, signal=28%	LRRK2/LGMN/ACTR2/TIAM1/DOCK10/FCGR2B/PTEN/UBE3A/VPS35/CDC42/BAIAP2/ABI2/CFL1/SIPA1L1/PRNP/FYN/EPHB2/PAFAH1B1/INSR
GO:0035640	GO:0035640	exploration behavior	11	0.779612	1.25292	0.0986908	0.235677	0.167596	52	tags=9%, list=0%, signal=9%	LRRK2
GO:0045591	GO:0045591	positive regulation of regulatory T cell differentiation	11	0.779558	1.25284	0.0986908	0.235677	0.167596	2369	tags=64%, list=15%, signal=54%	LILRB4/LGALS9/VSIR/CD46/SOCS1/TGFB1/BTN2A2
GO:0010737	GO:0010737	protein kinase A signaling	20	0.758428	1.2528	0.056	0.16538	0.117606	2005	tags=30%, list=13%, signal=26%	LRRK2/RAB13/LCP1/PDE4A/PJA2/PRKACA
GO:0070613	GO:0070613	regulation of protein processing	84	0.729864	1.25277	0.001998	0.0191413	0.0136119	3014	tags=45%, list=19%, signal=37%	LRRK2/THBS1/SERPING1/CD81/C5AR1/CTSZ/MYH9/BIRC3/C5AR2/C3AR1/IGKC/BIRC2/C2/IGLC2/CARD8/VSIG4/CFP/C1QBP/ANXA2/CD46/PRNP/PLGRKT/C1QB/XIAP/ADAM8/SRC/PHB/PRKACA/CD55/IGLC3/CARD16/IGHG1/MDM2/MMP14/TIMM17A/LDLRAD3/C1QA/ENO1
GO:0032481	GO:0032481	positive regulation of type I interferon production	73	0.730943	1.25253	0.004995	0.036639	0.026055	1864	tags=36%, list=12%, signal=32%	STAT1/IRF1/CD14/TLR8/DDX3X/CTNNB1/SYK/EP300/IFIH1/RNF135/LRRFIP1/POLR2L/TLR4/TLR7/HMGB2/STAT6/CGAS/ZBTB20/HMGB1/NFKB1/MAVS/SETD2/CREBBP/HSPD1/PTPN22/FLOT1
GO:0007249	GO:0007249	I-kappaB kinase/NF-kappaB signaling	236	0.714968	1.25251	0.000999001	0.0142699	0.0101477	2432	tags=39%, list=16%, signal=33%	STAT1/S100A4/CD74/TNFSF10/CD14/APOL3/LGALS1/SLC20A1/HMOX1/CD40/NFKBIA/TNFAIP3/HSPB1/TLR8/CD36/PRKCB/BIRC3/OPTN/ALPK1/FLNA/UBC/TRIM22/CTNNB1/ASH1L/BST2/TIFAB/SECTM1/TRIM38/BIRC2/REL/FKBP1A/UBA52/ROCK1/SQSTM1/TLR4/CARD8/TLR7/IKBKE/TIFA/LGALS9/NLRP12/TNIP1/TRIM25/TAB2/AKAP13/TMEM106A/DDX21/TNFRSF1A/MAVS/PYCARD/MAP3K3/PELI1/LTBR/TRIM8/UBB/AZI2/CFLAR/FYN/CD4/CLEC6A/BRD4/MALT1/IKBKB/AKT1/NDFIP1/TLR6/RH…
GO:0016525	GO:0016525	negative regulation of angiogenesis	62	0.732816	1.25248	0.00899101	0.0526797	0.037462	2410	tags=31%, list=15%, signal=26%	STAT1/STAB1/THBS1/CXCL10/SEMA4A/CTNNB1/SPRED1/ROCK1/SERPINF1/GTF2I/NF1/STARD13/CX3CR1/FOXJ2/AGO1/MECP2/HHEX/PDCD10/ROCK2
GO:2000181	GO:2000181	negative regulation of blood vessel morphogenesis	62	0.732816	1.25248	0.00899101	0.0526797	0.037462	2410	tags=31%, list=15%, signal=26%	STAT1/STAB1/THBS1/CXCL10/SEMA4A/CTNNB1/SPRED1/ROCK1/SERPINF1/GTF2I/NF1/STARD13/CX3CR1/FOXJ2/AGO1/MECP2/HHEX/PDCD10/ROCK2
GO:0070849	GO:0070849	response to epidermal growth factor	38	0.743719	1.2524	0.023976	0.0999252	0.0710596	2725	tags=47%, list=17%, signal=39%	ZFP36L1/ZFP36L2/ZFP36/IQGAP1/MAPK1/DUSP22/CBL/BAIAP2/PTPN12/CFLAR/STAT5B/AKT1/PDPK1/TPR/EEF1A1/GSTP1/BECN1/SYAP1
GO:0032148	GO:0032148	activation of protein kinase B activity	23	0.755242	1.25233	0.048	0.150147	0.106773	2470	tags=48%, list=16%, signal=40%	TXN/NRG1/CCDC88A/PARK7/OSBPL8/RICTOR/AKT1/SRC/INSR/PDPK1/ANG
GO:0071361	GO:0071361	cellular response to ethanol	11	0.778792	1.2516	0.0986908	0.235677	0.167596	1996	tags=55%, list=13%, signal=48%	CYBB/TP53INP1/PTEN/ITPR2/KCNMB1/PRKAA1
GO:0030220	GO:0030220	platelet formation	16	0.763078	1.25129	0.0770771	0.202309	0.143867	2415	tags=44%, list=15%, signal=37%	MEF2C/MYH9/EP300/ZNF385A/ACTN1/CIB1/NBEAL2
GO:0019934	GO:0019934	cGMP-mediated signaling	16	0.763039	1.25123	0.0770771	0.202309	0.143867	2078	tags=38%, list=13%, signal=33%	THBS1/CD36/CGAS/PTK2B/PRKAR1A/ADNP
GO:1900026	GO:1900026	positive regulation of substrate adhesion-dependent cell spreading	29	0.749793	1.25118	0.040959	0.139215	0.0989993	2161	tags=48%, list=14%, signal=42%	S100A10/CALR/PREX1/FLNA/MYADM/DOCK5/CDC42/CRK/C1QBP/RREB1/DNM2/CRKL/CIB1/RAC1
GO:0031643	GO:0031643	positive regulation of myelination	10	0.787004	1.25106	0.10233	0.240454	0.170993	1687	tags=30%, list=11%, signal=27%	TNFRSF1B/ITGAX/HGF
GO:0010763	GO:0010763	positive regulation of fibroblast migration	10	0.786977	1.25101	0.10233	0.240454	0.170993	1622	tags=40%, list=10%, signal=36%	THBS1/SLC8A1/TGFB1/AKT1
GO:0050730	GO:0050730	regulation of peptidyl-tyrosine phosphorylation	166	0.718461	1.25095	0.000999001	0.0142699	0.0101477	1758	tags=30%, list=11%, signal=26%	NCF1/CD44/CD74/CD81/FCGR1A/PARP14/IL6ST/ARRB2/NRG1/PECAM1/HCLS1/CD40/ITGB2/SEMA4D/JAK2/RAP2B/CD36/SH2B3/PARP9/CSF1R/EREG/IQGAP1/SYK/ICAM1/IL6R/TNFRSF14/LYN/MVP/PTPN1/DUSP22/RACK1/PTPRC/SAMSN1/CBL/PTK2B/TNFRSF1A/IL15/PAK2/PRNP/PPP2CA/SOCS1/FYN/CD4/RICTOR/TGFB1/ARHGEF2/HGF/SRC/SNX6
GO:0071157	GO:0071157	negative regulation of cell cycle arrest	17	0.761668	1.25095	0.0720721	0.194534	0.138338	434	tags=24%, list=3%, signal=23%	CALR/HSP90AB1/RPL23/MDM4
GO:0048820	GO:0048820	hair follicle maturation	10	0.786886	1.25087	0.10233	0.240454	0.170993	1384	tags=40%, list=9%, signal=36%	MYO5A/CTNNB1/RBPJ/NF1
GO:0140052	GO:0140052	cellular response to oxidised low-density lipoprotein particle stimulus	10	0.786818	1.25076	0.10233	0.240454	0.170993	1632	tags=50%, list=10%, signal=45%	CD36/CD68/TLR4/AKT1/TLR6
GO:0002440	GO:0002440	production of molecular mediator of immune response	168	0.718364	1.25076	0.000999001	0.0142699	0.0101477	2051	tags=29%, list=13%, signal=26%	B2M/TNFSF13B/HLA-DQB1/CD74/FGL2/CD81/TNFRSF1B/SAMHD1/SLC11A1/HLA-F/HMOX1/GAPT/SWAP70/CD40/CD36/HLA-E/ATM/FCER1G/IGKC/TFRC/FCGR2B/BST2/TNFRSF14/NBN/TLR4/PTPRC/LILRB1/STAT6/JAK3/ERCC1/IRAK3/CGAS/DDX21/MAVS/HK1/TMBIM6/RNF168/TGFB1/SASH3/IL27RA/MALT1/HSPD1/MAPK14/DENND1B/IL10/CTNNBL1/CD55/DLG1/POLB
GO:1902882	GO:1902882	regulation of response to oxidative stress	69	0.730565	1.25075	0.004995	0.036639	0.026055	1963	tags=38%, list=13%, signal=33%	SOD2/TXN/LRRK2/HIF1A/HSPB1/CD36/GCH1/MCTP1/NFE2L2/CTNNB1/TLR4/RACK1/P4HB/OXR1/PARK7/FZD1/PSAP/FOXO3/FYN/AKT1/TLR6/HGF/SESN3/IL10/ATF4/SFPQ
GO:0050865	GO:0050865	regulation of cell activation	448	0.708953	1.2507	0.000999001	0.0142699	0.0101477	2451	tags=33%, list=16%, signal=29%	HLA-DPA1/IDO1/HLA-DPB1/ZFP36L1/TNFSF13B/IRF1/MEF2C/LRRK2/CD74/FGL2/GPR183/THBS1/CD9/ZFP36L2/SLAMF8/CD81/RUNX3/LGALS3/IL6ST/TNFRSF1B/LGALS1/PTAFR/LILRB4/HLA-F/HMOX1/CORO1A/CD40/ITGB2/TNFAIP3/PRELID1/PRDM1/JAK2/SH2B3/HLA-E/HLA-DMB/GPNMB/NCKAP1L/IGHA1/CD274/TYROBP/ATM/PLEK/CTNNB1/SYK/FCER1G/IGKC/TFRC/FCGR2B/AIF1/ZMIZ1/IL6R/TNFRSF14/LYN/CD38/SLC39A10/DUSP22/FGR/TLR4/IGLC2/RAC2/PTPRC/TGFBR2/FES/SAMSN1…
GO:0034764	GO:0034764	positive regulation of transmembrane transport	128	0.720873	1.25061	0.001998	0.0191413	0.0136119	2241	tags=37%, list=14%, signal=32%	CXCL9/CTSS/PTAFR/RHOQ/CXCL10/CHCHD10/MEF2A/CALM1/FLNA/WNK1/P2RX7/NFE2L2/GSTO1/GLRX/G6PD/ACTN4/TMSB4X/KCNE3/TESC/CALM2/CREBL2/COX17/PARK7/RAP1A/SRI/OSBPL8/CA2/EPHB2/CHP1/AKT1/KCNJ2/MAPK14/CXCL11/KCNMB1/DNM2/BRAF/BAX/PIK3R1/INSR/KCNQ1/PDPK1/ANO6/C2CD5/AKAP9/PLCG2/ARPP19/ADIPOR2
GO:0010952	GO:0010952	positive regulation of peptidase activity	151	0.718683	1.25058	0.000999001	0.0142699	0.0101477	3190	tags=46%, list=20%, signal=37%	FN1/PSME2/S100A9/PSME1/S100A8/CTSH/TNFSF10/LGMN/MBP/PRELID1/JAK2/CTSD/APAF1/DDX3X/DAPK1/SYK/HSPE1/CYCS/PICALM/LYN/GRAMD4/BID/RACK1/ASPH/CARD8/NDUFA13/LGALS9/NLRP12/HIP1/PSMD14/HMGB1/VSIR/PYCARD/ADRM1/PPM1F/CLEC7A/CFLAR/FYN/DAP/MALT1/RPS3/HSPD1/FIS1/MAPK14/TANK/BAX/ARL6IP5/CASP10/MAP3K5/ROCK2/CASP4/VCP/NLRC4/BCAP31/ARRB1/AIM2/FAM162A/STAT3/PDCD5/NLRP3/GRN/PML/PSME4/RPS27L/PSME3/TRAF2/P2RX1/ST18/RC…
GO:0001895	GO:0001895	retina homeostasis	38	0.742616	1.25054	0.024975	0.102673	0.0730133	1028	tags=18%, list=7%, signal=17%	B2M/PRDX1/LYZ/HSPB1/IGHA1/IGKC/ACTB
GO:0001738	GO:0001738	morphogenesis of a polarized epithelium	111	0.723682	1.25043	0.001998	0.0191413	0.0136119	2750	tags=41%, list=18%, signal=34%	PSME2/PSMB9/PSME1/DAB2/ARRB2/PSMB8/PSMB10/PSMA3/PSMA4/PSMA2/PSMA5/TIAM1/PSMB1/PSMB3/PSMB6/PSMA7/AP2A2/PSMB2/CDC42/PSMD14/FZD1/AP2M1/PSMC3/PSMD7/CLTC/PSMD11/MSN/PSMD8/PSMA1/PSMC2/PSMC1/PSMB7/PSMB5/PAFAH1B1/PSMD1/PSMB4/PSMA6/PSMC4/RAC1/SMURF2/PSMC5/AHI1/AP2A1/RAB10/PFN1/PSMD13
GO:0046514	GO:0046514	ceramide catabolic process	13	0.771358	1.2504	0.0874372	0.220134	0.156543	3135	tags=85%, list=20%, signal=68%	GM2A/HEXB/ASAH1/PSAP/GALC/ACER3/PRKCD/GLA/NEU3/NAGA/GBA
GO:0072073	GO:0072073	kidney epithelium development	68	0.730654	1.25022	0.004995	0.036639	0.026055	2519	tags=28%, list=16%, signal=24%	STAT1/MEF2C/PECAM1/CAT/IQGAP1/CTNNB1/MYO1E/BASP1/SMAD5/SMAD2/TGFB1/DLG1/RARA/CTNNBIP1/SDC4/SMAD4/MTSS1/AHI1/BCL2
GO:0002756	GO:0002756	MyD88-independent toll-like receptor signaling pathway	33	0.748005	1.25006	0.023976	0.0999252	0.0710596	1814	tags=45%, list=12%, signal=40%	CD14/UBE2D1/BIRC3/UBC/BIRC2/UBA52/TLR4/IKBKE/TRAF3/UBB/IKBKB/TLR6/RPS27A/UBE2D3/TANK
GO:0032088	GO:0032088	negative regulation of NF-kappaB transcription factor activity	71	0.729367	1.24999	0.00599401	0.0412548	0.0293374	3062	tags=49%, list=20%, signal=40%	ARRB2/CAT/NFKBIA/TNFAIP3/COMMD6/CMKLR1/ADORA3/CARD8/TMSB4X/NLRC5/NLRP12/IRAK3/PYCARD/HAVCR2/TRAF3/PELI1/ANXA4/DAP/CHP1/PARP10/PRMT2/IL10/OTULIN/ITCH/TMIGD3/CYP1B1/TAX1BP1/NFKBID/ARRB1/AIM2/USP7/NLRP3/IRAK1/TRIM21/COMMD7
GO:0042136	GO:0042136	neurotransmitter biosynthetic process	64	0.731662	1.24998	0.00599401	0.0412548	0.0293374	2161	tags=42%, list=14%, signal=37%	ACP5/SLC1A3/ITGB2/JAK2/CD36/HSP90AB1/GCH1/HSP90AA1/ICAM1/AIF1/DPYD/TLR4/PTK2B/CLEC7A/CD47/AKT1/TLR6/DDAH2/IL10/P2RX4/DNM2/CX3CR1/DAGLB/INSR/CYP1B1/PTGS2/RAC1
GO:0072009	GO:0072009	nephron epithelium development	50	0.735887	1.24987	0.014985	0.0748346	0.0532169	2519	tags=28%, list=16%, signal=24%	STAT1/MEF2C/PECAM1/IQGAP1/CTNNB1/MYO1E/BASP1/TGFB1/DLG1/CTNNBIP1/SMAD4/MTSS1/AHI1/BCL2
GO:0002828	GO:0002828	regulation of type 2 immune response	24	0.752322	1.24953	0.045	0.146791	0.104387	2321	tags=38%, list=15%, signal=32%	IDO1/CD74/CD81/CD86/STAT6/ANXA1/IL27RA/RARA/NOD2
GO:0060765	GO:0060765	regulation of androgen receptor signaling pathway	24	0.752307	1.24951	0.046	0.14763	0.104984	2411	tags=54%, list=15%, signal=46%	DAB2/ARRB2/DDX5/FOXP1/EP300/PIAS2/NCOR1/PARK7/TAF1/PRMT2/PHB/SAFB2/NCOR2
GO:0008631	GO:0008631	intrinsic apoptotic signaling pathway in response to oxidative stress	37	0.742947	1.24948	0.026973	0.107317	0.0763163	3103	tags=54%, list=20%, signal=43%	SOD2/HIF1A/JAK2/HSPB1/NFE2L2/STK24/P4HB/PARK7/AKT1/ARL6IP5/SFPQ/CYP1B1/PRKCD/MAP3K5/PDCD10/VNN1/BCL2/BAG5/PML/NONO
GO:0060099	GO:0060099	regulation of phagocytosis, engulfment	14	0.768833	1.24939	0.0872618	0.219794	0.156302	2088	tags=36%, list=13%, signal=31%	RAB31/CD36/NCKAP1L/ABCA7/ANO6
GO:1903828	GO:1903828	negative regulation of cellular protein localization	88	0.726434	1.24936	0.001998	0.0191413	0.0136119	2579	tags=40%, list=16%, signal=33%	GBP1/TXN/LRRK2/PID1/DAB2/LILRB4/RHOQ/DNAJA1/UBE2J1/CD36/INSIG1/ARF6/PICALM/LEPROT/VPS35/UBXN2B/ABHD17A/PARK7/AP2M1/ANKRD13A/CLTC/NF1/TGFB1/CHP1/TAX1BP3/UBAC2/MDFIC/UBE2G2/NUMB/LMAN1/TTBK2/ROCK2/CSK/TERF1/NSFL1C
GO:0048813	GO:0048813	dendrite morphogenesis	100	0.724186	1.24922	0.001998	0.0191413	0.0136119	1797	tags=32%, list=11%, signal=29%	LRRK2/SDC2/SEMA4D/MEF2A/ACTR2/TIAM1/DOCK10/PTEN/PPP3CA/PICALM/RAP2A/TNIK/UBE3A/CUX1/YWHAH/CDC42/ITGB1/RAB21/BAIAP2/ABI2/CFL1/SIPA1L1/FYN/EPHB2/DTNBP1/KIDINS220/RERE/STK11/PHACTR1/TRAK1/PAFAH1B1/KLF7
GO:1902307	GO:1902307	positive regulation of sodium ion transmembrane transport	17	0.760595	1.24919	0.0730731	0.195775	0.139221	1839	tags=35%, list=12%, signal=31%	WNK1/GLRX/ACTN4/TESC/CHP1/DNM2
GO:1903317	GO:1903317	regulation of protein maturation	86	0.727237	1.24919	0.001998	0.0191413	0.0136119	3014	tags=44%, list=19%, signal=36%	LRRK2/THBS1/SERPING1/CD81/C5AR1/CTSZ/MYH9/BIRC3/C5AR2/C3AR1/IGKC/BIRC2/C2/IGLC2/CARD8/VSIG4/CFP/C1QBP/ANXA2/CD46/PRNP/PLGRKT/C1QB/XIAP/ADAM8/SRC/PHB/PRKACA/CD55/IGLC3/CARD16/IGHG1/MDM2/MMP14/TIMM17A/LDLRAD3/C1QA/ENO1
GO:0050871	GO:0050871	positive regulation of B cell activation	81	0.72766	1.24912	0.001998	0.0191413	0.0136119	1529	tags=26%, list=10%, signal=24%	TNFSF13B/MEF2C/CD74/GPR183/CD81/CD40/NCKAP1L/IGHA1/SYK/IGKC/TFRC/CD38/SLC39A10/TLR4/IGLC2/PTPRC/STAT6/PELI1/INPP5D/TGFB1/SASH3
GO:0008347	GO:0008347	glial cell migration	39	0.740099	1.24905	0.027972	0.109578	0.0779236	1988	tags=36%, list=13%, signal=31%	GPR183/LRP1/TIAM1/HEXB/CTNNB1/IDH2/CERS2/SRGAP2/SRGAP2C/RTN4/PAFAH1B1/P2RX4/CRKL/CX3CR1
GO:0050665	GO:0050665	hydrogen peroxide biosynthetic process	10	0.785734	1.24904	0.103343	0.242091	0.172158	1420	tags=30%, list=9%, signal=27%	CYBB/CYBA/FYN
GO:0070231	GO:0070231	T cell apoptotic process	39	0.740086	1.24902	0.027972	0.109578	0.0779236	1868	tags=31%, list=12%, signal=27%	IDO1/LGALS3/HIF1A/PRELID1/CD274/RPS6/LGALS9/JAK3/DOCK8/AKT1/ADAM8/BAX
GO:0031952	GO:0031952	regulation of protein autophosphorylation	40	0.739183	1.2488	0.025974	0.104955	0.0746363	2076	tags=42%, list=13%, signal=37%	RAP2B/JUN/CALM1/GPNMB/MOB1B/ENG/RASSF2/IQGAP1/RAP2A/MVP/NBN/PTPRC/NLRP12/CALM2/CHP1/SRC/PPP2R5C
GO:1902692	GO:1902692	regulation of neuroblast proliferation	17	0.760338	1.24877	0.0730731	0.195775	0.139221	1988	tags=41%, list=13%, signal=36%	LRRK2/HIF1A/CTNNB1/NF1/TGFB1/CTNNA1/CX3CR1
GO:0070372	GO:0070372	regulation of ERK1 and ERK2 cascade	187	0.715446	1.24876	0.000999001	0.0142699	0.0101477	2513	tags=34%, list=16%, signal=29%	FN1/GBP1/CD44/CD74/GPR183/ARRB2/LRP1/C5AR1/CD36/JUN/GPNMB/CSF1R/C5AR2/DUSP6/TIAM1/SYK/ICAM1/PTEN/NOTCH2/LYN/TNFRSF11A/PTPN1/SPRED1/GNAI2/GLIPR2/TLR4/PTPRC/LGALS9/NLRP12/TNIP1/HMGB1/RAP1A/RRAS/PTK2B/MAP2K1/PYCARD/HAVCR2/DDT/CFLAR/CD4/EPHB2/TGFB1/NQO2/FPR2/ABCA7/EIF3A/SRC/PHB/PTPN22/BRAF/DUSP1/CRKL/GCNT2/CIB1/DLG1/PRKCA/CHI3L1/GSTP1/SCIMP/NOD2/BTN2A2/MAP2K7/SMAD4/CSK
GO:0071467	GO:0071467	cellular response to pH	12	0.773391	1.24865	0.0914573	0.226164	0.160831	1505	tags=33%, list=10%, signal=30%	HVCN1/GPR68/MCOLN1/CHP1
GO:0051251	GO:0051251	positive regulation of lymphocyte activation	244	0.712477	1.24859	0.000999001	0.0142699	0.0101477	2519	tags=36%, list=16%, signal=31%	HLA-DPA1/HLA-DPB1/TNFSF13B/MEF2C/CD74/GPR183/CD81/RUNX3/IL6ST/LGALS1/LILRB4/HLA-F/CORO1A/CD40/HLA-E/HLA-DMB/NCKAP1L/IGHA1/CD274/TYROBP/SYK/IGKC/TFRC/AIF1/ZMIZ1/IL6R/TNFRSF14/LYN/CD38/SLC39A10/TLR4/IGLC2/PTPRC/TGFBR2/LILRB1/CDC42/CD86/LGALS9/STAT6/JAK3/AP3B1/HMGB1/VSIR/IL15/PDCD1LG2/PYCARD/HAVCR2/CD46/PAK2/NCK1/PELI1/CLEC7A/INPP5D/SOCS1/DOCK8/FYN/CD4/CD47/TGFB1/SASH3/ANXA1/ICOSLG/MALT1/AKT1/RPS3/A…
GO:0055007	GO:0055007	cardiac muscle cell differentiation	65	0.730194	1.24858	0.00799201	0.0497909	0.0354077	1513	tags=28%, list=10%, signal=25%	MEF2C/ARRB2/NRG1/RXRA/CALR/MEF2A/LMNA/RGS2/SLC8A1/G6PD/ARID1A/ITGB1/YY1/AKAP13/HNRNPU/RBPJ/TGFB1/DDX39B
GO:1904062	GO:1904062	regulation of cation transmembrane transport	197	0.714345	1.24854	0.000999001	0.0142699	0.0101477	2202	tags=31%, list=14%, signal=27%	MEF2C/MMP9/CXCL9/CTSS/CD63/CXCL10/CORO1A/AHNAK/CHCHD10/CAB39/MYO5A/CALM1/CYBA/FLNA/DAPK1/WNK1/RGS2/PTEN/GSTO1/SLC8A1/LYN/FKBP1A/GLRX/STOM/G6PD/ACTN4/UTRN/SLC31A2/YWHAH/TMSB4X/KCNE3/TESC/CALM2/COX17/YWHAE/PARK7/PTK2B/VAMP2/SRI/PIK3CG/KCNAB2/ISCU/PRNP/FYN/EPHB2/TGFB1/CHP1/FXYD5/KCNJ2/CXCL11/KCNMB1/DNM2/BAX/ATP7A/PRKACA/WWP2/KCNQ1/DLG1/PDPK1/ANO6/AKAP9/PLCG2
GO:0051051	GO:0051051	negative regulation of transport	327	0.70972	1.24826	0.000999001	0.0142699	0.0101477	2304	tags=35%, list=15%, signal=30%	FN1/GBP1/TXN/MMP9/LRRK2/CD74/PID1/THBS1/SRGN/LGALS3/NRG1/TNFRSF1B/HLA-F/HMOX1/CORO1A/TNFAIP3/TLR8/CAB39/UBE2J1/CD36/PRKCB/CALM1/INSIG1/RHBDF2/C5AR2/WNK1/RAB11FIP1/ARF6/ITGAV/MCTP1/ICAM1/FCGR2B/BST2/TIFAB/RGS2/PTEN/PPP3CA/PICALM/GSTO1/APOC1/ANKRD13D/IDH2/GNAI2/VPS35/RACK1/SLC25A5/CARD8/NR1H3/LILRB1/ATP5PF/TMSB4X/KCNE3/LGALS9/MAP4K4/NLRP12/CTTNBP2NL/STXBP3/CALM2/YWHAE/HMGB1/PARK7/RAP1A/PTK2B/TNFRSF…
GO:0045589	GO:0045589	regulation of regulatory T cell differentiation	27	0.749164	1.24825	0.043956	0.146107	0.103901	1493	tags=26%, list=10%, signal=23%	IRF1/LILRB4/LGALS9/VSIR/CD46/SOCS1/TGFB1
GO:0060192	GO:0060192	negative regulation of lipase activity	10	0.785207	1.2482	0.104357	0.242694	0.172586	2267	tags=60%, list=14%, signal=51%	RGS2/APOC1/POR/ANXA1/HDAC9/SORT1
GO:0003177	GO:0003177	pulmonary valve development	13	0.769999	1.2482	0.0904523	0.224702	0.159792	1184	tags=31%, list=8%, signal=28%	TNFRSF1B/NOTCH2/TNFRSF1A/RBPJ
GO:0050855	GO:0050855	regulation of B cell receptor signaling pathway	26	0.74892	1.24816	0.03996	0.137367	0.0976857	2550	tags=38%, list=16%, signal=32%	CD81/PRKCB/FOXP1/FCGR2B/LYN/SLC39A10/ELF2/PTPN22/ELF1/NFAM1
GO:1904707	GO:1904707	positive regulation of vascular smooth muscle cell proliferation	27	0.749029	1.24802	0.043956	0.146107	0.103901	2433	tags=48%, list=16%, signal=41%	MMP9/JAK2/JUN/MEF2D/GNAI2/DNMT1/GNAI3/NQO2/DDX39B/IL10/FOXJ2/MAP3K5/MDM2
GO:1990000	GO:1990000	amyloid fibril formation	14	0.767975	1.24799	0.0892678	0.222985	0.158571	633	tags=21%, list=4%, signal=21%	B2M/CD36/FKBP1A
GO:0048678	GO:0048678	response to axon injury	50	0.734743	1.24793	0.014985	0.0748346	0.0532169	2519	tags=36%, list=16%, signal=30%	LRP1/LGALS1/JAK2/JUN/TYROBP/PTEN/AIF1/LYN/CERS2/STK24/MAP2K1/MAX/CTNNA1/P2RX4/BAX/TXN2/ARF4/BCL2
GO:0042088	GO:0042088	T-helper 1 type immune response	37	0.741971	1.24784	0.028971	0.112197	0.0797862	1873	tags=35%, list=12%, signal=31%	SLC11A1/IL18BP/SEMA4A/IL6R/TLR4/STAT6/JAK3/HMGB1/HAVCR2/ANXA1/IL27RA/IL12RB1/RELB
GO:0007179	GO:0007179	transforming growth factor beta receptor signaling pathway	130	0.718804	1.24757	0.001998	0.0191413	0.0136119	2468	tags=40%, list=16%, signal=34%	THBS1/DAB2/ARRB2/HTRA1/JUN/HSP90AB1/FOS/ENG/ADAM9/UBC/F11R/EP300/CHST11/ZYX/UBA52/TGFBR1/LDLRAD4/DUSP22/HIPK2/TGFBR2/CREB1/PXN/CBL/SKIL/HSPA5/SKI/ITGB5/ZNF451/CD109/SMAD5/HSPA1A/SDCBP/UBB/SMAD2/TGFB1/FURIN/CREBBP/STK11/SRC/SNX6/RPS27A/USP9X/DNM2/GCNT2/PDPK1/SMURF2/FNTA/PPM1A/USP15/CDKN1C/MAP3K7/SMAD4
GO:0006826	GO:0006826	iron ion transport	52	0.73363	1.24733	0.015984	0.0778906	0.0553901	2753	tags=42%, list=18%, signal=35%	B2M/FTH1/SLC11A1/ATP6V1B2/STEAP4/FTL/ATP6V1F/TFRC/ATP6V1G1/ATP6V1A/ATP6V0D1/ATP6V0B/ISCU/CLTC/MCOLN1/SLC25A37/DNM2/ATP7A/ATP6V0A1/SLC40A1/ATP6V0E1/IREB2
GO:0060143	GO:0060143	positive regulation of syncytium formation by plasma membrane fusion	18	0.758343	1.2472	0.074	0.197673	0.140571	1864	tags=39%, list=12%, signal=34%	CXCL9/CAPN2/TYROBP/ADAM9/CAMK1/MAPK14/FLOT1
GO:0098754	GO:0098754	detoxification	86	0.726077	1.24719	0.001998	0.0191413	0.0136119	2461	tags=35%, list=16%, signal=30%	SOD2/MT2A/TXN/S100A9/PRDX1/GPX4/CAT/ALOX5AP/CD36/MGST3/AKR1A1/GCH1/TP53INP1/NFE2L2/LTC4S/GSTO1/IPCEF1/PARK7/NNT/PTGS1/KDM3B/ATP7A/RDH11/SELENOS/MT1X/PRDX4/PTGS2/GSTP1/TXNDC17/PRDX6
GO:0021954	GO:0021954	central nervous system neuron development	50	0.734245	1.24708	0.015984	0.0778906	0.0553901	2207	tags=32%, list=14%, signal=28%	ATF5/HSP90AB1/HSP90AA1/PTEN/ZEB2/CRK/B4GALT5/UBB/EPHB2/BTG2/PAFAH1B1/CRKL/ATP7A/NRP2/ARHGAP35/NIN
GO:0043174	GO:0043174	nucleoside salvage	14	0.767397	1.24705	0.0912738	0.226164	0.160831	2209	tags=43%, list=14%, signal=37%	TYMP/APRT/ADK/UPP1/TK2/DCK
GO:0034394	GO:0034394	protein localization to cell surface	47	0.735115	1.24699	0.017982	0.0839381	0.0596907	1869	tags=36%, list=12%, signal=32%	HSP90AB1/FLNA/TYROBP/GGA2/ARF6/CTNNB1/FCER1G/PICALM/LEPROT/GGA1/VCL/KCNAB2/TAX1BP3/ABCA7/AKT1/MESD/FCN1
GO:0045778	GO:0045778	positive regulation of ossification	54	0.732435	1.24695	0.015984	0.0778906	0.0553901	2299	tags=39%, list=15%, signal=33%	MEF2C/CEBPD/IL6ST/ATP2B1/CLIC1/P2RX7/CTNNB1/FAM20C/IL6R/SLC8A1/GNAS/ISG15/NIPBL/SMAD5/CEBPA/TOB2/TGFB1/HGF/JUND/ANO6/CTNNBIP1
GO:2000377	GO:2000377	regulation of reactive oxygen species metabolic process	141	0.717762	1.24693	0.000999001	0.0142699	0.0101477	2531	tags=43%, list=16%, signal=36%	PID1/THBS1/HIF1A/ACP5/ITGB2/JAK2/CD36/CYBA/HSP90AB1/GCH1/HSP90AA1/TYROBP/NFE2L2/SYK/ICAM1/AIF1/BIRC2/HK2/GNAI2/PRCP/G6PD/TLR4/RAC2/TGFBR2/VDAC1/PARK7/TMEM106A/PTK2B/GNAI3/FOXO3/CLEC7A/CFLAR/FYN/CD47/NNT/RNF41/TGFB1/NQO2/FPR2/ROMO1/AKT1/TLR6/DDAH2/MAPK14/IL10/P2RX4/DNM2/SELENOS/CX3CR1/INSR/ITGAM/CYP1B1/PTGS2/RAC1/GSTP1/PRKCD/ROCK2/ARF4/BCL2/BECN1
GO:0032092	GO:0032092	positive regulation of protein binding	81	0.726288	1.24676	0.002997	0.0256441	0.0182362	2029	tags=31%, list=13%, signal=27%	B2M/MEF2C/MMP9/LRRK2/LGALS3/LRP1/HSP90AB1/STK4/TIAM1/ARF6/EP300/FKBP1A/HIPK2/ADD1/DTX3L/LFNG/PARK7/ANXA2/SPPL3/PPP2CA/TAF1/AMFR/FLOT1/MFNG/DERL1
GO:0002367	GO:0002367	cytokine production involved in immune response	88	0.72489	1.2467	0.001998	0.0191413	0.0136119	2049	tags=32%, list=13%, signal=28%	B2M/CD74/CD81/TNFRSF1B/SLC11A1/HLA-F/HMOX1/CD36/HLA-E/FCER1G/BST2/TNFRSF14/TLR4/LILRB1/JAK3/IRAK3/DDX21/MAVS/HK1/TGFB1/SASH3/MALT1/HSPD1/MAPK14/DENND1B/IL10/CD55/DLG1
GO:0002697	GO:0002697	regulation of immune effector process	326	0.708782	1.24666	0.000999001	0.0142699	0.0101477	2359	tags=35%, list=15%, signal=30%	STAT1/B2M/HLA-C/HLA-B/CD74/FGL2/SLAMF8/SERPING1/CD81/HLA-A/LGALS3/ARRB2/TNFRSF1B/PTAFR/C5AR1/HLA-F/HTRA1/HMOX1/CD40/ITGB2/TNFAIP3/CD36/BIRC3/PARP9/HLA-E/HLA-DMB/C5AR2/P2RX7/C3AR1/SYK/FCER1G/IGKC/TFRC/FCGR2B/BST2/TRIM38/BIRC2/C2/TNFRSF14/LYN/DDX60/DUSP22/FGR/TLR4/IGLC2/RAC2/WAS/PTPRC/RNF125/FES/LILRB1/VSIG4/CD86/NOP53/RC3H1/DTX3L/LGALS9/STAT6/JAK3/CRK/IRAK3/CFP/CGAS/C1QBP/SERPINB9/HMGB1/DDX21/RAP1…
GO:0030521	GO:0030521	androgen receptor signaling pathway	49	0.733956	1.24655	0.016983	0.0812081	0.0577493	2883	tags=53%, list=18%, signal=43%	DDX17/DAB2/ARRB2/DNAJA1/DDX5/FOXP1/CTNNB1/EP300/UBE3A/PIAS2/RB1/ARID1A/NCOR1/PARK7/NCOA3/NRIP1/TAF1/PRMT2/PHB/RNF4/NCOA4/SAFB2/NCOR2/NCOA1/RAN/SMARCA4
GO:0030282	GO:0030282	bone mineralization	63	0.72935	1.24645	0.00899101	0.0526797	0.037462	1493	tags=25%, list=10%, signal=23%	SNX10/MEF2C/SRGN/ANKH/HIF1A/ATP2B1/GPNMB/BMP2K/P2RX7/FAM20C/SLC8A1/FGR/ISG15/PTK2B/KLF10/TGFB1
GO:0010714	GO:0010714	positive regulation of collagen metabolic process	17	0.758747	1.24615	0.0770771	0.202309	0.143867	2221	tags=29%, list=14%, signal=25%	ARRB2/ENG/VSIR/TGFB1/HDAC2
GO:1905314	GO:1905314	semi-lunar valve development	19	0.75519	1.24611	0.0710711	0.192694	0.13703	1493	tags=37%, list=10%, signal=33%	TNFRSF1B/NOTCH2/RB1/ROCK1/TNFRSF1A/RBPJ/TGFB1
GO:0002244	GO:0002244	hematopoietic progenitor cell differentiation	140	0.717537	1.24611	0.000999001	0.0142699	0.0101477	2002	tags=35%, list=13%, signal=31%	PSME2/PSMB9/PSME1/CEBPD/PSMB8/LMO2/PSMB10/PSMA3/CSF1R/PSMA4/PSMA2/PSMA5/PSMB1/PLEK/NFE2L2/PSMB3/PSMB6/EEF2/PSMA7/SSBP3/PSMB2/RBM47/PTPRC/AGPAT5/FNIP1/TENT2/TCF12/PSMD14/CHD2/PSMC3/KMT2A/PSMD7/KCNAB2/PSMD11/PSMD8/PSMA1/PSMC2/PSMC1/TGFB1/HSPA9/ADAR/PSMB7/PSMB5/PSMD1/EIF2AK2/ITCH/PSMB4/PSMA6/PRRC2C
GO:0050680	GO:0050680	negative regulation of epithelial cell proliferation	79	0.726824	1.24611	0.003996	0.0317281	0.0225627	1659	tags=19%, list=11%, signal=17%	STAT1/B2M/MEF2C/THBS1/RUNX3/EREG/PTEN/RB1/TGFBR1/ATP5IF1/SERPINF1/CD109/NF1/TGFB1/STK11
GO:0080182	GO:0080182	histone H3-K4 trimethylation	13	0.768702	1.24609	0.0914573	0.226164	0.160831	2986	tags=62%, list=19%, signal=50%	TET2/KMT2E/OGT/TET3/KMT2A/WDR82/CTR9/ARID4A
GO:0042359	GO:0042359	vitamin D metabolic process	12	0.771773	1.24604	0.0974874	0.233935	0.166358	1103	tags=25%, list=7%, signal=23%	LGMN/CYP27A1/NFKB1
GO:0045765	GO:0045765	regulation of angiogenesis	188	0.713781	1.24603	0.000999001	0.0142699	0.0101477	2410	tags=34%, list=15%, signal=29%	STAT1/STAB1/BTG1/THBS1/CTSH/CYBB/C5AR1/HIF1A/HMOX1/CXCL10/MYDGF/CD40/ITGB2/TNFAIP3/HSPB1/PRKCB/AGO2/GPNMB/ENG/SEMA4A/C3AR1/NFE2L2/CTNNB1/SPRED1/HK2/ROCK1/HIPK2/ITGAX/TGFBR2/ITGB1/EMC10/SPHK1/PKM/RRAS/PTK2B/SERPINF1/MAP3K3/GTF2I/VEGFB/NF1/ANXA1/HGF/IL10/RNH1/STARD13/HDAC9/HTATIP2/CX3CR1/PIK3C2A/CIB1/PDPK1/FOXJ2/PRKCA/CYP1B1/CHI3L1/PTGS2/AGO1/MECP2/PROK2/HHEX/ITGA5/CEMIP2/PDCD10/ROCK2
GO:1903708	GO:1903708	positive regulation of hemopoiesis	155	0.716014	1.24602	0.000999001	0.0142699	0.0101477	2926	tags=43%, list=19%, signal=36%	STAT1/ZFP36L1/CD74/RUNX3/LILRB4/HIF1A/HCLS1/JUN/FOS/NCKAP1L/TYROBP/SYK/ZMIZ1/RB1/CD101/GNAS/PTPRC/TGFBR2/FES/CREB1/ISG15/CD86/TESC/HMGB2/LGALS9/AP3B1/PPARGC1B/HMGB1/VSIR/IL15/CD46/FOXO3/KLF10/HSPA1A/CA2/INPP5D/SOCS1/CD4/TGFB1/STAT5B/SASH3/ANXA1/MALT1/ADAM8/MAPK14/IL12RB1/RAB7B/RARA/PRKCA/ARNT/SMAP1/ZBTB7B/CTNNBIP1/NFKBIZ/ACIN1/BTN2A2/HAX1/VNN1/PNP/TRIB1/FAM210B/NFKBID/MMP14/N4BP2L2/HSPA1B/STAT3/N…
GO:0022900	GO:0022900	electron transport chain	148	0.71668	1.24596	0.000999001	0.0142699	0.0101477	2748	tags=48%, list=18%, signal=40%	C15orf48/IDO1/NCF1/CYBB/COX7B/NCF2/CYBA/COX7A2/STEAP4/AKR1A1/ALDH2/COX5B/CYCS/NDUFA1/UQCRH/COX6C/NDUFA4/GLRX/SDHD/COX5A/BID/NDUFS6/COX8A/NDUFB9/ASPH/NDUFS7/NDUFA12/UQCR10/COX6A1/NDUFA13/NDUFAB1/PARK7/NDUFB7/NDUFB5/CYC1/POR/ISCU/ME2/COX6B1/NDUFB2/NDUFV2/COX7C/NQO2/NDUFC2/PTGES2/DEGS1/UQCRFS1/NDUFS4/NDUFB6/NDUFB3/COX4I1/NDUFA6/NDUFA9/NDUFS8/COA6/FDX1/GPD2/NDUFB1/ME1/UQCRC1/DNAJC15/NDUFS3/MECP2/GLRX…
GO:0002347	GO:0002347	response to tumor cell	17	0.758554	1.24584	0.0770771	0.202309	0.143867	3287	tags=59%, list=21%, signal=47%	CD274/HMGB1/TXNIP/HAVCR2/NECTIN2/HNMT/HSPD1/FBXO38/CRTAM/ADAM15
GO:0060323	GO:0060323	head morphogenesis	25	0.749179	1.24579	0.047	0.149365	0.106218	2439	tags=48%, list=16%, signal=41%	TIPARP/EP300/ANKRD11/SSBP3/ASPH/SKI/RRAS/NIPBL/SGPL1/TGFB1/ARID5B/ATP6AP2
GO:0035855	GO:0035855	megakaryocyte development	14	0.766588	1.24574	0.0922768	0.226847	0.161317	1151	tags=36%, list=7%, signal=33%	SH2B3/EP300/PIP4K2A/ZNF385A/FLI1
GO:1904353	GO:1904353	regulation of telomere capping	23	0.751237	1.24569	0.053	0.158925	0.113016	2938	tags=48%, list=19%, signal=39%	PKIB/ATM/MAPK1/NBN/ERCC1/HNRNPD/NEK7/TNKS2/MAP2K7/USP7/TNKS
GO:0070169	GO:0070169	positive regulation of biomineral tissue development	25	0.749051	1.24558	0.047	0.149365	0.106218	2088	tags=36%, list=13%, signal=31%	MEF2C/ATP2B1/P2RX7/FAM20C/SLC8A1/ISG15/TGFB1/ATF4/ANO6
GO:0042092	GO:0042092	type 2 immune response	28	0.746671	1.24537	0.045954	0.14763	0.104984	2321	tags=39%, list=15%, signal=34%	IDO1/CD74/CD81/CD86/STAT6/ANXA1/IL27RA/DENND1B/IL10/RARA/NOD2
GO:0061098	GO:0061098	positive regulation of protein tyrosine kinase activity	34	0.743922	1.24515	0.026973	0.107317	0.0763163	1753	tags=29%, list=11%, signal=26%	NCF1/FCGR1A/NRG1/CSF1R/EREG/PTPN1/PAK2/PRNP/FYN/SRC
GO:0051607	GO:0051607	defense response to virus	190	0.713063	1.24513	0.000999001	0.0142699	0.0101477	2856	tags=45%, list=18%, signal=37%	STAT1/GBP1/RNASE6/IRF1/FGL2/DDX17/IFI6/CXCL9/SAMHD1/HTRA1/IFITM3/CXCL10/CD40/TNFAIP3/TLR8/BIRC3/PARP9/FLNA/TRIM22/IFIT3/STAT2/BST2/TRIM38/BIRC2/IFIH1/DDX60/ZC3HAV1/PTPRC/TLR7/RNF125/ISG15/LILRB1/NLRC5/GBP3/NOP53/IFNAR2/DTX3L/TRIM25/CGAS/C1QBP/DDX21/IL15/MAVS/PYCARD/IFI27/TRAF3/SERINC3/PCBP2/PLSCR1/IL10RB/LYST/SETD2/PUM2/APOBEC3A/ADAR/IRF2/IL12RB1/ABCE1/EIF2AK2/PPM1B/TRIM5/ITCH/LSM14A/PUM1/ANKRD17…
GO:0071453	GO:0071453	cellular response to oxygen levels	175	0.714737	1.24497	0.000999001	0.0142699	0.0101477	2433	tags=45%, list=16%, signal=39%	PSME2/ZFP36L1/PSMB9/PSME1/CYBB/PSMB8/HIF1A/HMOX1/NAMPT/PSMB10/PSMA3/LMNA/MALAT1/LIMD1/PSMA4/PSMA2/PSMA5/MDM4/PSMB1/UBC/NFE2L2/PSMB3/PSMB6/ICAM1/PSMA7/PTEN/ATP6V1G1/SLC8A1/EP300/PSMB2/UBA52/HIPK2/P4HB/ATP6V1A/NOP53/CBL/ATP6V0D1/PSMD14/GNB1/PSMC3/RBPJ/NPEPPS/TMBIM6/PSMD7/FOXO3/PSMD11/CHCHD2/UBB/CFLAR/PSMD8/PSMA1/PSMC2/PSMC1/AKT1/CREBBP/VHL/ADAM8/PSMB7/PSMB5/SRC/RPS27A/KCNMB1/ATF4/PSMD1/EIF4EBP1/ATP…
GO:0086065	GO:0086065	cell communication involved in cardiac conduction	27	0.747099	1.24481	0.045954	0.14763	0.104984	2040	tags=30%, list=13%, signal=26%	CALM1/FLNA/SLC8A1/ATP1A1/CALM2/SRI/PRKACA/KCNQ1
GO:0035278	GO:0035278	miRNA mediated inhibition of translation	13	0.767839	1.24469	0.0914573	0.226164	0.160831	3144	tags=77%, list=20%, signal=62%	ZFP36/AGO2/TNRC6B/AGO3/TNRC6A/AGO4/RBM4/AGO1/STAT3/EIF4G1
GO:0040033	GO:0040033	negative regulation of translation, ncRNA-mediated	13	0.767839	1.24469	0.0914573	0.226164	0.160831	3144	tags=77%, list=20%, signal=62%	ZFP36/AGO2/TNRC6B/AGO3/TNRC6A/AGO4/RBM4/AGO1/STAT3/EIF4G1
GO:0045974	GO:0045974	regulation of translation, ncRNA-mediated	13	0.767839	1.24469	0.0914573	0.226164	0.160831	3144	tags=77%, list=20%, signal=62%	ZFP36/AGO2/TNRC6B/AGO3/TNRC6A/AGO4/RBM4/AGO1/STAT3/EIF4G1
GO:1902004	GO:1902004	positive regulation of amyloid-beta formation	12	0.770876	1.24459	0.0984925	0.235514	0.167481	579	tags=25%, list=4%, signal=24%	GSAP/IFNGR1/PICALM
GO:0002431	GO:0002431	Fc receptor mediated stimulatory signaling pathway	90	0.723162	1.24447	0.002997	0.0256441	0.0182362	2827	tags=51%, list=18%, signal=42%	FCGR1A/HSP90AB1/ACTR2/FCGR2A/NCKAP1L/HSP90AA1/MYO1G/SYK/FCER1G/IGKC/FCGR2B/WIPF1/MAPK1/ACTR3/LYN/BRK1/FGR/IGLC2/WAS/PTPRC/CDC42/CRK/BAIAP2/ACTB/FCGR3A/RAP1A/ELMO1/NCK1/PLSCR1/FYN/CD47/WIPF2/LIMK1/SRC/PIK3R1/IGLC3/RAC1/PLCG2/PRKCD/IGHG1/CSK/PIK3CB/PIK3CA/ACTG1/VAV3/APPL1
GO:0048260	GO:0048260	positive regulation of receptor-mediated endocytosis	35	0.741943	1.24437	0.025974	0.104955	0.0746363	2772	tags=46%, list=18%, signal=38%	B2M/DAB2/ARRB2/CD63/SYK/RAB21/CBL/HIP1/ANXA2/TBC1D5/DNM2/HNRNPK/PLCG2/AHI1/AP2A1/ARRB1
GO:0031646	GO:0031646	positive regulation of neurological system process	33	0.74446	1.24414	0.024975	0.102673	0.0730133	1687	tags=24%, list=11%, signal=22%	TNFRSF1B/PTAFR/PTEN/ITGAX/BAIAP2/PTK2B/SSH1/HGF
GO:0061041	GO:0061041	regulation of wound healing	88	0.723376	1.2441	0.001998	0.0191413	0.0136119	2366	tags=35%, list=15%, signal=30%	THBS1/CD9/SERPING1/TNFAIP3/CD36/SH2B3/MYH9/PLEK/NFE2L2/SYK/FCER1G/PTEN/LYN/TLR4/TGFBR2/CRK/HPSE/ANXA2/CD109/SRSF6/CLEC7A/ANXA1/SERPINB2/RREB1/THBD/CLASP2/PLAU/ANO6/PRKCA/PRKCD/UBASH3B
GO:0034135	GO:0034135	regulation of toll-like receptor 2 signaling pathway	10	0.78262	1.24409	0.111449	0.252797	0.179771	1632	tags=50%, list=10%, signal=45%	TNFAIP3/CYBA/LYN/PJA2/TLR6
GO:0071364	GO:0071364	cellular response to epidermal growth factor stimulus	35	0.74172	1.24399	0.027972	0.109578	0.0779236	2725	tags=46%, list=17%, signal=38%	ZFP36L1/ZFP36L2/ZFP36/IQGAP1/DUSP22/CBL/BAIAP2/PTPN12/CFLAR/STAT5B/AKT1/PDPK1/EEF1A1/GSTP1/BECN1/SYAP1
GO:0042773	GO:0042773	ATP synthesis coupled electron transport	81	0.724602	1.24387	0.002997	0.0256441	0.0182362	2421	tags=56%, list=15%, signal=47%	COX7B/COX5B/CYCS/NDUFA1/UQCRH/COX6C/NDUFA4/SDHD/COX5A/BID/NDUFS6/COX8A/NDUFB9/NDUFS7/NDUFA12/UQCR10/COX6A1/NDUFA13/NDUFAB1/PARK7/NDUFB7/NDUFB5/CYC1/ISCU/COX6B1/NDUFB2/NDUFV2/COX7C/NDUFC2/UQCRFS1/NDUFS4/NDUFB6/NDUFB3/COX4I1/NDUFA6/NDUFA9/NDUFS8/COA6/NDUFB1/UQCRC1/DNAJC15/NDUFS3/MECP2/NDUFB8/UQCRB
GO:0021545	GO:0021545	cranial nerve development	25	0.747928	1.24371	0.047	0.149365	0.106218	2727	tags=36%, list=17%, signal=30%	SLC1A3/MAFB/CTNNB1/TIFAB/EGR2/EPHB2/NRP2/TMEM126A/RPL24
GO:0030149	GO:0030149	sphingolipid catabolic process	21	0.751606	1.2437	0.06	0.17305	0.123061	3135	tags=67%, list=20%, signal=53%	GM2A/HEXB/ASAH1/SPHK1/PSAP/SGPL1/PDXDC1/GALC/ACER3/PRKCD/GLA/NEU3/NAGA/GBA
GO:0044091	GO:0044091	membrane biogenesis	23	0.74997	1.24359	0.056	0.16538	0.117606	1864	tags=30%, list=12%, signal=27%	S100A10/SERINC1/PTEN/ANXA2/PSAP/EPHB2/FLOT1
GO:1902175	GO:1902175	regulation of oxidative stress-induced intrinsic apoptotic signaling pathway	23	0.749793	1.2433	0.056	0.16538	0.117606	1963	tags=35%, list=13%, signal=30%	SOD2/HIF1A/HSPB1/NFE2L2/P4HB/PARK7/AKT1/SFPQ
GO:0060395	GO:0060395	SMAD protein signal transduction	35	0.741233	1.24318	0.027972	0.109578	0.0779236	1493	tags=29%, list=10%, signal=26%	DAB2/JUN/FOS/TGFBR1/HIPK2/SKI/LNPEP/SMAD5/SMAD2/TGFB1
GO:0001666	GO:0001666	response to hypoxia	257	0.709247	1.24312	0.000999001	0.0142699	0.0101477	2604	tags=42%, list=17%, signal=36%	PSME2/ZFP36L1/PSMB9/PSME1/THBS1/CYBB/PSMB8/AGTRAP/HIF1A/HMOX1/CAT/CAPN2/PSMB10/PSMA3/CYBA/LMNA/MALAT1/APAF1/LIMD1/PSMA4/ATM/PSMA2/PSMA5/MDM4/PSMB1/UBC/NFE2L2/PSMB3/PSMB6/ICAM1/PSMA7/PTEN/BIRC2/SLC8A1/EP300/CD38/PSMB2/UBA52/HK2/ACTN4/HIPK2/TGFBR2/CREB1/ITPR2/P4HB/NOP53/PKM/PSMD14/GNB1/PTK2B/MTHFR/ASCL2/HSP90B1/PSMC3/RBPJ/NPEPPS/TMBIM6/PSMD7/FOXO3/PSMD11/VEGFB/CHCHD2/NF1/ALKBH5/UBB/CFLAR/PSMD8/PSMA…
GO:0051043	GO:0051043	regulation of membrane protein ectodomain proteolysis	16	0.757973	1.24292	0.0880881	0.220444	0.156763	1807	tags=44%, list=12%, signal=39%	TNFRSF1B/TIMP1/ADAM9/ROCK1/FURIN/ADAM8/IL10
GO:0071347	GO:0071347	cellular response to interleukin-1	149	0.714741	1.24291	0.000999001	0.0142699	0.0101477	2401	tags=38%, list=15%, signal=33%	GBP1/PSME2/PSMB9/PSME1/GBP2/PSMB8/HIF1A/NFKBIA/PSMB10/PSMA3/CUL1/KMO/PSMA4/PSMA2/PSMA5/PSMB1/UBC/PSMB3/PSMB6/ICAM1/PSMA7/PSMB2/UBA52/SQSTM1/GBP3/RC3H1/YY1/IRAK3/TAB2/PSMD14/NFKB1/PYCARD/PSMC3/MAP3K3/PSMD7/PELI1/PSMD11/UBB/PSMD8/CD47/PSMA1/PSMC2/PSMC1/IKBKB/PSMB7/PSMB5/RPS27A/TANK/PSMD1/PSMB4/PSMA6/CHI3L1/PSMC4/RPS6KA5/NOD2/PSMC5/MAP3K7
GO:0010950	GO:0010950	positive regulation of endopeptidase activity	135	0.716007	1.24284	0.000999001	0.0142699	0.0101477	3186	tags=46%, list=20%, signal=37%	PSME2/S100A9/PSME1/S100A8/CTSH/TNFSF10/LGMN/MBP/PRELID1/JAK2/CTSD/APAF1/DDX3X/DAPK1/SYK/HSPE1/CYCS/PICALM/LYN/GRAMD4/BID/RACK1/ASPH/CARD8/NDUFA13/LGALS9/NLRP12/HIP1/PSMD14/HMGB1/VSIR/PYCARD/ADRM1/PPM1F/CLEC7A/FYN/DAP/MALT1/RPS3/HSPD1/FIS1/BAX/ARL6IP5/CASP10/MAP3K5/ROCK2/CASP4/VCP/NLRC4/BCAP31/ARRB1/AIM2/FAM162A/STAT3/PDCD5/NLRP3/PML/RPS27L/PSME3/TRAF2/P2RX1/ST18
GO:0001958	GO:0001958	endochondral ossification	16	0.757837	1.2427	0.0880881	0.220444	0.156763	2764	tags=38%, list=18%, signal=31%	MEF2C/MEF2D/GNAS/INPPL1/RUNX2/MMP14
GO:0036075	GO:0036075	replacement ossification	16	0.757837	1.2427	0.0880881	0.220444	0.156763	2764	tags=38%, list=18%, signal=31%	MEF2C/MEF2D/GNAS/INPPL1/RUNX2/MMP14
GO:0060325	GO:0060325	face morphogenesis	22	0.750219	1.24247	0.057	0.167513	0.119123	1493	tags=41%, list=10%, signal=37%	TIPARP/EP300/ANKRD11/ASPH/SKI/RRAS/NIPBL/SGPL1/TGFB1
GO:0090594	GO:0090594	inflammatory response to wounding	11	0.773058	1.24239	0.103726	0.24235	0.172342	197	tags=27%, list=1%, signal=27%	TIMP1/HIF1A/HMOX1
GO:0015721	GO:0015721	bile acid and bile salt transport	14	0.764508	1.24236	0.0962889	0.232188	0.165116	2567	tags=36%, list=16%, signal=30%	RXRA/SLCO2B1/ABCC3/NCOA2/NCOA1
GO:0090659	GO:0090659	walking behavior	18	0.75534	1.24226	0.077	0.202309	0.143867	2477	tags=39%, list=16%, signal=33%	ARRB2/HIPK2/ABHD12/OXR1/PSAP/KCNJ10/CLN8
GO:0048843	GO:0048843	negative regulation of axon extension involved in axon guidance	17	0.756287	1.24211	0.0810811	0.208879	0.14854	771	tags=18%, list=5%, signal=17%	SEMA4D/SEMA4A/SEMA6B
GO:0010657	GO:0010657	muscle cell apoptotic process	50	0.731286	1.24205	0.018981	0.0865928	0.0615785	2522	tags=36%, list=16%, signal=30%	SOD2/ARRB2/HMOX1/JAK2/CAPN2/STK4/APAF1/NFE2L2/PTEN/DNMT1/GNB1/PTK2B/CFLAR/ATF4/PDPK1/MAP3K5/PDCD4/PPP1R10
GO:0048738	GO:0048738	cardiac muscle tissue development	111	0.718801	1.242	0.001998	0.0191413	0.0136119	1767	tags=28%, list=11%, signal=25%	MEF2C/ARRB2/NRG1/RXRA/CALR/MEF2A/LMNA/ENG/RGS2/MAPK1/PTEN/SLC8A1/FKBP1A/TGFBR1/G6PD/PIM1/ARID1A/TGFBR2/CREB1/ITGB1/YY1/AKAP13/HNRNPU/RBPJ/JARID2/ARID2/NDUFV2/TGFB1/DDX39B/PRKAR1A/MAPK14
GO:1903358	GO:1903358	regulation of Golgi organization	14	0.764241	1.24192	0.0962889	0.232188	0.165116	2183	tags=50%, list=14%, signal=43%	PDE4DIP/MAPK1/MAP2K1/CAMSAP2/USP6NL/DNM2/AKAP9
GO:0060993	GO:0060993	kidney morphogenesis	41	0.734503	1.2419	0.025974	0.104955	0.0746363	2519	tags=27%, list=16%, signal=23%	STAT1/LRRK2/GCNT1/CTNNB1/BASP1/TGFB1/DLG1/CTNNBIP1/SMAD4/AHI1/BCL2
GO:0000212	GO:0000212	meiotic spindle organization	11	0.772705	1.24182	0.103726	0.24235	0.172342	2155	tags=27%, list=14%, signal=24%	MYH9/ATRX/PPP2R1A
GO:0007565	GO:0007565	female pregnancy	119	0.71709	1.24172	0.001998	0.0191413	0.0136119	2716	tags=37%, list=17%, signal=31%	IDO1/MMP9/TIMP1/RXRA/CALR/VMP1/NAMPT/PRDM1/CAPN2/AGO2/FOS/ASH1L/APOL2/SP3/RGS2/MAPK1/SLC38A2/CD38/ARID1A/TGFBR2/RPL29/LGALS9/C1QBP/LNPEP/HAVCR2/TGFB1/CTSB/AKT1/THBD/KRAS/RARA/PTGS2/COMT/ADIPOR2/KPNA6/SMURF2/VDR/ITGA5/TRIM28/BCL2/BSG/PCSK5/UBE2Q1/AKR1B1
GO:0014812	GO:0014812	muscle cell migration	56	0.728396	1.24171	0.015984	0.0778906	0.0553901	2690	tags=39%, list=17%, signal=33%	MEF2C/SORL1/PLEKHO1/LRP1/IQGAP1/NFE2L2/AIF1/CORO1B/ROCK1/DOCK5/AKIRIN1/CRK/SSH1/ANXA1/SRC/ATP7A/PLAU/GSTP1/MDM2/TRIB1/BCL2/APEX1
GO:0090140	GO:0090140	regulation of mitochondrial fission	19	0.752493	1.24166	0.0750751	0.199368	0.141776	2564	tags=32%, list=16%, signal=26%	LRRK2/STAT2/VPS35/FIS1/DDHD1/DNM1L
GO:0070498	GO:0070498	interleukin-1-mediated signaling pathway	96	0.72005	1.24163	0.002997	0.0256441	0.0182362	3245	tags=58%, list=21%, signal=47%	PSME2/PSMB9/PSME1/PSMB8/NFKBIA/PSMB10/PSMA3/CUL1/PSMA4/PSMA2/PSMA5/PSMB1/UBC/PSMB3/PSMB6/PSMA7/PSMB2/UBA52/SQSTM1/IRAK3/TAB2/PSMD14/NFKB1/PSMC3/MAP3K3/PSMD7/PELI1/PSMD11/UBB/PSMD8/PSMA1/PSMC2/PSMC1/IKBKB/PSMB7/PSMB5/RPS27A/PSMD1/PSMB4/PSMA6/PSMC4/RPS6KA5/NOD2/PSMC5/MAP3K7/PSMD13/PELI2/IL1RAP/IRAK1/VRK2/PSME4/PSMD3/PSME3/ST18/FBXW11/RBX1
GO:0045807	GO:0045807	positive regulation of endocytosis	117	0.717456	1.24155	0.001998	0.0191413	0.0136119	2088	tags=36%, list=13%, signal=31%	B2M/LRRK2/DAB2/CD14/IL2RG/ARRB2/LRP1/SLC11A1/CALR/CD63/RAB31/CD36/CYBA/NCKAP1L/ITGAV/SYK/FCER1G/FCGR2B/PPP3CA/C2/ACTN4/PTPRC/RAB21/CBL/MERTK/HIP1/RAP1A/IL15/PYCARD/ANXA2/TBC1D5/CLEC7A/CD47/FPR2/ABCA7/DNM2/FLOT1/HNRNPK/CAMK1D/ITSN1/SIRPB1/ANO6
GO:0050702	GO:0050702	interleukin-1 beta secretion	43	0.733227	1.24152	0.023976	0.0999252	0.0710596	3067	tags=56%, list=20%, signal=45%	GBP5/TNFAIP3/TLR8/CD36/FOXP1/GSDMD/P2RX7/TLR4/CARD8/LGALS9/NLRP12/HMGB1/TMEM106A/PYCARD/HK1/SERPINB1/TLR6/CARD16/NOD2/NLRC4/LILRA2/AIM2/NLRP3/PML
GO:0046426	GO:0046426	negative regulation of JAK-STAT cascade	17	0.755925	1.24152	0.0830831	0.212024	0.150776	3313	tags=65%, list=21%, signal=51%	PARP14/SH2B3/LEPROT/PPP2CA/SOCS1/VHL/ADIPOR1/PPP2R1A/HGS/SOCS3/GGNBP2
GO:1904893	GO:1904893	negative regulation of STAT cascade	17	0.755925	1.24152	0.0830831	0.212024	0.150776	3313	tags=65%, list=21%, signal=51%	PARP14/SH2B3/LEPROT/PPP2CA/SOCS1/VHL/ADIPOR1/PPP2R1A/HGS/SOCS3/GGNBP2
GO:1902107	GO:1902107	positive regulation of leukocyte differentiation	122	0.716643	1.24152	0.001998	0.0191413	0.0136119	2489	tags=40%, list=16%, signal=34%	ZFP36L1/CD74/RUNX3/LILRB4/HCLS1/JUN/FOS/NCKAP1L/TYROBP/SYK/ZMIZ1/RB1/CD101/GNAS/PTPRC/TGFBR2/FES/CREB1/CD86/TESC/LGALS9/AP3B1/PPARGC1B/HMGB1/VSIR/IL15/CD46/KLF10/CA2/INPP5D/SOCS1/CD4/TGFB1/SASH3/ANXA1/MALT1/ADAM8/IL12RB1/RARA/PRKCA/ZBTB7B/CTNNBIP1/NFKBIZ/ACIN1/BTN2A2/HAX1/VNN1/PNP/TRIB1
GO:0030260	GO:0030260	entry into host cell	101	0.719527	1.24148	0.001998	0.0191413	0.0136119	2039	tags=39%, list=13%, signal=34%	CD74/CLEC5A/CD81/LGALS1/ANPEP/IFITM3/WWP1/ITGAV/SLC1A5/CTNNB1/ICAM1/TFRC/TRIM38/CTNND1/F11R/TNFRSF14/MRC1/DYNLT1/GRK2/P4HB/CD86/ITGB1/LGALS9/CBL/TRIM25/UVRAG/ITGB5/CD46/HSPA1A/TRIM8/NECTIN2/CD4/CTSB/SRC/FCN1/TRIM5/ITCH/CD55/WWP2
GO:0044409	GO:0044409	entry into host	101	0.719527	1.24148	0.001998	0.0191413	0.0136119	2039	tags=39%, list=13%, signal=34%	CD74/CLEC5A/CD81/LGALS1/ANPEP/IFITM3/WWP1/ITGAV/SLC1A5/CTNNB1/ICAM1/TFRC/TRIM38/CTNND1/F11R/TNFRSF14/MRC1/DYNLT1/GRK2/P4HB/CD86/ITGB1/LGALS9/CBL/TRIM25/UVRAG/ITGB5/CD46/HSPA1A/TRIM8/NECTIN2/CD4/CTSB/SRC/FCN1/TRIM5/ITCH/CD55/WWP2
GO:0051806	GO:0051806	entry into cell of other organism involved in symbiotic interaction	101	0.719527	1.24148	0.001998	0.0191413	0.0136119	2039	tags=39%, list=13%, signal=34%	CD74/CLEC5A/CD81/LGALS1/ANPEP/IFITM3/WWP1/ITGAV/SLC1A5/CTNNB1/ICAM1/TFRC/TRIM38/CTNND1/F11R/TNFRSF14/MRC1/DYNLT1/GRK2/P4HB/CD86/ITGB1/LGALS9/CBL/TRIM25/UVRAG/ITGB5/CD46/HSPA1A/TRIM8/NECTIN2/CD4/CTSB/SRC/FCN1/TRIM5/ITCH/CD55/WWP2
GO:0051828	GO:0051828	entry into other organism involved in symbiotic interaction	101	0.719527	1.24148	0.001998	0.0191413	0.0136119	2039	tags=39%, list=13%, signal=34%	CD74/CLEC5A/CD81/LGALS1/ANPEP/IFITM3/WWP1/ITGAV/SLC1A5/CTNNB1/ICAM1/TFRC/TRIM38/CTNND1/F11R/TNFRSF14/MRC1/DYNLT1/GRK2/P4HB/CD86/ITGB1/LGALS9/CBL/TRIM25/UVRAG/ITGB5/CD46/HSPA1A/TRIM8/NECTIN2/CD4/CTSB/SRC/FCN1/TRIM5/ITCH/CD55/WWP2
GO:0036344	GO:0036344	platelet morphogenesis	17	0.755885	1.24145	0.0830831	0.212024	0.150776	2415	tags=41%, list=15%, signal=35%	MEF2C/MYH9/EP300/ZNF385A/ACTN1/CIB1/NBEAL2
GO:0060538	GO:0060538	skeletal muscle organ development	96	0.719935	1.24143	0.002997	0.0256441	0.0182362	2519	tags=34%, list=16%, signal=29%	VAMP5/MEF2C/DDX17/DDX5/FOS/CTNNB1/MEF2D/EEF2/PPP3CA/EP300/RB1/AKIRIN1/SKI/EGR2/BASP1/NR1D2/MYL6/NF1/CFLAR/TGFB1/BTG2/NLN/MAPK14/FLOT1/UQCC2/HDAC9/YBX3/PRKAA1/FOXN2/ZBTB18/GPCPD1/CFL2/BCL2
GO:0070555	GO:0070555	response to interleukin-1	167	0.712905	1.24137	0.000999001	0.0142699	0.0101477	2327	tags=40%, list=15%, signal=34%	GBP1/PSME2/PSMB9/PSME1/GBP2/PSMB8/HIF1A/NFKBIA/PSMB10/PSMA3/CYBA/CUL1/KMO/PSMA4/PSMA2/PSMA5/PSMB1/UBC/PSMB3/PSMB6/ICAM1/PSMA7/CD38/TNFRSF11A/PSMB2/UBA52/SQSTM1/GBP3/RC3H1/LGALS9/YY1/IRAK3/TAB2/PSMD14/NFKB1/MTHFR/PYCARD/PSMC3/MAP3K3/PSMD7/PELI1/PSMD11/UBB/PSMD8/CD47/PSMA1/PSMC2/PSMC1/ANXA1/IKBKB/HNMT/PSMB7/PSMB5/SRC/RPS27A/TANK/PSMD1/PSMB4/PSMA6/YTHDC2/PRKCA/CHI3L1/PSMC4/RPS6KA5/NOD2/PSMC5
GO:0046683	GO:0046683	response to organophosphorus	82	0.723231	1.24132	0.001998	0.0191413	0.0136119	2183	tags=35%, list=14%, signal=31%	STAT1/ZFP36L1/PTAFR/JUN/FOS/P2RX7/PTEN/BIRC2/SLC8A1/ITPR2/HSPA5/PPARGC1B/RAP1A/PTK2B/PIK3CG/HSP90B1/NME1/SSH1/TAF1/AHR/NDUFS4/P2RX4/THBD/DUSP1/JUND/FDX1/KCNQ1/PTGS2/AKAP9
GO:0010661	GO:0010661	positive regulation of muscle cell apoptotic process	22	0.749509	1.24129	0.057	0.167513	0.119123	544	tags=18%, list=3%, signal=18%	SOD2/CAPN2/STK4/PTEN
GO:0050995	GO:0050995	negative regulation of lipid catabolic process	15	0.75938	1.24097	0.0940941	0.22893	0.162798	2138	tags=40%, list=14%, signal=35%	SORL1/APOC1/PIK3CG/AKT1/PRKAA1/CRTC3
GO:0051145	GO:0051145	smooth muscle cell differentiation	35	0.739818	1.2408	0.027972	0.109578	0.0779236	2500	tags=37%, list=16%, signal=31%	SOD2/MEF2C/ENG/EREG/CTNNB1/DNMT1/TGFB1/EPC1/ANKRD17/NFATC3/MECP2/PDCD4/MED28
GO:0030947	GO:0030947	regulation of vascular endothelial growth factor receptor signaling pathway	21	0.749758	1.24064	0.06	0.17305	0.123061	2352	tags=33%, list=15%, signal=28%	MYOF/HIF1A/PRKCB/PTPN1/ARNT/HHEX/ITGA5
GO:0001944	GO:0001944	vasculature development	444	0.703362	1.24061	0.000999001	0.0142699	0.0101477	2433	tags=31%, list=16%, signal=27%	STAT1/FN1/SOD2/STAB1/TYMP/ZFP36L1/MEF2C/BTG1/RNF213/THBS1/CTSH/TGFBI/CYBB/LRP1/C5AR1/HIF1A/ANPEP/PECAM1/QKI/HMOX1/CXCL10/MYDGF/CD40/ITGB2/TNFAIP3/PRDM1/HSPB1/JUN/SAT1/PRKCB/MYH9/TNFAIP2/AGO2/CLIC4/GPNMB/ENG/STK4/TIPARP/SEMA4A/EREG/COL23A1/C3AR1/ITGAV/NFE2L2/CTNNB1/SYK/ARHGAP24/MAPK1/PTEN/MYO1E/ZMIZ1/IL6R/SPRED1/HK2/TGFBR1/PRCP/ROCK1/HIPK2/ATP5IF1/ITGAX/ARID1A/TGFBR2/ELK3/DNMT1/ITGB1/EMC10/SPHK1/P…
GO:0018146	GO:0018146	keratan sulfate biosynthetic process	16	0.75633	1.24022	0.0920921	0.226598	0.16114	2033	tags=31%, list=13%, signal=27%	ST3GAL6/B4GALT5/ST3GAL1/CHST2/B3GNT2
GO:0042113	GO:0042113	B cell activation	214	0.708759	1.24019	0.000999001	0.0142699	0.0101477	2575	tags=36%, list=16%, signal=30%	ZFP36L1/TNFSF13B/MEF2C/CD74/GPR183/ZFP36L2/SLAMF8/CD81/LGALS1/GAPT/SWAP70/CD40/TNFAIP3/PRKCB/NCKAP1L/IGHA1/TYROBP/ATM/DOCK10/SYK/IGKC/TFRC/FCGR2B/BST2/SP3/ITGA4/NOTCH2/EP300/LYN/CD38/NBN/SLC39A10/TLR4/IGLC2/PTPRC/SAMSN1/FNIP1/ITGB1/RC3H1/STAT6/JAK3/ERCC1/LFNG/PTK2B/RBPJ/PELI1/INPP5D/RNF168/TGFB1/SKAP2/SASH3/IL27RA/LAT2/ICOSLG/CMTM7/MALT1/AHR/HSPD1/IL10/BAX/MFNG/PIK3R1/HDAC9/IGLC3/PLCG2/PKN1/PRKCD…
GO:0019098	GO:0019098	reproductive behavior	17	0.755061	1.2401	0.0860861	0.217337	0.154555	2715	tags=47%, list=17%, signal=39%	FUOM/HEXB/PTEN/CREBRF/MBD2/HDAC2/NCOA1/UBE2Q1
GO:0042775	GO:0042775	mitochondrial ATP synthesis coupled electron transport	80	0.722989	1.24002	0.004995	0.036639	0.026055	2421	tags=55%, list=15%, signal=47%	COX7B/COX5B/CYCS/NDUFA1/UQCRH/COX6C/NDUFA4/SDHD/COX5A/BID/NDUFS6/COX8A/NDUFB9/NDUFS7/NDUFA12/UQCR10/COX6A1/NDUFA13/NDUFAB1/PARK7/NDUFB7/NDUFB5/CYC1/ISCU/COX6B1/NDUFB2/NDUFV2/COX7C/NDUFC2/UQCRFS1/NDUFS4/NDUFB6/NDUFB3/COX4I1/NDUFA6/NDUFA9/NDUFS8/NDUFB1/UQCRC1/DNAJC15/NDUFS3/MECP2/NDUFB8/UQCRB
GO:2000353	GO:2000353	positive regulation of endothelial cell apoptotic process	15	0.758794	1.24001	0.0940941	0.22893	0.162798	2357	tags=40%, list=15%, signal=34%	THBS1/CD40/ITGA4/FOXO3/ANO6/PDCD4
GO:0043031	GO:0043031	negative regulation of macrophage activation	12	0.768017	1.23998	0.103518	0.242091	0.172158	913	tags=33%, list=6%, signal=31%	FCGR2B/PTPRC/NR1H3/VSIG4
GO:0048643	GO:0048643	positive regulation of skeletal muscle tissue development	11	0.771551	1.23997	0.104733	0.243113	0.172884	2519	tags=45%, list=16%, signal=38%	MEF2C/CTNNB1/FLOT1/PRKAA1/BCL2
GO:0043266	GO:0043266	regulation of potassium ion transport	48	0.730698	1.23987	0.016983	0.0812081	0.0577493	2183	tags=42%, list=14%, signal=36%	CD63/CAB39/FLNA/WNK1/PTEN/KCNE3/YWHAE/PTK2B/VAMP2/KCNAB2/PRNP/KCNJ2/KCNMB1/DNM2/ATF4/WWP2/KCNQ1/DLG1/ANO6/AKAP9
GO:0015807	GO:0015807	L-amino acid transport	40	0.733884	1.23984	0.027972	0.109578	0.0779236	1950	tags=32%, list=12%, signal=29%	SLC43A2/SLC11A1/SLC1A3/SLC7A8/SLC1A5/SLC7A7/RGS2/SLC1A4/SLC36A1/SLC7A6/SLC3A2/KCNJ10/ARL6IP5
GO:0036293	GO:0036293	response to decreased oxygen levels	267	0.706701	1.23982	0.000999001	0.0142699	0.0101477	2604	tags=42%, list=17%, signal=35%	PSME2/ZFP36L1/PSMB9/PSME1/THBS1/CYBB/PSMB8/AGTRAP/HIF1A/HMOX1/CAT/NAMPT/CAPN2/PSMB10/PSMA3/CYBA/LMNA/MALAT1/APAF1/LIMD1/PSMA4/ATM/PSMA2/PSMA5/MDM4/PSMB1/UBC/NFE2L2/PSMB3/PSMB6/ICAM1/PSMA7/PTEN/BIRC2/SLC8A1/EP300/CD38/PSMB2/UBA52/HK2/ACTN4/HIPK2/TGFBR2/CREB1/ITPR2/P4HB/NOP53/CBL/PKM/PSMD14/GNB1/PTK2B/MTHFR/ASCL2/HSP90B1/PSMC3/RBPJ/NPEPPS/TMBIM6/PSMD7/FOXO3/PSMD11/VEGFB/CHCHD2/NF1/ALKBH5/UBB/CFLAR/…
GO:1904019	GO:1904019	epithelial cell apoptotic process	69	0.724169	1.2398	0.00599401	0.0412548	0.0293374	2357	tags=38%, list=15%, signal=32%	ZFP36L1/THBS1/ZFP36/ARRB2/HMOX1/CD40/TNFAIP3/JAK2/STK4/ARF6/NFE2L2/ICAM1/ITGA4/RB1/BID/TGFBR2/PIK3CG/FOXO3/SRSF6/CFLAR/IL10/PDPK1/ANO6/SORT1/MAP3K5/PDCD4
GO:0032648	GO:0032648	regulation of interferon-beta production	47	0.730751	1.23959	0.020979	0.0922805	0.0656232	1891	tags=43%, list=12%, signal=38%	IRF1/TLR8/DDX3X/NMI/TRIM38/REL/IFIH1/RNF135/TLR4/TLR7/LILRB1/HMGB2/YY1/ZBTB20/MAVS/PYCARD/TRAF3/FLOT1/RELB/PPM1B
GO:0048679	GO:0048679	regulation of axon regeneration	18	0.753677	1.23952	0.082	0.209852	0.149231	1128	tags=28%, list=7%, signal=26%	LRP1/PTEN/CERS2/STK24/MAP2K1
GO:0010523	GO:0010523	negative regulation of calcium ion transport into cytosol	13	0.764626	1.23949	0.0954774	0.231053	0.164308	1493	tags=46%, list=10%, signal=42%	CALM1/GSTO1/CALM2/SRI/TMBIM6/TGFB1
GO:0050773	GO:0050773	regulation of dendrite development	103	0.718171	1.23943	0.001998	0.0191413	0.0136119	2011	tags=31%, list=13%, signal=27%	MEF2C/LRRK2/SDC2/SEMA4D/PREX1/ACTR2/TIAM1/ARF6/IQGAP1/CAMK1/PTEN/PPP3CA/ASAP1/RAP2A/TNIK/UBE3A/CUX1/YWHAH/RAB21/CRK/BAIAP2/SRGAP2C/ABI2/CFL1/SIPA1L1/CAMSAP2/BCL11A/STK11/PAFAH1B1/CAMK1D/CRKL/ITSN1
GO:0043122	GO:0043122	regulation of I-kappaB kinase/NF-kappaB signaling	204	0.708851	1.23943	0.000999001	0.0142699	0.0101477	2432	tags=37%, list=16%, signal=32%	STAT1/S100A4/CD74/TNFSF10/APOL3/LGALS1/SLC20A1/HMOX1/CD40/TNFAIP3/HSPB1/CD36/PRKCB/BIRC3/OPTN/ALPK1/FLNA/TRIM22/CTNNB1/ASH1L/BST2/SECTM1/TRIM38/BIRC2/REL/FKBP1A/SQSTM1/TLR4/CARD8/IKBKE/TIFA/LGALS9/NLRP12/TNIP1/TRIM25/TAB2/AKAP13/TMEM106A/DDX21/TNFRSF1A/MAVS/PYCARD/MAP3K3/PELI1/LTBR/TRIM8/CFLAR/FYN/CD4/CLEC6A/BRD4/MALT1/IKBKB/AKT1/NDFIP1/TLR6/RHOC/TANK/NUP62/PPM1B/TRIM5/CX3CR1/PDPK1/EEF1D/CXXC5/CA…
GO:0002371	GO:0002371	dendritic cell cytokine production	12	0.767674	1.23942	0.103518	0.242091	0.172158	2321	tags=50%, list=15%, signal=43%	BST2/TLR4/JAK3/DDX21/MAVS/NOD2
GO:0048259	GO:0048259	regulation of receptor-mediated endocytosis	66	0.724577	1.2394	0.00899101	0.0526797	0.037462	2606	tags=47%, list=17%, signal=39%	B2M/DAB2/ARRB2/CD63/ARF6/SYK/PICALM/APOC1/ANKRD13D/MKLN1/AAK1/RAB21/CBL/HIP1/ANXA2/LRPAP1/ANKRD13A/TBC1D5/SDCBP/ATXN2/DNM2/FLOT1/HNRNPK/NUMB/RAC1/PLCG2/SMAP1/CD2AP/AHI1/PIK3CB/AP2A1
GO:0014031	GO:0014031	mesenchymal cell development	49	0.729727	1.23937	0.017982	0.0839381	0.0596907	771	tags=16%, list=5%, signal=16%	FN1/NRG1/HIF1A/SEMA4D/SEMA4A/MAPK1/ZEB2/SEMA6B
GO:0002689	GO:0002689	negative regulation of leukocyte chemotaxis	14	0.762593	1.23925	0.0992979	0.236502	0.168183	1882	tags=29%, list=12%, signal=25%	SLAMF8/C5AR2/DDT/DUSP1
GO:0009988	GO:0009988	cell-cell recognition	43	0.731874	1.23923	0.023976	0.0999252	0.0710596	2250	tags=23%, list=14%, signal=20%	CD9/CD81/LGALS3/HVCN1/HAVCR2/MSN/DOCK8/VDAC2/DLG1/CATSPER1
GO:0070167	GO:0070167	regulation of biomineral tissue development	49	0.729582	1.23912	0.017982	0.0839381	0.0596907	1089	tags=24%, list=7%, signal=23%	MEF2C/SRGN/ANKH/HIF1A/ATP2B1/BMP2K/P2RX7/FAM20C/SLC8A1/ROCK1/ISG15/PTK2B
GO:0043491	GO:0043491	protein kinase B signaling	166	0.711609	1.23902	0.000999001	0.0142699	0.0101477	2161	tags=33%, list=14%, signal=28%	ZFP36L1/TXN/THBS1/ARRB2/NRG1/HCLS1/MYDGF/CD40/SH2B3/HSP90AB1/RHOG/ENG/PIK3R5/HSP90AA1/EREG/PTEN/TGFBR1/RAC2/RACK1/CD86/ITGB1/NOP53/MERTK/C1QBP/HIP1/PARK7/RRAS/HPSE/PIK3CG/RTN4/OSBPL8/FYN/RICTOR/RNF41/TGFB1/SETX/AKT1/STK11/ADAM8/HGF/SESN3/SRC/P2RX4/PIK3R1/CX3CR1/ITSN1/INSR/GCNT2/RPS6KB2/CIB1/DLG1/PPP2R5C/CHI3L1/RAC1
GO:0002706	GO:0002706	regulation of lymphocyte mediated immunity	125	0.714514	1.23892	0.001998	0.0191413	0.0136119	1847	tags=26%, list=12%, signal=23%	B2M/HLA-C/HLA-B/CD81/HLA-A/ARRB2/TNFRSF1B/HLA-F/CD40/HLA-E/P2RX7/FCER1G/TFRC/FCGR2B/DUSP22/WAS/PTPRC/LILRB1/LGALS9/STAT6/CRK/SERPINB9/HMGB1/HAVCR2/NECTIN2/STX7/TGFB1/SASH3/IL27RA/MALT1/HSPD1/IL10/IL12RB1
GO:0046717	GO:0046717	acid secretion	66	0.724285	1.2389	0.00899101	0.0526797	0.037462	2040	tags=26%, list=13%, signal=22%	SNX10/SLC1A3/KMO/P2RX7/SLC1A5/SYK/SLC38A2/TNFRSF11A/ATP5PF/SGK1/ABCC3/VAMP2/NF1/GLS/ANXA1/P2RX4/KCNQ1
GO:0060706	GO:0060706	cell differentiation involved in embryonic placenta development	15	0.758061	1.23882	0.0960961	0.23193	0.164931	1622	tags=40%, list=10%, signal=36%	PRDM1/STK4/ST14/ASCL2/SPINT2/AKT1
GO:1904469	GO:1904469	positive regulation of tumor necrosis factor secretion	16	0.755436	1.23876	0.0940941	0.22893	0.162798	1217	tags=38%, list=8%, signal=35%	LRRK2/IFNGR1/IFIH1/LGALS9/MAVS/HAVCR2
GO:0002834	GO:0002834	regulation of response to tumor cell	12	0.767263	1.23876	0.103518	0.242091	0.172158	3278	tags=58%, list=21%, signal=46%	CD274/HMGB1/HAVCR2/NECTIN2/HSPD1/FBXO38/CRTAM
GO:0002837	GO:0002837	regulation of immune response to tumor cell	12	0.767263	1.23876	0.103518	0.242091	0.172158	3278	tags=58%, list=21%, signal=46%	CD274/HMGB1/HAVCR2/NECTIN2/HSPD1/FBXO38/CRTAM
GO:0007519	GO:0007519	skeletal muscle tissue development	92	0.719251	1.23873	0.002997	0.0256441	0.0182362	2519	tags=35%, list=16%, signal=29%	VAMP5/MEF2C/DDX17/DDX5/FOS/CTNNB1/MEF2D/EEF2/PPP3CA/EP300/RB1/AKIRIN1/SKI/EGR2/NR1D2/MYL6/NF1/CFLAR/TGFB1/BTG2/NLN/MAPK14/FLOT1/UQCC2/HDAC9/YBX3/PRKAA1/FOXN2/ZBTB18/GPCPD1/CFL2/BCL2
GO:0010155	GO:0010155	regulation of proton transport	16	0.755411	1.23872	0.0940941	0.22893	0.162798	1967	tags=50%, list=13%, signal=44%	CHCHD10/ACTN4/TMSB4X/TESC/COX17/PARK7/CHP1/ATP7A
GO:0043535	GO:0043535	regulation of blood vessel endothelial cell migration	65	0.724421	1.23871	0.010989	0.0597081	0.04246	2754	tags=48%, list=18%, signal=39%	MEF2C/THBS1/HIF1A/HMOX1/CD40/HSPB1/NFE2L2/SPRED1/PRCP/TMSB4X/HMGB1/MAP3K3/NF1/TGFB1/ATP5F1B/ANXA1/AKT1/MAP2K3/P2RX4/STARD13/HDAC9/PIK3C2A/CIB1/PDPK1/PRKCA/PTGS2/MECP2/PDCD10/HDAC5/AKT3/HDAC7
GO:0072358	GO:0072358	cardiovascular system development	452	0.702063	1.23868	0.000999001	0.0142699	0.0101477	2433	tags=31%, list=16%, signal=27%	STAT1/FN1/SOD2/STAB1/TYMP/ZFP36L1/MEF2C/BTG1/RNF213/THBS1/CTSH/TGFBI/CYBB/LRP1/C5AR1/HIF1A/ANPEP/PECAM1/QKI/HMOX1/CXCL10/MYDGF/CD40/ITGB2/TNFAIP3/PRDM1/HSPB1/JUN/SAT1/PRKCB/MYH9/TNFAIP2/AGO2/CLIC4/GPNMB/ENG/STK4/TIPARP/SEMA4A/EREG/COL23A1/C3AR1/ITGAV/NFE2L2/CTNNB1/SYK/ARHGAP24/MAPK1/PTEN/MYO1E/ZMIZ1/IL6R/SPRED1/HK2/TGFBR1/PRCP/ROCK1/HIPK2/NDUFS6/ATP5IF1/ITGAX/ARID1A/TGFBR2/ELK3/DNMT1/ITGB1/EMC10/…
GO:0045475	GO:0045475	locomotor rhythm	11	0.770673	1.23856	0.106747	0.246272	0.17513	2172	tags=36%, list=14%, signal=31%	ZFHX3/PTEN/NCOR1/NCOA2
GO:0051153	GO:0051153	regulation of striated muscle cell differentiation	67	0.723634	1.23853	0.00899101	0.0526797	0.037462	2575	tags=34%, list=16%, signal=29%	MEF2C/BHLHE41/CXCL9/ARRB2/NRG1/CXCL10/CAPN2/RGS2/G6PD/YY1/AKAP13/RBPJ/CFLAR/TGFB1/DDX39B/NLN/MAPK14/FLOT1/HDAC9/MAML1/SMAD4/BCL2/HDAC5
GO:1904888	GO:1904888	cranial skeletal system development	38	0.735437	1.23845	0.031968	0.119007	0.0846295	1493	tags=34%, list=10%, signal=31%	MEF2C/INSIG1/CTNNB1/TIFAB/CHST11/GNAS/TGFBR1/TGFBR2/FOXN3/NIPBL/SMAD2/SETD2/TGFB1
GO:0010832	GO:0010832	negative regulation of myotube differentiation	10	0.779043	1.2384	0.113475	0.255578	0.181749	1405	tags=30%, list=9%, signal=27%	BHLHE41/CXCL10/CFLAR
GO:0030178	GO:0030178	negative regulation of Wnt signaling pathway	143	0.712396	1.23831	0.000999001	0.0142699	0.0101477	1992	tags=32%, list=13%, signal=28%	PSME2/PSMB9/PSME1/RNF213/DAB2/PSMB8/LRP1/PSMB10/PSMA3/TMEM170B/PFDN5/STK4/LIMD1/PSMA4/PSMA2/PSMA5/PSMB1/PSMB3/PSMB6/PSMA7/CTNND1/PSMB2/TLE3/CSNK1A1/RACK1/PSMD14/FZD1/PSMC3/PSMD7/FOXO3/PSMD11/PSMD8/PSMA1/PSMC2/PSMC1/TAX1BP3/TLE4/STK11/PSMB7/PSMB5/MAPK14/CHD8/PSMD1/CUL3/PSMB4/PSMA6
GO:0099558	GO:0099558	maintenance of synapse structure	10	0.778971	1.23829	0.113475	0.255578	0.181749	2108	tags=40%, list=13%, signal=35%	CHCHD10/ARF6/DLG1/CTBP2
GO:0042692	GO:0042692	muscle cell differentiation	212	0.707654	1.2382	0.000999001	0.0142699	0.0101477	2923	tags=35%, list=19%, signal=29%	SOD2/MEF2C/CD9/MYOF/CD81/BHLHE41/PLEKHO1/CXCL9/ARRB2/NRG1/RXRA/CALR/QKI/CXCL10/MEF2A/CAPN2/PTGFRN/MYH9/LMNA/ENG/EREG/CTNNB1/CAMK1/RGS2/PPP3CA/SLC8A1/RB1/G6PD/ARID1A/DNMT1/CDC42/ITGB1/YY1/TMOD3/AKAP13/SKI/SPAG9/HNRNPU/RBPJ/CFLAR/TGFB1/DDX39B/EPC1/AKT1/PRKAR1A/NLN/MAPK14/CTNNA1/CSRP1/FLOT1/KRAS/HDAC9/RBM4/RARA/BNIP2/ANKRD17/NFATC3/KDM6B/MECP2/SORT1/PDCD4/MAML1/SMAD4/MED28/AFG3L2/CFL2/BCL2/HDAC5/ACT…
GO:0010592	GO:0010592	positive regulation of lamellipodium assembly	16	0.755046	1.23812	0.0950951	0.23023	0.163723	2161	tags=44%, list=14%, signal=38%	BRK1/RAC2/AKIRIN1/CDC42/DNM2/ATP7A/RAC1
GO:0048144	GO:0048144	fibroblast proliferation	67	0.723388	1.23811	0.00899101	0.0526797	0.037462	1868	tags=27%, list=12%, signal=24%	FN1/CD74/FTH1/JUN/EREG/TP53INP1/CTNNB1/S100A6/ZMIZ1/CREB1/SPHK1/SKI/ANXA2/NF1/TGFB1/PARP10/NDUFS4/BAX
GO:0048145	GO:0048145	regulation of fibroblast proliferation	67	0.723388	1.23811	0.00899101	0.0526797	0.037462	1868	tags=27%, list=12%, signal=24%	FN1/CD74/FTH1/JUN/EREG/TP53INP1/CTNNB1/S100A6/ZMIZ1/CREB1/SPHK1/SKI/ANXA2/NF1/TGFB1/PARP10/NDUFS4/BAX
GO:1903076	GO:1903076	regulation of protein localization to plasma membrane	69	0.72312	1.238	0.00799201	0.0497909	0.0354077	2121	tags=36%, list=14%, signal=31%	GBP1/PID1/DAB2/LGALS3/LRP1/RHOQ/RHOG/ARF6/PICALM/SQSTM1/RACK1/ITGB1/ACTB/AP2M1/CLTC/PRNP/STX7/EPHB2/TGFB1/AKT1/PIK3R1/CIB1/DLG1/PDPK1/NUMB
GO:0101023	GO:0101023	vascular endothelial cell proliferation	16	0.754958	1.23798	0.0950951	0.23023	0.163723	2869	tags=38%, list=18%, signal=31%	MEF2C/ITGA4/HMGB1/PDPK1/AKT3/STAT3
GO:1905562	GO:1905562	regulation of vascular endothelial cell proliferation	16	0.754958	1.23798	0.0950951	0.23023	0.163723	2869	tags=38%, list=18%, signal=31%	MEF2C/ITGA4/HMGB1/PDPK1/AKT3/STAT3
GO:1904035	GO:1904035	regulation of epithelial cell apoptotic process	50	0.728854	1.23792	0.018981	0.0865928	0.0615785	1405	tags=28%, list=9%, signal=26%	ZFP36L1/THBS1/ZFP36/ARRB2/HMOX1/CD40/TNFAIP3/JAK2/NFE2L2/ICAM1/ITGA4/FOXO3/SRSF6/CFLAR
GO:1903034	GO:1903034	regulation of response to wounding	109	0.716447	1.23767	0.001998	0.0191413	0.0136119	2366	tags=35%, list=15%, signal=30%	THBS1/CD9/SERPING1/LRP1/TNFAIP3/CD36/SH2B3/MYH9/PLEK/NFE2L2/SYK/FCER1G/PTEN/LYN/CERS2/TLR4/TGFBR2/STK24/CRK/HPSE/MAP2K1/ANXA2/CD109/SRSF6/CLEC7A/ANXA1/SERPINB2/RREB1/IL10/THBD/ATP7A/CLASP2/PLAU/ANO6/PRKCA/PRKCD/SIGLEC10/UBASH3B
GO:0071498	GO:0071498	cellular response to fluid shear stress	15	0.757347	1.23765	0.0980981	0.234675	0.166883	2478	tags=47%, list=16%, signal=39%	MEF2C/NFE2L2/PTK2B/CA2/SRC/PTGS2/MTSS1
GO:1903599	GO:1903599	positive regulation of autophagy of mitochondrion	20	0.749117	1.23742	0.073	0.195773	0.139219	1904	tags=35%, list=12%, signal=31%	HIF1A/OPTN/HK2/ATP5IF1/VPS13C/PARK7/VPS13D
GO:2000736	GO:2000736	regulation of stem cell differentiation	89	0.719138	1.23728	0.002997	0.0256441	0.0182362	1992	tags=42%, list=13%, signal=36%	PSME2/PSMB9/PSME1/ZFP36L2/PSMB8/LMO2/PSMB10/PSMA3/PSMA4/PSMA2/PSMA5/PSMB1/NFE2L2/PSMB3/PSMB6/PSMA7/PSMB2/TCF12/PSMD14/HNRNPU/PSMC3/KMT2A/PSMD7/PSMD11/PSMD8/PSMA1/PSMC2/PSMC1/CDK13/HSPA9/PSMB7/PSMB5/PSMD1/EIF2AK2/ITCH/PSMB4/PSMA6
GO:0046641	GO:0046641	positive regulation of alpha-beta T cell proliferation	18	0.752297	1.23725	0.086	0.217221	0.154472	952	tags=33%, list=6%, signal=31%	CD81/HLA-E/SYK/PTPRC/TGFBR2/LGALS9
GO:1901381	GO:1901381	positive regulation of potassium ion transmembrane transport	19	0.74975	1.23714	0.0780781	0.20346	0.144686	2183	tags=42%, list=14%, signal=36%	FLNA/WNK1/KCNJ2/KCNMB1/DNM2/KCNQ1/ANO6/AKAP9
GO:0001894	GO:0001894	tissue homeostasis	145	0.711624	1.23706	0.000999001	0.0142699	0.0101477	2758	tags=38%, list=18%, signal=32%	SNX10/B2M/LIPA/PRDX1/LYZ/CTSH/ACP5/CORO1A/TNFAIP3/HSPB1/PDK4/CSF1R/IGHA1/P2RX7/CTNNB1/SYK/IGKC/TFRC/RAB3D/CD38/ANKRD11/TNFRSF11A/RB1/GNAS/TLR4/RAC2/ADD1/ACTB/PPARGC1B/PTK2B/CA2/INPP5D/NF1/PLEKHM1/SASH3/DRAM2/STK11/ADAM8/SRC/P2RX4/BAX/KRAS/GCNT2/PRKCA/RAC1/NOD2/UBASH3B/CLN8/CSK/BCL2/ACTG1/AKT3/VPS54/AKR1B1/ERCC6
GO:0031348	GO:0031348	negative regulation of defense response	152	0.710866	1.23698	0.000999001	0.0142699	0.0101477	2357	tags=38%, list=15%, signal=32%	FGL2/SLAMF8/SERPING1/PARP14/ARRB2/TNFRSF1B/SAMHD1/HLA-F/ACP5/HTRA1/TNFAIP3/HLA-E/NMI/ASH1L/FCGR2B/TRIM38/METRNL/RB1/VPS35/PTPRC/RNF125/NR1H3/LILRB1/NLRC5/VSIG4/LGALS9/NLRP12/CRK/IRAK3/C1QBP/SERPINB9/TRAFD1/TNFRSF1A/NFKB1/PYCARD/NR1D2/SERPINF1/TNFAIP6/HAVCR2/PCBP2/PSMA1/FPR2/ADAR/HGF/IL10/PTGER4/PPM1B/OTULIN/ITCH/SELENOS/PSMB4/YTHDF3/RPS19/GSTP1/PRKCD/SIGLEC10/PDCD4
GO:0050819	GO:0050819	negative regulation of coagulation	30	0.740508	1.23694	0.03996	0.137367	0.0976857	2366	tags=33%, list=15%, signal=28%	THBS1/CD9/SERPING1/SH2B3/ANXA2/SERPINB2/THBD/PLAU/PRKCD/UBASH3B
GO:0038066	GO:0038066	p38MAPK cascade	38	0.734539	1.23694	0.031968	0.119007	0.0846295	2313	tags=42%, list=15%, signal=36%	ZFP36L1/NCF1/ZFP36/EMC10/LGALS9/SPHK1/MAP3K3/PJA2/HGF/MAP2K3/MAPK14/PTPN22/DUSP1/GADD45B/DLG1/MAP3K5
GO:0002433	GO:0002433	immune response-regulating cell surface receptor signaling pathway involved in phagocytosis	84	0.720643	1.23694	0.003996	0.0317281	0.0225627	2947	tags=52%, list=19%, signal=43%	FCGR1A/HSP90AB1/ACTR2/FCGR2A/NCKAP1L/HSP90AA1/MYO1G/SYK/IGKC/FCGR2B/WIPF1/MAPK1/ACTR3/LYN/BRK1/FGR/IGLC2/WAS/PTPRC/CDC42/CRK/BAIAP2/ACTB/FCGR3A/RAP1A/ELMO1/NCK1/FYN/CD47/WIPF2/LIMK1/SRC/PIK3R1/IGLC3/RAC1/PLCG2/PRKCD/IGHG1/PIK3CB/PIK3CA/ACTG1/VAV3/APPL1/ARPC3
GO:0038096	GO:0038096	Fc-gamma receptor signaling pathway involved in phagocytosis	84	0.720643	1.23694	0.003996	0.0317281	0.0225627	2947	tags=52%, list=19%, signal=43%	FCGR1A/HSP90AB1/ACTR2/FCGR2A/NCKAP1L/HSP90AA1/MYO1G/SYK/IGKC/FCGR2B/WIPF1/MAPK1/ACTR3/LYN/BRK1/FGR/IGLC2/WAS/PTPRC/CDC42/CRK/BAIAP2/ACTB/FCGR3A/RAP1A/ELMO1/NCK1/FYN/CD47/WIPF2/LIMK1/SRC/PIK3R1/IGLC3/RAC1/PLCG2/PRKCD/IGHG1/PIK3CB/PIK3CA/ACTG1/VAV3/APPL1/ARPC3
GO:0030195	GO:0030195	negative regulation of blood coagulation	29	0.741234	1.2369	0.044955	0.146791	0.104387	2366	tags=34%, list=15%, signal=29%	THBS1/CD9/SERPING1/SH2B3/ANXA2/SERPINB2/THBD/PLAU/PRKCD/UBASH3B
GO:1900047	GO:1900047	negative regulation of hemostasis	29	0.741234	1.2369	0.044955	0.146791	0.104387	2366	tags=34%, list=15%, signal=29%	THBS1/CD9/SERPING1/SH2B3/ANXA2/SERPINB2/THBD/PLAU/PRKCD/UBASH3B
GO:2000641	GO:2000641	regulation of early endosome to late endosome transport	17	0.753098	1.23688	0.0880881	0.220444	0.156763	1753	tags=35%, list=11%, signal=31%	DAB2/MAPK1/RAB21/MAP2K1/MSN/SRC
GO:0043154	GO:0043154	negative regulation of cysteine-type endopeptidase activity involved in apoptotic process	64	0.723957	1.23681	0.00999001	0.0558421	0.0397108	2433	tags=45%, list=16%, signal=38%	CD44/MMP9/THBS1/IFI6/ARRB2/NAIP/RPS6KA3/BIRC3/DDX3X/BIRC2/FNIP1/YWHAE/SERPINB9/PARK7/PAK2/POR/TNFAIP8/CFLAR/XIAP/AKT1/HGF/SRC/USP47/HERPUD1/CARD16/PTGS2/RFFL/CSNK2A1/MDM2
GO:0032755	GO:0032755	positive regulation of interleukin-6 production	70	0.721914	1.23666	0.00699301	0.045714	0.0325085	1717	tags=36%, list=11%, signal=32%	CD74/PTAFR/MBP/TLR8/CD36/CYBA/TYROBP/EREG/P2RX7/SYK/FCER1G/AIF1/IL6R/IFIH1/TLR4/TLR7/LGALS9/ZBTB20/HMGB1/MAVS/PYCARD/CLEC7A/ARHGEF2/TLR6/HSPD1
GO:0008655	GO:0008655	pyrimidine-containing compound salvage	10	0.777934	1.23664	0.116515	0.259882	0.184809	2209	tags=40%, list=14%, signal=34%	TYMP/UPP1/TK2/DCK
GO:0043097	GO:0043097	pyrimidine nucleoside salvage	10	0.777934	1.23664	0.116515	0.259882	0.184809	2209	tags=40%, list=14%, signal=34%	TYMP/UPP1/TK2/DCK
GO:1902991	GO:1902991	regulation of amyloid precursor protein catabolic process	30	0.740261	1.23653	0.03996	0.137367	0.0976857	1620	tags=30%, list=10%, signal=27%	SORL1/GSAP/IFNGR1/PICALM/LYN/FKBP1A/ROCK1/PRNP/ABCA7
GO:0050918	GO:0050918	positive chemotaxis	35	0.737092	1.23623	0.027972	0.109578	0.0779236	1687	tags=29%, list=11%, signal=26%	LGALS3/LRP1/CXCL10/CORO1A/GPNMB/HMGB2/HMGB1/VEGFB/FPR2/HGF
GO:0033077	GO:0033077	T cell differentiation in thymus	57	0.724457	1.23583	0.015984	0.0778906	0.0553901	867	tags=14%, list=6%, signal=13%	ZFP36L1/B2M/CD74/ZFP36L2/MAFB/CTNNB1/PTPRC/RPS6
GO:0032414	GO:0032414	positive regulation of ion transmembrane transporter activity	64	0.723375	1.23582	0.00999001	0.0558421	0.0397108	2202	tags=28%, list=14%, signal=24%	CTSS/PTAFR/CHCHD10/CALM1/WNK1/GSTO1/GLRX/ACTN4/TMSB4X/KCNE3/TESC/CALM2/COX17/EPHB2/CHP1/DNM2/AKAP9/PLCG2
GO:0007213	GO:0007213	G protein-coupled acetylcholine receptor signaling pathway	11	0.768963	1.23581	0.108761	0.248763	0.176902	1314	tags=45%, list=8%, signal=42%	GNAQ/GNAI2/GRK2/GNB1/GNA15
GO:0045907	GO:0045907	positive regulation of vasoconstriction	14	0.760469	1.2358	0.100301	0.237647	0.168997	2698	tags=43%, list=17%, signal=36%	PTAFR/ICAM1/CD38/AKT1/PTGS2/HRH2
GO:0046718	GO:0046718	viral entry into host cell	91	0.717972	1.23576	0.003996	0.0317281	0.0225627	2039	tags=38%, list=13%, signal=34%	CD74/CLEC5A/CD81/LGALS1/ANPEP/IFITM3/WWP1/ITGAV/SLC1A5/ICAM1/TFRC/TRIM38/F11R/TNFRSF14/MRC1/DYNLT1/GRK2/P4HB/CD86/ITGB1/LGALS9/TRIM25/UVRAG/ITGB5/CD46/HSPA1A/TRIM8/NECTIN2/CD4/CTSB/FCN1/TRIM5/ITCH/CD55/WWP2
GO:0030318	GO:0030318	melanocyte differentiation	15	0.756169	1.23572	0.1001	0.237371	0.168801	2519	tags=40%, list=16%, signal=34%	MEF2C/MYO5A/ZEB2/MREG/MITF/BCL2
GO:0030889	GO:0030889	negative regulation of B cell proliferation	16	0.75353	1.23563	0.0990991	0.236133	0.16792	2245	tags=50%, list=14%, signal=43%	TYROBP/ATM/FCGR2B/LYN/RC3H1/INPP5D/IL10/PKN1
GO:0001501	GO:0001501	skeletal system development	275	0.703898	1.23563	0.000999001	0.0142699	0.0101477	2343	tags=29%, list=15%, signal=25%	VCAN/MEF2C/CD44/MMP9/PRDX1/MAF/TGFBI/RUNX3/ANKH/TRPS1/TIMP1/HIF1A/ACP5/SEMA4D/SH2B3/RPS6KA3/INSIG1/ACP2/ENG/TIPARP/FOXP1/TYROBP/CMKLR1/HEXB/P2RX7/RASSF2/CTNNB1/HAPLN3/MEF2D/ASH1L/SP3/TIFAB/FAM20C/NOTCH2/EP300/CHST11/ANKRD11/PIP4K2A/GNAS/TGFBR1/FGR/PPIB/PTPRC/TGFBR2/LILRB1/FOXN3/XYLT1/ETS2/AKAP13/PPARGC1B/SKI/NIPBL/ZNF385A/FLI1/ANXA2/SGPL1/POR/SERP1/SMAD5/SMAD2/SETD2/TGFB1/TRIP11/RPL38/SRC/MAPK14/…
GO:0071887	GO:0071887	leukocyte apoptotic process	89	0.71817	1.23561	0.002997	0.0256441	0.0182362	2845	tags=42%, list=18%, signal=34%	IDO1/MEF2C/CD74/LGALS3/HIF1A/HCLS1/PRELID1/CD274/FOXP1/P2RX7/FCER1G/PTEN/LYN/SLC39A10/LILRB1/RPS6/FNIP1/LGALS9/JAK3/MERTK/DOCK8/ANXA1/AKT1/ADAM8/IL10/BAX/CRKL/SELENOS/IRF3/PKN1/TSC22D3/NOD2/PIK3CB/NFKBID/IRF7/PIK3CD/KDELR1
GO:0042094	GO:0042094	interleukin-2 biosynthetic process	20	0.747987	1.23556	0.076	0.200841	0.142824	1448	tags=30%, list=9%, signal=27%	ZFP36/PTPRC/CD86/CLEC7A/CD4/IRF4
GO:0019932	GO:0019932	second-messenger-mediated signaling	242	0.704928	1.23548	0.000999001	0.0142699	0.0101477	2249	tags=31%, list=14%, signal=27%	GBP1/MT2A/LRRK2/THBS1/CXCL9/NRG1/CXCL10/CD36/MYO5A/CALM1/CMKLR1/ADGRE5/PLEK/P2RX7/GNAQ/MCTP1/SYK/RGS2/EIF4EBP2/HOMER3/PDE4A/PPP3CA/GSTO1/SLC8A1/FKBP1A/GNAS/GNAI2/PTGIR/PTPRC/ITPR2/NFAT5/DGKD/CALM2/SPHK1/CGAS/AKAP13/GNB1/PTK2B/GNG2/SRI/SPPL3/PPP3R1/PRNP/PPP2CA/MCOLN1/CD4/CHP1/FPR2/PPP1R9B/LAT2/PRKAR1A/DDAH2/UBE2B/AHR/ITPR1/NDUFS4/FIS1/CXCL11/P2RX4/PTGER4/ARRDC3/CX3CR1/PRKAA1/PRKACA/CIB1/PDPK1/ADNP…
GO:1901739	GO:1901739	regulation of myoblast fusion	15	0.75589	1.23527	0.101101	0.239014	0.16997	1864	tags=40%, list=12%, signal=35%	CXCL9/CXCL10/CAPN2/CFLAR/MAPK14/FLOT1
GO:0002730	GO:0002730	regulation of dendritic cell cytokine production	11	0.768621	1.23526	0.109768	0.250138	0.17788	2321	tags=55%, list=15%, signal=46%	BST2/TLR4/JAK3/DDX21/MAVS/NOD2
GO:0097242	GO:0097242	amyloid-beta clearance	29	0.740163	1.23511	0.045954	0.14763	0.104984	2119	tags=45%, list=14%, signal=39%	LRP1/C5AR1/ITGB2/IFNGR1/CD36/PICALM/ROCK1/MSR1/LRPAP1/CLTC/ABCA7/INSR/ITGAM
GO:0099024	GO:0099024	plasma membrane invagination	68	0.721796	1.23507	0.00999001	0.0558421	0.0397108	2630	tags=37%, list=17%, signal=31%	THBS1/FCGR1A/RAB31/ITGB2/CD36/MYH9/NCKAP1L/IGHA1/FCER1G/IGKC/FCGR2B/AIF1/SNX18/IGLC2/CDC42/MSR1/ELMO1/ABCA7/BIN2/IGLC3/ANO6/ITGAM/IGHG1/BECN1/VAMP7
GO:1903523	GO:1903523	negative regulation of blood circulation	22	0.745574	1.23477	0.063	0.178571	0.126987	1140	tags=32%, list=7%, signal=30%	JAK2/DOCK5/GRK2/ATP1A1/KCNE3/SRI/PIK3CG
GO:1903036	GO:1903036	positive regulation of response to wounding	45	0.728815	1.23457	0.025974	0.104955	0.0746363	2088	tags=31%, list=13%, signal=27%	THBS1/LRP1/CD36/PLEK/NFE2L2/TLR4/TGFBR2/HPSE/CLEC7A/ANXA1/RREB1/THBD/ATP7A/ANO6
GO:0007603	GO:0007603	phototransduction, visible light	17	0.751667	1.23453	0.0880881	0.220444	0.156763	2315	tags=29%, list=15%, signal=25%	CALM1/GNAQ/GNB1/NMT1/FNTA
GO:0035872	GO:0035872	nucleotide-binding domain, leucine rich repeat containing receptor signaling pathway	34	0.737517	1.23443	0.031968	0.119007	0.0846295	2929	tags=56%, list=19%, signal=46%	NFKBIA/TNFAIP3/BIRC3/UBC/BIRC2/UBA52/TLR4/TAB2/HSPA1A/UBB/XIAP/RPS27A/PTPN22/OTULIN/ITCH/NOD2/MAP3K7/HSPA1B/IRAK1
GO:0061384	GO:0061384	heart trabecula morphogenesis	18	0.750546	1.23437	0.086	0.217221	0.154472	1184	tags=28%, list=8%, signal=26%	NRG1/ENG/FKBP1A/TGFBR1/RBPJ
GO:0010881	GO:0010881	regulation of cardiac muscle contraction by regulation of the release of sequestered calcium ion	13	0.761421	1.23429	0.101508	0.239871	0.170579	2005	tags=38%, list=13%, signal=34%	CALM1/GSTO1/SLC8A1/CALM2/PRKACA
GO:0002209	GO:0002209	behavioral defense response	18	0.750407	1.23414	0.086	0.217221	0.154472	3144	tags=44%, list=20%, signal=36%	MEF2C/EP300/VDAC1/FBXL20/MECP2/BCL2/VDAC3/EIF4G1
GO:0001568	GO:0001568	blood vessel development	420	0.699924	1.23414	0.000999001	0.0142699	0.0101477	2433	tags=31%, list=16%, signal=27%	STAT1/FN1/STAB1/TYMP/ZFP36L1/MEF2C/BTG1/RNF213/THBS1/CTSH/TGFBI/CYBB/LRP1/C5AR1/HIF1A/ANPEP/PECAM1/QKI/HMOX1/CXCL10/MYDGF/CD40/ITGB2/TNFAIP3/PRDM1/HSPB1/JUN/SAT1/PRKCB/MYH9/TNFAIP2/AGO2/CLIC4/GPNMB/ENG/STK4/TIPARP/SEMA4A/EREG/COL23A1/C3AR1/ITGAV/NFE2L2/CTNNB1/SYK/ARHGAP24/MAPK1/PTEN/MYO1E/ZMIZ1/IL6R/SPRED1/HK2/TGFBR1/PRCP/ROCK1/HIPK2/ATP5IF1/ITGAX/ARID1A/TGFBR2/ELK3/ITGB1/EMC10/SPHK1/PKM/RAP1A/RR…
GO:2000008	GO:2000008	regulation of protein localization to cell surface	31	0.738526	1.23387	0.038961	0.135218	0.096157	1622	tags=35%, list=10%, signal=32%	HSP90AB1/TYROBP/ARF6/CTNNB1/FCER1G/PICALM/LEPROT/KCNAB2/TAX1BP3/ABCA7/AKT1
GO:0001936	GO:0001936	regulation of endothelial cell proliferation	81	0.718661	1.23367	0.00699301	0.045714	0.0325085	2189	tags=28%, list=14%, signal=25%	STAT1/MEF2C/THBS1/HIF1A/HMOX1/MYDGF/JUN/CYBA/ITGA4/TGFBR1/ATP5IF1/HMGB2/EMC10/HMGB1/VEGFB/NF1/RICTOR/AKT1/IL10/NRP2/PDPK1/PRKCA/ARNT
GO:0070423	GO:0070423	nucleotide-binding oligomerization domain containing signaling pathway	33	0.738139	1.23357	0.02997	0.114676	0.0815493	2929	tags=58%, list=19%, signal=47%	NFKBIA/TNFAIP3/BIRC3/UBC/BIRC2/UBA52/TLR4/TAB2/HSPA1A/UBB/XIAP/RPS27A/PTPN22/OTULIN/ITCH/NOD2/MAP3K7/HSPA1B/IRAK1
GO:0032608	GO:0032608	interferon-beta production	48	0.726945	1.2335	0.020979	0.0922805	0.0656232	1891	tags=42%, list=12%, signal=37%	IRF1/TLR8/DDX3X/NMI/TRIM38/REL/IFIH1/RNF135/TLR4/TLR7/LILRB1/HMGB2/YY1/ZBTB20/MAVS/PYCARD/TRAF3/FLOT1/RELB/PPM1B
GO:0071241	GO:0071241	cellular response to inorganic substance	150	0.709135	1.23348	0.000999001	0.0142699	0.0101477	2143	tags=29%, list=14%, signal=26%	B2M/MT2A/MEF2C/NCF1/MMP9/LRRK2/FBP1/CYBB/LGMN/CALR/HMOX1/MEF2A/ALOX5AP/JUN/CLIC4/FOS/HVCN1/WNK1/FUS/IQGAP1/NFE2L2/MAPK1/ATRX/ADD1/CREB1/CRK/HSPA5/SERPINF1/PRNP/HNRNPD/CEBPA/CFLAR/MCOLN1/AKT1/NFE2L1/P2RX4/DNM2/ATF4/BRAF/JUND/ATP7A/PRKAA1/MT1X/PTGS2
GO:0030239	GO:0030239	myofibril assembly	38	0.732456	1.23343	0.032967	0.121154	0.0861562	2678	tags=29%, list=17%, signal=24%	MEF2C/MEF2A/ITGB1/TMOD3/AKAP13/CFLAR/PRKAR1A/CSRP1/SMAD4/CFL2/ACTG1
GO:0002679	GO:0002679	respiratory burst involved in defense response	11	0.767417	1.23332	0.11279	0.254668	0.181101	3235	tags=64%, list=21%, signal=51%	SLAMF8/PIK3CG/RPS19/PIK3CD/GRN/SELENOK/HCK
GO:1900543	GO:1900543	negative regulation of purine nucleotide metabolic process	21	0.745307	1.23327	0.07	0.191127	0.135915	64	tags=10%, list=0%, signal=9%	PID1/FBP1
GO:1903579	GO:1903579	negative regulation of ATP metabolic process	21	0.745307	1.23327	0.07	0.191127	0.135915	64	tags=10%, list=0%, signal=9%	PID1/FBP1
GO:0044706	GO:0044706	multi-multicellular organism process	133	0.710575	1.23323	0.001998	0.0191413	0.0136119	2716	tags=35%, list=17%, signal=29%	IDO1/MMP9/PTAFR/TIMP1/RXRA/CALR/VMP1/NAMPT/PRDM1/CAPN2/AGO2/FOS/HEXB/ASH1L/APOL2/SP3/RGS2/MAPK1/SLC38A2/CD38/ARID1A/TGFBR2/RPL29/LGALS9/C1QBP/LNPEP/HAVCR2/PLA2G4C/TGFB1/CTSB/AKT1/THBD/KRAS/RARA/PTGS2/COMT/ADIPOR2/KPNA6/SMURF2/VDR/ITGA5/TRIM28/BCL2/BSG/PCSK5/UBE2Q1/AKR1B1
GO:0009151	GO:0009151	purine deoxyribonucleotide metabolic process	11	0.767358	1.23323	0.11279	0.254668	0.181101	2475	tags=45%, list=16%, signal=38%	SAMHD1/GUK1/ADK/DGUOK/NUDT1
GO:0007202	GO:0007202	activation of phospholipase C activity	16	0.751974	1.23308	0.1001	0.237371	0.168801	2470	tags=44%, list=16%, signal=37%	C5AR1/GNAQ/GNA15/ARHGAP6/RASGRP4/PLCB2/ANG
GO:0032673	GO:0032673	regulation of interleukin-4 production	24	0.742381	1.23302	0.059	0.171246	0.121778	2075	tags=38%, list=13%, signal=33%	HLA-E/SYK/FCER1G/CD86/LGALS9/HAVCR2/IRF4/SASH3/RARA
GO:0090130	GO:0090130	tissue migration	195	0.705541	1.23293	0.000999001	0.0142699	0.0101477	2805	tags=38%, list=18%, signal=32%	MEF2C/MMP9/THBS1/CTSH/LGMN/HIF1A/PECAM1/CALR/HMOX1/CD40/ITGB2/RAB13/HSPB1/MACF1/JUN/MYH9/EVL/FOXP1/ADAM9/SEMA4A/ARF6/NFE2L2/PTEN/CORO1B/SPRED1/TGFBR1/PRCP/ZEB2/GLIPR2/DOCK5/TGFBR2/TMSB4X/PXN/ITGB1/EMC10/MAP4K4/HMGB1/MAPRE2/PTK2B/SERPINF1/PPM1F/RTN4/MAP3K3/NF1/TGFB1/ATP5F1B/ANXA1/AKT1/LGALS8/RREB1/SRC/MAP2K3/P2RX4/ADIPOR1/STARD13/HDAC9/CLASP2/NRP2/PIK3C2A/CIB1/PDPK1/PRKCA/CYP1B1/PTGS2/MECP2/PKN1/P…
GO:1900274	GO:1900274	regulation of phospholipase C activity	26	0.739675	1.23275	0.0519481	0.157615	0.112085	1674	tags=27%, list=11%, signal=24%	PTAFR/C5AR1/GNAQ/GNA15/ARHGAP6/RASGRP4/PLCB2
GO:0010631	GO:0010631	epithelial cell migration	194	0.705563	1.23267	0.000999001	0.0142699	0.0101477	2805	tags=39%, list=18%, signal=32%	MEF2C/MMP9/THBS1/CTSH/LGMN/HIF1A/PECAM1/CALR/HMOX1/CD40/ITGB2/RAB13/HSPB1/MACF1/JUN/MYH9/EVL/FOXP1/ADAM9/SEMA4A/ARF6/NFE2L2/PTEN/CORO1B/SPRED1/TGFBR1/PRCP/ZEB2/GLIPR2/DOCK5/TGFBR2/TMSB4X/PXN/ITGB1/EMC10/MAP4K4/HMGB1/MAPRE2/PTK2B/SERPINF1/PPM1F/RTN4/MAP3K3/NF1/TGFB1/ATP5F1B/ANXA1/AKT1/LGALS8/RREB1/SRC/MAP2K3/P2RX4/ADIPOR1/STARD13/HDAC9/CLASP2/NRP2/PIK3C2A/CIB1/PDPK1/PRKCA/CYP1B1/PTGS2/MECP2/PKN1/P…
GO:0090132	GO:0090132	epithelium migration	194	0.705563	1.23267	0.000999001	0.0142699	0.0101477	2805	tags=39%, list=18%, signal=32%	MEF2C/MMP9/THBS1/CTSH/LGMN/HIF1A/PECAM1/CALR/HMOX1/CD40/ITGB2/RAB13/HSPB1/MACF1/JUN/MYH9/EVL/FOXP1/ADAM9/SEMA4A/ARF6/NFE2L2/PTEN/CORO1B/SPRED1/TGFBR1/PRCP/ZEB2/GLIPR2/DOCK5/TGFBR2/TMSB4X/PXN/ITGB1/EMC10/MAP4K4/HMGB1/MAPRE2/PTK2B/SERPINF1/PPM1F/RTN4/MAP3K3/NF1/TGFB1/ATP5F1B/ANXA1/AKT1/LGALS8/RREB1/SRC/MAP2K3/P2RX4/ADIPOR1/STARD13/HDAC9/CLASP2/NRP2/PIK3C2A/CIB1/PDPK1/PRKCA/CYP1B1/PTGS2/MECP2/PKN1/P…
GO:1901379	GO:1901379	regulation of potassium ion transmembrane transport	44	0.727733	1.23264	0.026973	0.107317	0.0763163	2183	tags=41%, list=14%, signal=35%	CD63/CAB39/FLNA/WNK1/PTEN/KCNE3/YWHAE/VAMP2/KCNAB2/PRNP/KCNJ2/KCNMB1/DNM2/WWP2/KCNQ1/DLG1/ANO6/AKAP9
GO:0034105	GO:0034105	positive regulation of tissue remodeling	23	0.743335	1.23259	0.065	0.18196	0.129397	2410	tags=61%, list=15%, signal=52%	SYK/TFRC/PPP3CA/TNFRSF11A/ROCK1/PPARGC1B/IL15/CA2/PLEKHM1/ADAM8/BAX/PRKCA/VDR/ROCK2
GO:0050878	GO:0050878	regulation of body fluid levels	300	0.700917	1.23233	0.000999001	0.0142699	0.0101477	2807	tags=39%, list=18%, signal=33%	IRF1/SERPINA1/THBS1/CD9/SERPING1/ARRB2/HIF1A/JMJD1C/CD40/JAK2/HSPB1/RAP2B/CD36/SH2B3/PRKCB/CLIC1/MYH9/CYBA/F13A1/FLNA/PIK3R5/YWHAZ/PABPC4/WNK1/PLEK/P2RX7/GNAQ/LCP2/NFE2L2/SYK/FCER1G/TIFAB/MAPK1/CAPZA1/LYN/STMN1/HK2/GNAS/GNAI2/PRCP/DGKE/TLR4/WAS/CREB1/ITPR2/NR1H3/CDC42/AP3B1/DGKD/STXBP3/FERMT3/DGKZ/ACTB/MERTK/C1QBP/GNB1/GNG2/HPSE/ZNF385A/PIK3CG/FLI1/VCL/MAFG/ANXA2/APRT/CBX5/GNA15/NME1/MYL12A/PLSCR…
GO:0055010	GO:0055010	ventricular cardiac muscle tissue morphogenesis	23	0.743084	1.23217	0.065	0.18196	0.129397	1493	tags=30%, list=10%, signal=28%	NRG1/RXRA/ENG/FKBP1A/TGFBR1/RBPJ/TGFB1
GO:0009615	GO:0009615	response to virus	261	0.702433	1.23217	0.000999001	0.0142699	0.0101477	2856	tags=41%, list=18%, signal=34%	STAT1/GBP1/RNASE6/IRF1/FGL2/TPT1/DDX17/IFI6/CXCL9/IVNS1ABP/SAMHD1/HTRA1/IFITM3/CXCL10/CD40/TNFAIP3/IFNGR1/HSPB1/TLR8/BIRC3/PARP9/FLNA/DDX3X/PSMA2/IFNGR2/TRIM22/IFIT3/STAT2/BST2/TRIM38/BIRC2/IFIH1/DDX60/STMN1/ZC3HAV1/FGR/PTPRC/TLR7/RNF125/IKBKE/ISG15/LILRB1/NLRC5/GBP3/NOP53/IFNAR2/DTX3L/LGALS9/IRAK3/TRIM25/CGAS/C1QBP/DDX21/IL15/MAVS/PYCARD/IFI27/TRAF3/CFL1/SERINC3/PCBP2/PLSCR1/IL10RB/LYST/SETD2/BA…
GO:1902166	GO:1902166	negative regulation of intrinsic apoptotic signaling pathway in response to DNA damage by p53 class mediator	14	0.758165	1.23205	0.104313	0.242694	0.172586	1112	tags=21%, list=7%, signal=20%	CD44/CD74/ZNF385A
GO:0010043	GO:0010043	response to zinc ion	31	0.737378	1.23195	0.038961	0.135218	0.096157	2095	tags=35%, list=13%, signal=31%	MT2A/S100A8/HVCN1/P2RX7/PTEN/CREB1/CA2/P2RX4/ATP7A/MT1X/CRIP1
GO:0060998	GO:0060998	regulation of dendritic spine development	54	0.723583	1.23188	0.01998	0.089571	0.0636964	1262	tags=26%, list=8%, signal=24%	MEF2C/LRRK2/ACTR2/TIAM1/ARF6/CAMK1/PTEN/ASAP1/UBE3A/BAIAP2/SRGAP2C/ABI2/CFL1/SIPA1L1
GO:0043434	GO:0043434	response to peptide hormone	308	0.700505	1.23175	0.000999001	0.0142699	0.0101477	3038	tags=43%, list=19%, signal=35%	STAT1/ZFP36L1/SORL1/BTG1/PID1/TNFSF10/CYBB/TIMP1/AGTRAP/RHOQ/ATP2B1/RAB31/ATP6V1B2/CAT/RAB13/JAK2/PRKCB/GCNT1/MYO5A/CYBA/PDK4/ATP6V1F/EREG/IQGAP1/NFE2L2/ICAM1/STAT2/PTEN/EIF4EBP2/ATP6V1G1/SRSF5/RETN/LYN/PTPN1/LEPROT/GNAI2/OGT/ROCK1/CREB1/ATP6V1A/PXN/STAT6/JAK3/ATP6V0D1/STXBP3/CRK/BAIAP2/PKM/EGR2/NFKB1/VAMP2/ATP6V0B/CYC1/APRT/NCK1/ARID1B/FOXO3/POR/SRSF6/NUCKS1/OSBPL8/MAX/LPIN2/CA2/SOCS1/PHIP/CFLAR…
GO:0043112	GO:0043112	receptor metabolic process	144	0.708481	1.23162	0.000999001	0.0142699	0.0101477	2221	tags=35%, list=14%, signal=30%	SORL1/CD9/CD81/LGMN/ARRB2/NRG1/LRP1/HIF1A/CD63/RAB31/ITGB2/JAK2/CD36/OPTN/ITGAV/SYK/FCER1G/TFRC/PICALM/AP2A2/PTPN1/ANKRD13D/MKLN1/GRK2/CHMP5/NR1H3/LILRB1/ITGB1/DTX3L/UVRAG/AP2M1/ANXA2/LRPAP1/SNX1/ANKRD13A/CLTC/TBC1D5/SDCBP/ATXN2/TGFB1/FURIN/IL10/DNM2/FLOT1/HNRNPK/ITCH/SH3GLB1/NUMB/PLCG2/HDAC2
GO:0034405	GO:0034405	response to fluid shear stress	29	0.73804	1.23157	0.048951	0.151745	0.10791	2478	tags=41%, list=16%, signal=35%	MEF2C/ADAM9/P2RX7/NFE2L2/PTK2B/CA2/TGFB1/AKT1/SRC/P2RX4/PTGS2/MTSS1
GO:0002237	GO:0002237	response to molecule of bacterial origin	249	0.702605	1.23156	0.000999001	0.0142699	0.0101477	2357	tags=35%, list=15%, signal=31%	IDO1/B2M/MEF2C/S100A8/ZFP36/CD14/CXCL9/TNFRSF1B/PTAFR/C5AR1/SLC11A1/ACP5/CXCL10/NFKBIA/TNFAIP3/JAK2/CD36/JUN/RPS6KA3/CAPN2/CSF2RB/GCH1/KMO/FOS/IL10RA/CD274/FOXP1/PABPN1/ADAM9/P2RX7/ICAM1/FCGR2B/MAPK1/CD68/LYN/MRC1/TNFRSF11A/SGMS1/PTGIR/TLR4/CARD8/CHMP5/NR1H3/LILRB1/CD86/HMGB2/LGALS9/IRAK3/TAB2/HMGB1/NFKB1/PDCD1LG2/PYCARD/HAVCR2/PELI1/TGFB1/MALT1/CDK19/AKT1/TLR6/SRC/MAPK14/CXCL11/IL10/PTPN22/IFNAR…
GO:0010632	GO:0010632	regulation of epithelial cell migration	152	0.707721	1.23151	0.000999001	0.0142699	0.0101477	2805	tags=41%, list=18%, signal=34%	MEF2C/MMP9/THBS1/CTSH/LGMN/HIF1A/CALR/HMOX1/CD40/HSPB1/MACF1/JUN/EVL/FOXP1/ADAM9/SEMA4A/ARF6/NFE2L2/PTEN/SPRED1/PRCP/GLIPR2/DOCK5/TGFBR2/TMSB4X/EMC10/MAP4K4/HMGB1/MAPRE2/PTK2B/SERPINF1/PPM1F/RTN4/MAP3K3/NF1/TGFB1/ATP5F1B/ANXA1/AKT1/RREB1/SRC/MAP2K3/P2RX4/ADIPOR1/STARD13/HDAC9/CLASP2/NRP2/PIK3C2A/CIB1/PDPK1/PRKCA/PTGS2/MECP2/PDCD10/ROCK2/HDAC5/GPI/AKT3/PFN1/HDAC7/CAPN7
GO:0006909	GO:0006909	phagocytosis	236	0.702983	1.23151	0.000999001	0.0142699	0.0101477	2678	tags=44%, list=17%, signal=37%	THBS1/FCGR1A/CD14/IL2RG/ITGAL/LRP1/SLC11A1/CD93/PECAM1/CALR/CORO1A/RAB31/ITGB2/NCF2/CD36/MYH9/CYBA/HSP90AB1/ACTR2/FCGR2A/NCKAP1L/IGHA1/HSP90AA1/MYO1G/TYROBP/P2RX7/ITGAV/SYK/FCER1G/IGKC/FCGR2B/WIPF1/MAPK1/PTEN/ACTR3/AIF1/C2/LYN/BRK1/FGR/TLR4/IGLC2/RACK1/WAS/PTPRC/ANXA11/NR1H3/CD302/NCF4/CDC42/ITGB1/CRK/BAIAP2/MSR1/SPHK1/ACTB/MERTK/HMGB1/FCGR3A/RAP1A/IL15/PYCARD/ELMO1/ATG3/NCK1/CLEC7A/FYN/CD47/WIPF…
GO:0002693	GO:0002693	positive regulation of cellular extravasation	14	0.757829	1.2315	0.104313	0.242694	0.172586	1679	tags=36%, list=11%, signal=32%	PTAFR/ICAM1/ITGA4/CD99/ADAM8
GO:0031579	GO:0031579	membrane raft organization	18	0.748675	1.2313	0.087	0.219237	0.155905	2049	tags=39%, list=13%, signal=34%	S100A10/MYADM/PTPRC/ANXA2/ABCA7/FLOT1/DLG1
GO:0070570	GO:0070570	regulation of neuron projection regeneration	20	0.745309	1.23113	0.077	0.202309	0.143867	1687	tags=35%, list=11%, signal=31%	LRP1/PTEN/CERS2/STK24/MAP4K4/MAP2K1/HGF
GO:0061326	GO:0061326	renal tubule development	41	0.728116	1.2311	0.030969	0.116727	0.0830075	2519	tags=24%, list=16%, signal=21%	STAT1/MEF2C/CTNNB1/TGFB1/DLG1/CTNNBIP1/SMAD4/MTSS1/AHI1/BCL2
GO:0072080	GO:0072080	nephron tubule development	41	0.728116	1.2311	0.030969	0.116727	0.0830075	2519	tags=24%, list=16%, signal=21%	STAT1/MEF2C/CTNNB1/TGFB1/DLG1/CTNNBIP1/SMAD4/MTSS1/AHI1/BCL2
GO:0045861	GO:0045861	negative regulation of proteolysis	213	0.703367	1.23085	0.000999001	0.0142699	0.0101477	2338	tags=35%, list=15%, signal=30%	SORL1/SERPINA1/CD44/MMP9/LRRK2/THBS1/APLP2/IFI6/SERPING1/CST3/ARRB2/NAIP/TIMP1/CTSZ/UBE2J1/CSTB/RPS6KA3/BIRC3/HSP90AB1/RPL23/DDX3X/CRIM1/UBE2Z/CST6/BST2/GAPDH/PICALM/BIRC2/OGT/ROCK1/HIPK2/CARD8/FNIP1/VSIG4/CSTA/NOP53/RYBP/YWHAE/SERPINB9/PARK7/N4BP1/SERPINF1/PAK2/RPL5/SERPINB1/CD109/POR/SPINT2/PRNP/TNFAIP8/SDCBP/CFLAR/PEBP1/XIAP/SERPINB8/TAF1/FURIN/AKT1/BIRC6/SERPINB2/UBAC2/HGF/SRC/USP47/IL10/UBE2…
GO:1903531	GO:1903531	negative regulation of secretion by cell	132	0.709041	1.23055	0.001998	0.0191413	0.0136119	2369	tags=33%, list=15%, signal=28%	FN1/GBP1/SRGN/TNFRSF1B/HLA-F/HMOX1/TNFAIP3/TLR8/RHBDF2/C5AR2/RAB11FIP1/FCGR2B/PPP3CA/IDH2/GNAI2/CARD8/NR1H3/LILRB1/TMSB4X/LGALS9/MAP4K4/NLRP12/STXBP3/RAP1A/TNFRSF1A/TMBIM6/SERPINB1/ANXA4/NF1/ANXA1/IL27RA/ERP29/TLR6/KLF7/IL10/PTPN22/MIDN/PTGER4/HDAC9/CARD16/TRIM27/FRMD4A/BTN2A2
GO:0032801	GO:0032801	receptor catabolic process	32	0.737066	1.2305	0.038961	0.135218	0.096157	2606	tags=44%, list=17%, signal=37%	LGMN/AP2A2/PTPN1/DTX3L/UVRAG/AP2M1/ANXA2/CLTC/TGFB1/FURIN/ITCH/SH3GLB1/BECN1/AP2A1
GO:0032733	GO:0032733	positive regulation of interleukin-10 production	31	0.736488	1.23046	0.038961	0.135218	0.096157	1717	tags=42%, list=11%, signal=37%	CD274/SYK/FCER1G/TLR4/LGALS9/HMGB1/PYCARD/CD46/CLEC7A/IRF4/SASH3/HGF/HSPD1
GO:0032228	GO:0032228	regulation of synaptic transmission, GABAergic	15	0.752875	1.23034	0.102102	0.240334	0.170908	1871	tags=33%, list=12%, signal=29%	PTEN/NISCH/CA2/NF1/KRAS
GO:0051339	GO:0051339	regulation of lyase activity	21	0.743501	1.23029	0.074	0.197673	0.140571	2183	tags=43%, list=14%, signal=37%	PHPT1/GNAI2/PARK7/GNAI3/ISCU/NF1/P2RY13/ORAI1/AKAP9
GO:0007405	GO:0007405	neuroblast proliferation	32	0.736902	1.23023	0.038961	0.135218	0.096157	2121	tags=41%, list=14%, signal=35%	LRRK2/HIF1A/AKNA/CTNNB1/NF1/TGFB1/ARHGEF2/CTNNA1/PAFAH1B1/CX3CR1/DAGLB/PLXNB2/NUMB
GO:0042330	GO:0042330	taxis	410	0.697711	1.23017	0.000999001	0.0142699	0.0101477	2303	tags=29%, list=15%, signal=25%	TYMP/PLA2G7/S100A9/CD74/GPR183/THBS1/S100A8/SLAMF8/LGMN/LGALS3/CXCL9/ARRB2/NRG1/SH3KBP1/LRP1/PTAFR/C5AR1/CSF3R/CALR/FPR3/CXCL10/CORO1A/SWAP70/ITGB2/SEMA4D/RAB13/HSPB1/PREX1/ZSWIM6/EVL/RHOG/GPNMB/NCKAP1L/CSF1R/C5AR2/CMKLR1/WNK1/TIAM1/SEMA4A/C3AR1/ITGAV/SYK/FCER1G/MAPK1/AIF1/IL17RA/IL6R/EP300/LYN/CORO1B/EMB/TNFRSF11A/SEMA6B/JAML/PLP2/RAC2/FES/CREB1/DOK2/TMSB4X/AKIRIN1/CKLF/HMGB2/LGALS9/CRK/C1QBP/EG…
GO:1901652	GO:1901652	response to peptide	372	0.69854	1.22997	0.000999001	0.0142699	0.0101477	2975	tags=41%, list=19%, signal=34%	STAT1/ZFP36L1/SORL1/BTG1/MMP9/PID1/TNFSF10/CYBB/LGMN/LRP1/TIMP1/AGTRAP/RHOQ/ATP2B1/RAB31/ATP6V1B2/CAT/NAMPT/RAB13/NFKBIA/TNFAIP3/JAK2/CD36/PRKCB/GCNT1/MYO5A/CYBA/PDK4/RPL23/ATP6V1F/EREG/IQGAP1/NFE2L2/ICAM1/STAT2/FCGR2B/ITGA4/PTEN/EIF4EBP2/ATP6V1G1/SRSF5/RETN/LYN/PTPN1/LEPROT/GNAI2/OGT/ROCK1/TLR4/CREB1/CHMP5/ATP6V1A/PXN/STAT6/JAK3/ATP6V0D1/STXBP3/CRK/BAIAP2/PKM/EGR2/NFKB1/VAMP2/ATP6V0B/CYC1/APRT/N…
GO:0032635	GO:0032635	interleukin-6 production	116	0.711063	1.22989	0.001998	0.0191413	0.0136119	1979	tags=38%, list=13%, signal=33%	CD74/ARRB2/PTAFR/MBP/TNFAIP3/TLR8/CD36/CAPN2/CYBA/NCKAP1L/C5AR2/TYROBP/EREG/P2RX7/SYK/FCER1G/ASH1L/AIF1/IL6R/IFIH1/TLR4/TLR7/LGALS9/NLRP12/IRAK3/ZBTB20/HMGB1/TMEM106A/MAVS/PYCARD/HAVCR2/CLEC7A/INPP5D/AZI2/CD47/ARHGEF2/IL27RA/TLR6/HGF/HSPD1/IL10/PTPN22/RAB7B/SELENOS
GO:0048863	GO:0048863	stem cell differentiation	160	0.70683	1.22987	0.000999001	0.0142699	0.0101477	2007	tags=34%, list=13%, signal=30%	FN1/PSME2/MEF2C/PSMB9/PSME1/ZFP36L2/NRG1/PSMB8/HIF1A/SEMA4D/LMO2/PSMB10/PSMA3/PSMA4/PSMA2/PSMA5/PSMB1/SEMA4A/NFE2L2/PSMB3/PSMB6/PSMA7/MAPK1/PSMB2/ZEB2/SEMA6B/PTPRC/TCF12/PSMD14/CHD2/FZD1/HNRNPU/PSMC3/RBPJ/KMT2A/CFL1/JARID2/PSMD7/PSMD11/PSMD8/PSMA1/SETD2/PSMC2/PSMC1/CDK13/HSPA9/MSI2/PSMB7/PSMB5/PSMD1/EIF2AK2/ITCH/PSMB4/PSMA6/NRP2
GO:0045066	GO:0045066	regulatory T cell differentiation	28	0.737304	1.22975	0.0559441	0.16538	0.117606	1493	tags=25%, list=10%, signal=23%	IRF1/LILRB4/LGALS9/VSIR/CD46/SOCS1/TGFB1
GO:0010039	GO:0010039	response to iron ion	26	0.737824	1.22967	0.0579421	0.169547	0.120569	2531	tags=38%, list=16%, signal=32%	B2M/HIF1A/HMOX1/G6PD/CYBRD1/ATP7A/SLC40A1/MDM2/BCL2/BECN1
GO:0045596	GO:0045596	negative regulation of cell differentiation	421	0.697286	1.22956	0.000999001	0.0142699	0.0101477	1564	tags=24%, list=10%, signal=22%	STAT1/GBP1/ZFP36L1/B2M/TMEM176B/IRF1/SORL1/MMP9/LRRK2/CD74/FGL2/TMEM176A/ZFP36L2/RUNX3/ZFP36/BHLHE41/NRG1/LRP1/LGALS1/FUOM/LILRB4/CALR/CXCL10/SEMA4D/NFKBIA/CTSZ/INSIG1/MAFB/LIMD1/SEMA4A/EREG/KLF13/ARF6/TP53INP1/HOOK3/ITGAV/NFE2L2/CTNNB1/FCGR2B/DDX6/RGS2/MAPK1/PTEN/PPP3CA/ASAP1/LYN/CD38/UBE3A/DYNLT1/RB1/IDH2/ARHGDIA/CERS2/TGFBR1/LDLRAD4/G6PD/ACTN4/SEMA6B/YWHAH/TLR4/SRGAP2/NR1H3/LILRB1/DNMT1/AKIRIN…
GO:0043123	GO:0043123	positive regulation of I-kappaB kinase/NF-kappaB signaling	159	0.706539	1.22943	0.000999001	0.0142699	0.0101477	2401	tags=38%, list=15%, signal=33%	S100A4/CD74/TNFSF10/APOL3/LGALS1/SLC20A1/HMOX1/CD40/CD36/PRKCB/BIRC3/ALPK1/FLNA/TRIM22/CTNNB1/BST2/SECTM1/TRIM38/BIRC2/REL/FKBP1A/TLR4/IKBKE/TIFA/LGALS9/TRIM25/TAB2/AKAP13/TMEM106A/DDX21/TNFRSF1A/MAVS/MAP3K3/PELI1/LTBR/TRIM8/CFLAR/FYN/CD4/CLEC6A/BRD4/MALT1/IKBKB/AKT1/NDFIP1/TLR6/RHOC/NUP62/TRIM5/CX3CR1/EEF1D/CXXC5/CARD16/ANKRD17/IRF3/CASP10/VAPA/PPM1A/NOD2/MAP3K14/MAP3K7
GO:0070373	GO:0070373	negative regulation of ERK1 and ERK2 cascade	51	0.723645	1.22942	0.020979	0.0922805	0.0656232	2941	tags=43%, list=19%, signal=35%	GBP1/DUSP6/PTEN/LYN/PTPN1/SPRED1/TLR4/PTPRC/NLRP12/TNIP1/EPHB2/EIF3A/PHB/DUSP1/DLG1/GSTP1/BTN2A2/SMAD4/CSK/ARRB1/RANBP9/SIRPA
GO:0002521	GO:0002521	leukocyte differentiation	414	0.697295	1.22935	0.000999001	0.0142699	0.0101477	2671	tags=35%, list=17%, signal=30%	SNX10/ZFP36L1/B2M/TMEM176B/IRF1/MEF2C/MMP9/CD74/FGL2/GPR183/TMEM176A/ZFP36L2/SLAMF8/CD81/RUNX3/LGALS1/LILRB4/CLEC4E/HCLS1/PRELID1/PRDM1/PREX1/JUN/MYH9/FOS/NCKAP1L/CSF1R/FOXP1/MAFB/TYROBP/ATM/SEMA4A/DOCK10/RASSF2/CTNNB1/SYK/FCER1G/TFRC/FCGR2B/SP3/ITGA4/FAM20C/NOTCH2/ZMIZ1/SATB1/EP300/LYN/TNFRSF11A/RB1/CD101/IKZF1/GNAS/LBR/TLR4/PTPRC/TGFBR2/FES/CREB1/LILRB1/RPS6/HLA-DOA/LILRB3/FNIP1/CDC42/CD86/ITGB…
GO:0043523	GO:0043523	regulation of neuron apoptotic process	140	0.70784	1.22927	0.000999001	0.0142699	0.0101477	2266	tags=32%, list=14%, signal=28%	SOD2/MEF2C/LGMN/ARRB2/NAIP/LRP1/C5AR1/HIF1A/HMOX1/CORO1A/CTSZ/JAK2/JUN/HSP90AB1/TYROBP/ATM/CTNNB1/G6PD/ROCK1/HIPK2/SET/OXR1/PARK7/PTK2B/FOXO3/PRNP/NF1/CASP2/FYN/NQO2/DNAJC5/BTG2/ADAM8/SNX6/FIS1/ATF4/BAX/KRAS/CX3CR1/ITSN1/PDPK1/ADNP/ITGAM/MECP2/SRPK2
GO:0043029	GO:0043029	T cell homeostasis	32	0.736318	1.22926	0.03996	0.137367	0.0976857	2519	tags=38%, list=16%, signal=32%	CORO1A/NCKAP1L/P2RX7/RPS6/RC3H1/LGALS9/JAK3/TGFB1/AKT1/BAX/TSC22D3/BCL2
GO:0035690	GO:0035690	cellular response to drug	272	0.700434	1.22923	0.000999001	0.0142699	0.0101477	3287	tags=44%, list=21%, signal=36%	B2M/MT2A/TXN/MEF2C/LRRK2/FBP1/SLAMF8/CYBB/PTAFR/HMOX1/TNFAIP3/CYBA/HSP90AB1/P2RX7/GNAQ/TP53INP1/NFE2L2/CTNNB1/ICAM1/TFRC/MAPK1/PTEN/AIF1/PDE4A/PPP3CA/SLC8A1/RAP2A/ATRX/GNAI2/GRK2/RACK1/ITPR2/CHMP5/STAT6/CRK/BAIAP2/HSPA5/SPHK1/ACTB/PARK7/GNB1/RAP1A/USP8/NFKB1/HSP90B1/SERPINF1/PSAP/PPM1F/XRN1/KMT2A/FOXO3/PPP1R12A/PRNP/GNA15/HNRNPD/RNF149/NME1/LARP1/CFLAR/FYN/TGFB1/SSH1/PPP1R9B/ANXA1/BCL11A/ARHGEF2/…
GO:0043281	GO:0043281	regulation of cysteine-type endopeptidase activity involved in apoptotic process	168	0.705997	1.22922	0.000999001	0.0142699	0.0101477	3434	tags=50%, list=22%, signal=39%	S100A9/CD44/MMP9/THBS1/S100A8/CTSH/TNFSF10/IFI6/ARRB2/NAIP/JAK2/RPS6KA3/BIRC3/CTSD/APAF1/DDX3X/DAPK1/SYK/HSPE1/CYCS/BIRC2/GRAMD4/BID/RACK1/CARD8/FNIP1/NDUFA13/LGALS9/NLRP12/YWHAE/HIP1/SERPINB9/HMGB1/PARK7/PYCARD/PPM1F/PAK2/POR/TNFAIP8/CLEC7A/CFLAR/DAP/XIAP/MALT1/AKT1/RPS3/HGF/HSPD1/SRC/DELE1/FIS1/USP47/BAX/ARL6IP5/HERPUD1/CARD16/PTGS2/CASP10/RFFL/MAP3K5/CSNK2A1/CASP4/MDM2/VCP/NLRC4/RAF1/BCAP31/AR…
GO:0030278	GO:0030278	regulation of ossification	119	0.709863	1.22921	0.001998	0.0191413	0.0136119	2088	tags=30%, list=13%, signal=26%	MEF2C/SRGN/CEBPD/IL6ST/ANKH/HIF1A/ATP2B1/SEMA4D/DDX5/CLIC1/LIMD1/BMP2K/P2RX7/RASSF2/CTNNB1/MAPK1/FAM20C/IL6R/SLC8A1/GNAS/ISG15/SKI/EGR2/NIPBL/PTK2B/RBPJ/SMAD5/CEBPA/TOB2/TGFB1/HGF/MAPK14/JUND/PTGER4/PRKACA/ANO6
GO:1903779	GO:1903779	regulation of cardiac conduction	37	0.730772	1.22901	0.035964	0.128897	0.0916623	2005	tags=32%, list=13%, signal=28%	ATP2B1/CALM1/FLNA/TMEM65/SLC8A1/ASPH/ATP1A1/ITPR2/CALM2/SRI/ITPR1/PRKACA
GO:0030183	GO:0030183	B cell differentiation	99	0.712612	1.22889	0.001998	0.0191413	0.0136119	2575	tags=36%, list=16%, signal=31%	ZFP36L1/GPR183/ZFP36L2/SLAMF8/LGALS1/NCKAP1L/ATM/DOCK10/SYK/FCGR2B/SP3/ITGA4/NOTCH2/EP300/PTPRC/FNIP1/ITGB1/JAK3/LFNG/PTK2B/RBPJ/INPP5D/CMTM7/MALT1/IL10/BAX/MFNG/PIK3R1/HDAC9/PLCG2/HHEX/CEBPG/BCL2/NFAM1/GON4L/HDAC5
GO:0001667	GO:0001667	ameboidal-type cell migration	260	0.700784	1.22887	0.000999001	0.0142699	0.0101477	2831	tags=38%, list=18%, signal=32%	FN1/MEF2C/MMP9/THBS1/CTSH/LGMN/TIMP1/HIF1A/PECAM1/CALR/HMOX1/CD40/ITGB2/SEMA4D/RAB13/HSPB1/MACF1/JUN/MYH9/EVL/AGO2/FOXP1/ADAM9/SEMA4A/ARF6/NFE2L2/ITGA4/PTEN/TNS1/SLC8A1/CORO1B/SPRED1/TGFBR1/PRCP/ZEB2/GLIPR2/DOCK5/SEMA6B/SRGAP2/TGFBR2/TMSB4X/CAP1/PXN/ITGB1/EMC10/MAP4K4/C1QBP/HMGB1/MAPRE2/PTK2B/SERPINF1/PPM1F/RTN4/MAP3K3/SGPL1/CFL1/PDXDC1/NF1/TGFB1/ATP5F1B/ANXA1/AKT1/LGALS8/RREB1/SRC/MAP2K3/PAFAH1B…
GO:0050701	GO:0050701	interleukin-1 secretion	48	0.724211	1.22886	0.020979	0.0922805	0.0656232	3067	tags=50%, list=20%, signal=40%	GBP5/TNFAIP3/TLR8/CD36/FOXP1/GSDMD/P2RX7/TLR4/CARD8/LGALS9/NLRP12/HMGB1/TMEM106A/PYCARD/HK1/SERPINB1/TLR6/CARD16/NOD2/NLRC4/LILRA2/AIM2/NLRP3/PML
GO:0006935	GO:0006935	chemotaxis	408	0.697041	1.22886	0.000999001	0.0142699	0.0101477	2303	tags=28%, list=15%, signal=25%	TYMP/PLA2G7/S100A9/CD74/GPR183/THBS1/S100A8/SLAMF8/LGMN/LGALS3/CXCL9/ARRB2/NRG1/SH3KBP1/LRP1/PTAFR/C5AR1/CSF3R/CALR/FPR3/CXCL10/CORO1A/SWAP70/ITGB2/SEMA4D/RAB13/HSPB1/PREX1/ZSWIM6/EVL/RHOG/GPNMB/NCKAP1L/CSF1R/C5AR2/CMKLR1/WNK1/TIAM1/SEMA4A/C3AR1/ITGAV/SYK/FCER1G/MAPK1/AIF1/IL17RA/IL6R/LYN/CORO1B/EMB/TNFRSF11A/SEMA6B/JAML/PLP2/RAC2/FES/CREB1/DOK2/TMSB4X/AKIRIN1/CKLF/HMGB2/LGALS9/CRK/C1QBP/EGR2/HMG…
GO:0014910	GO:0014910	regulation of smooth muscle cell migration	45	0.725411	1.2288	0.027972	0.109578	0.0779236	2690	tags=40%, list=17%, signal=33%	MEF2C/SORL1/LRP1/IQGAP1/NFE2L2/AIF1/CORO1B/DOCK5/CRK/SSH1/SRC/ATP7A/PLAU/GSTP1/MDM2/TRIB1/BCL2/APEX1
GO:0032728	GO:0032728	positive regulation of interferon-beta production	30	0.735603	1.22875	0.044955	0.146791	0.104387	1125	tags=33%, list=7%, signal=31%	IRF1/TLR8/DDX3X/IFIH1/RNF135/TLR4/TLR7/HMGB2/ZBTB20/MAVS
GO:2000117	GO:2000117	negative regulation of cysteine-type endopeptidase activity	69	0.717699	1.22872	0.00999001	0.0558421	0.0397108	2433	tags=43%, list=16%, signal=37%	CD44/MMP9/THBS1/IFI6/ARRB2/NAIP/RPS6KA3/BIRC3/DDX3X/BIRC2/CARD8/FNIP1/YWHAE/SERPINB9/PARK7/PAK2/POR/TNFAIP8/CFLAR/XIAP/AKT1/HGF/SRC/USP47/HERPUD1/CARD16/PTGS2/RFFL/CSNK2A1/MDM2
GO:0002292	GO:0002292	T cell differentiation involved in immune response	59	0.719747	1.22871	0.017982	0.0839381	0.0596907	2330	tags=41%, list=15%, signal=35%	FGL2/GPR183/CLEC4E/FOXP1/SEMA4A/FCER1G/CD86/RC3H1/LGALS9/STAT6/JAK3/HMGB1/CD46/CLEC4D/IRF4/ANXA1/MALT1/IL12RB1/RELB/PTGER4/ATP7A/RARA/ZBTB7B/NFKBIZ
GO:0051896	GO:0051896	regulation of protein kinase B signaling	150	0.706389	1.22871	0.000999001	0.0142699	0.0101477	2161	tags=33%, list=14%, signal=28%	TXN/THBS1/ARRB2/NRG1/HCLS1/MYDGF/SH2B3/HSP90AB1/RHOG/ENG/PIK3R5/HSP90AA1/EREG/PTEN/TGFBR1/RAC2/RACK1/CD86/ITGB1/NOP53/C1QBP/HIP1/PARK7/RRAS/HPSE/PIK3CG/RTN4/OSBPL8/FYN/RICTOR/RNF41/TGFB1/AKT1/STK11/ADAM8/HGF/SESN3/SRC/P2RX4/PIK3R1/CX3CR1/ITSN1/INSR/GCNT2/CIB1/DLG1/PPP2R5C/CHI3L1/RAC1
GO:0045638	GO:0045638	negative regulation of myeloid cell differentiation	62	0.718907	1.2287	0.015984	0.0778906	0.0553901	2489	tags=35%, list=16%, signal=30%	ZFP36L1/ZFP36/LILRB4/NFKBIA/MAFB/KLF13/CTNNB1/LYN/TLR4/LILRB1/LILRB3/PTK2B/NME1/INPP5D/NF1/TOB2/HSPA9/PIK3R1/CIB1/RARA/UBASH3B/TRIB1
GO:0072088	GO:0072088	nephron epithelium morphogenesis	31	0.735432	1.2287	0.03996	0.137367	0.0976857	2818	tags=29%, list=18%, signal=24%	STAT1/CTNNB1/TGFB1/DLG1/CTNNBIP1/SMAD4/AHI1/BCL2/FMN1
GO:0060438	GO:0060438	trachea development	11	0.764391	1.22846	0.116818	0.260124	0.184981	2075	tags=45%, list=13%, signal=39%	CTNNB1/MAPK1/TGFBR2/MAP2K1/RARA
GO:0014074	GO:0014074	response to purine-containing compound	91	0.713662	1.22835	0.00599401	0.0412548	0.0293374	2221	tags=35%, list=14%, signal=30%	STAT1/ZFP36L1/PTAFR/JUN/FOS/P2RX7/PTEN/BIRC2/SLC8A1/ITPR2/HSPA5/PPARGC1B/RAP1A/PTK2B/PIK3CG/HSP90B1/XRN1/NME1/SSH1/TAF1/AHR/NDUFS4/P2RX4/THBD/DUSP1/JUND/FDX1/PRKAA1/KCNQ1/PTGS2/AKAP9/HDAC2
GO:0097193	GO:0097193	intrinsic apoptotic signaling pathway	240	0.700848	1.22832	0.000999001	0.0142699	0.0101477	2564	tags=37%, list=16%, signal=31%	SOD2/S100A9/CD44/MMP9/LRRK2/CD74/S100A8/TPT1/IFI6/GRINA/TNFRSF1B/IVNS1ABP/HIF1A/HMOX1/DNAJA1/DDX5/JAK2/HSPB1/CUL1/APAF1/DDX3X/ATM/NFE2L2/EP300/NBN/PTPN1/BMF/SGMS1/BID/HIPK2/RACK1/IKBKE/STK24/P4HB/NDUFA13/SKIL/PARK7/TNFRSF1A/ZNF385A/RPL26/PYCARD/PPM1F/NCK1/TMBIM6/SERINC3/DNAJC10/HSPA1A/UBB/CASP2/ARHGEF2/ERP29/BCL2A1/AKT1/RPS3/STK11/ITPR1/XPA/SRC/FIS1/USP47/ATF4/BAX/HNRNPK/CUL3/PIK3R1/VDAC2/ARL6IP5…
GO:0010470	GO:0010470	regulation of gastrulation	22	0.741602	1.2282	0.067	0.185549	0.131949	1997	tags=27%, list=13%, signal=24%	MBP/WNK1/MYADM/RACK1/IL10/CLASP2
GO:0098885	GO:0098885	modification of postsynaptic actin cytoskeleton	10	0.772618	1.22819	0.12766	0.276366	0.196531	2729	tags=50%, list=17%, signal=41%	CTTNBP2/TIAM1/BAIAP2/ITSN1/PFN1
GO:0055076	GO:0055076	transition metal ion homeostasis	98	0.712218	1.22818	0.002997	0.0256441	0.0182362	2753	tags=38%, list=18%, signal=31%	ATOX1/B2M/MT2A/S100A9/S100A8/FTH1/SLC11A1/HIF1A/HMOX1/STEAP4/FTL/CUL1/TFRC/ATP6V1G1/PICALM/SLC39A10/SLC31A2/ATP6V1A/SLC39A8/ATP6V0D1/SRI/ISCU/CYBRD1/PRNP/XIAP/NDFIP1/SLC25A37/ATP7A/MT1X/SLC31A1/NCOA4/SLC40A1/SMAD4/SLC30A7/SLC46A1/EIF2AK1/IREB2
GO:1902229	GO:1902229	regulation of intrinsic apoptotic signaling pathway in response to DNA damage	33	0.734765	1.22793	0.032967	0.121154	0.0861562	1898	tags=30%, list=12%, signal=27%	CD44/CD74/TPT1/BID/SKIL/ZNF385A/RPL26/RPS3/USP47/HNRNPK
GO:0034123	GO:0034123	positive regulation of toll-like receptor signaling pathway	20	0.743281	1.22778	0.079	0.205173	0.145904	1864	tags=45%, list=12%, signal=40%	CYBA/WDFY1/NR1H3/HMGB1/RTN4/PELI1/PJA2/PTPN22/FLOT1
GO:0032496	GO:0032496	response to lipopolysaccharide	238	0.70074	1.22777	0.000999001	0.0142699	0.0101477	2357	tags=36%, list=15%, signal=31%	IDO1/MEF2C/S100A8/ZFP36/CD14/CXCL9/TNFRSF1B/PTAFR/C5AR1/SLC11A1/ACP5/CXCL10/NFKBIA/TNFAIP3/JAK2/CD36/JUN/RPS6KA3/CAPN2/CSF2RB/GCH1/KMO/FOS/IL10RA/CD274/FOXP1/PABPN1/ADAM9/P2RX7/ICAM1/MAPK1/CD68/LYN/MRC1/TNFRSF11A/SGMS1/PTGIR/TLR4/CARD8/CHMP5/NR1H3/LILRB1/CD86/HMGB2/LGALS9/IRAK3/TAB2/HMGB1/NFKB1/PDCD1LG2/PYCARD/HAVCR2/PELI1/TGFB1/MALT1/CDK19/AKT1/SRC/MAPK14/CXCL11/IL10/PTPN22/IFNAR1/THBD/SBNO2/JUN…
GO:0003179	GO:0003179	heart valve morphogenesis	31	0.734867	1.22775	0.040959	0.139215	0.0989993	2468	tags=32%, list=16%, signal=27%	MEF2C/MDM4/NOTCH2/RB1/ROCK1/TGFBR2/TGFB1/ROCK2/MDM2/SMAD4
GO:0002753	GO:0002753	cytoplasmic pattern recognition receptor signaling pathway	56	0.720192	1.22772	0.017982	0.0839381	0.0596907	2929	tags=57%, list=19%, signal=47%	NFKBIA/TNFAIP3/BIRC3/ALPK1/UBC/BIRC2/IFIH1/DDX60/UBA52/TLR4/RNF125/TIFA/NOP53/TAB2/C1QBP/HSPA1A/UBB/XIAP/PUM2/RPS27A/PTPN22/OTULIN/ITCH/LSM14A/PUM1/ANKRD17/IRF3/NOD2/MAP3K7/IRF7/HSPA1B/IRAK1
GO:0043487	GO:0043487	regulation of RNA stability	165	0.705167	1.22767	0.000999001	0.0142699	0.0101477	3144	tags=51%, list=20%, signal=41%	PSME2/ZFP36L1/PSMB9/PSME1/ZFP36L2/ZFP36/PSMB8/TNFRSF1B/SLC11A1/HSPA8/PABPC1/HSPB1/PSMB10/PSMA3/PSMA4/YWHAZ/PABPC4/PSMA2/PSMA5/PSMB1/UBC/PSMB3/PSMB6/PSMA7/PSMB2/UBA52/ROCK1/NUP214/HNRNPC/TARDBP/YBX1/RC3H1/SET/TENT2/PSMD14/HNRNPU/PSMC3/XRN1/PSMD7/PSMD11/HNRNPD/HSPA1A/LARP1/ALKBH5/UBB/PSMD8/PSMA1/PSMC2/PSMC1/DCP2/PUM2/YWHAB/AKT1/PSMB7/PSMB5/MAPK14/RPS27A/PSMD1/PSMB4/PSMA6/YBX3/YTHDF3/PUM1/PRKCA/PSMC…
GO:0071295	GO:0071295	cellular response to vitamin	17	0.747471	1.22763	0.0910911	0.225876	0.160627	2433	tags=35%, list=16%, signal=30%	ATP2B1/PIM1/FES/IL15/VDR/MDM2
GO:0046479	GO:0046479	glycosphingolipid catabolic process	11	0.763838	1.22757	0.118832	0.263109	0.187104	3135	tags=82%, list=20%, signal=65%	GM2A/HEXB/PSAP/GALC/PRKCD/GLA/NEU3/NAGA/GBA
GO:0072028	GO:0072028	nephron morphogenesis	32	0.735293	1.22755	0.040959	0.139215	0.0989993	2818	tags=28%, list=18%, signal=23%	STAT1/CTNNB1/TGFB1/DLG1/CTNNBIP1/SMAD4/AHI1/BCL2/FMN1
GO:0032675	GO:0032675	regulation of interleukin-6 production	109	0.710583	1.22754	0.001998	0.0191413	0.0136119	1979	tags=38%, list=13%, signal=33%	CD74/ARRB2/PTAFR/MBP/TNFAIP3/TLR8/CD36/CAPN2/CYBA/NCKAP1L/C5AR2/TYROBP/EREG/P2RX7/SYK/FCER1G/AIF1/IL6R/IFIH1/TLR4/TLR7/LGALS9/NLRP12/IRAK3/ZBTB20/HMGB1/MAVS/PYCARD/HAVCR2/CLEC7A/INPP5D/CD47/ARHGEF2/IL27RA/TLR6/HGF/HSPD1/IL10/PTPN22/RAB7B/SELENOS
GO:0051932	GO:0051932	synaptic transmission, GABAergic	17	0.74741	1.22753	0.0920921	0.226598	0.16114	1871	tags=29%, list=12%, signal=26%	PTEN/NISCH/CA2/NF1/KRAS
GO:0051289	GO:0051289	protein homotetramerization	76	0.716631	1.22752	0.00899101	0.0526797	0.037462	1446	tags=20%, list=9%, signal=18%	SOD2/B2M/GBP5/FBP1/SAMHD1/RXRA/CAT/EVL/ATP5IF1/PKM/DCXR/ST13/DECR1/MCOLN1/GLS
GO:0034762	GO:0034762	regulation of transmembrane transport	326	0.6979	1.22751	0.000999001	0.0142699	0.0101477	2250	tags=30%, list=14%, signal=26%	MEF2C/MMP9/PID1/THBS1/CYBB/CXCL9/CTSS/PTAFR/RHOQ/CD63/CXCL10/CORO1A/AHNAK/CHCHD10/MEF2A/CAB39/PRKCB/CLIC1/MYO5A/CALM1/CYBA/CLIC4/FLNA/HVCN1/DAPK1/WNK1/P2RX7/NFE2L2/RGS2/PTEN/GSTO1/SLC8A1/LYN/FKBP1A/GLRX/STOM/HK2/G6PD/ACTN4/UTRN/SLC31A2/YWHAH/KCNK6/TMSB4X/KCNE3/TESC/CTTNBP2NL/STXBP3/CALM2/TPCN1/CREBL2/COX17/YWHAE/ACTB/PARK7/RAP1A/PTK2B/VAMP2/SRI/PIK3CG/KCNAB2/ISCU/PRNP/OSBPL8/CA2/FYN/EPHB2/TGFB1/C…
GO:1901214	GO:1901214	regulation of neuron death	224	0.700981	1.22746	0.000999001	0.0142699	0.0101477	3165	tags=41%, list=20%, signal=33%	SOD2/MEF2C/SORL1/LRRK2/LGMN/ARRB2/NAIP/LRP1/TNFRSF1B/C5AR1/HIF1A/HLA-F/HMOX1/CORO1A/ITGB2/CTSZ/JAK2/JUN/CAPN2/HSP90AB1/KMO/GPNMB/FOS/TYROBP/ATM/CTNNB1/FCGR2B/PICALM/REL/G6PD/ROCK1/HIPK2/TLR4/VPS35/RACK1/CREB1/SET/CBL/OXR1/PARK7/PTK2B/FZD1/SERPINF1/FOXO3/PRNP/NF1/UBB/CASP2/FYN/PSMC1/NQO2/SSH1/CHP1/AKT1/TLR6/DNAJC5/BTG2/ADAM8/SNX6/FIS1/IL10/ATF4/BAX/KRAS/CX3CR1/ITSN1/PDPK1/ADNP/ITGAM/TMEM259/MECP2/…
GO:0070431	GO:0070431	nucleotide-binding oligomerization domain containing 2 signaling pathway	11	0.763749	1.22743	0.118832	0.263109	0.187104	2861	tags=73%, list=18%, signal=59%	NFKBIA/TNFAIP3/TLR4/HSPA1A/PTPN22/OTULIN/NOD2/HSPA1B
GO:0047484	GO:0047484	regulation of response to osmotic stress	10	0.771983	1.22718	0.12766	0.276366	0.196531	2143	tags=40%, list=14%, signal=35%	MICU1/ARHGEF2/YBX3/PTGS2
GO:0050678	GO:0050678	regulation of epithelial cell proliferation	204	0.701678	1.22688	0.000999001	0.0142699	0.0101477	2478	tags=27%, list=16%, signal=23%	STAT1/ZFP36L1/B2M/MEF2C/THBS1/RUNX3/ZFP36/C5AR1/HIF1A/HTRA1/HMOX1/MYDGF/TNFAIP3/JUN/CYBA/C5AR2/EREG/CTNNB1/ITGA4/PTEN/NOTCH2/HMGN1/RB1/TGFBR1/ATP5IF1/JAML/HMGB2/EMC10/HMGB1/SERPINF1/RTN4/CD109/SRSF6/NME1/VEGFB/NF1/CFLAR/RICTOR/TGFB1/AKT1/STK11/RREB1/IL10/BAX/ATP7A/NRP2/DLG1/PDPK1/PRKCA/ARNT/VDR/NOD2/CDKN1C/PDCD10/ANG/MTSS1
GO:0034765	GO:0034765	regulation of ion transmembrane transport	266	0.699279	1.22681	0.000999001	0.0142699	0.0101477	2303	tags=29%, list=15%, signal=25%	MEF2C/MMP9/THBS1/CYBB/CXCL9/CTSS/PTAFR/CD63/CXCL10/CORO1A/AHNAK/CHCHD10/CAB39/CLIC1/MYO5A/CALM1/CYBA/CLIC4/FLNA/HVCN1/DAPK1/WNK1/P2RX7/RGS2/PTEN/GSTO1/SLC8A1/LYN/FKBP1A/GLRX/STOM/G6PD/ACTN4/UTRN/SLC31A2/YWHAH/KCNK6/TMSB4X/KCNE3/TESC/CALM2/TPCN1/COX17/YWHAE/PARK7/PTK2B/VAMP2/SRI/PIK3CG/KCNAB2/ISCU/PRNP/FYN/EPHB2/TGFB1/CHP1/FXYD5/AKT1/KCNJ2/CXCL11/KCNMB1/DNM2/BAX/KCNJ10/ARL6IP5/ATP7A/PRKACA/WWP2/KC…
GO:1903025	GO:1903025	regulation of RNA polymerase II regulatory region sequence-specific DNA binding	10	0.771735	1.22678	0.12766	0.276366	0.196531	1568	tags=40%, list=10%, signal=36%	EP300/TMSB4X/NSD1/TAF1
GO:0071242	GO:0071242	cellular response to ammonium ion	41	0.725502	1.22668	0.032967	0.121154	0.0861562	3110	tags=51%, list=20%, signal=41%	LRRK2/PTAFR/GNAQ/MAPK1/AIF1/GNAI2/GRK2/GNB1/GNA15/HNRNPD/PPP1R9B/DNM2/ATF4/CRKL/CASP7/HDAC2/ROCK2/ATG7/RGS10/ATP2B4/GABPA
GO:0002377	GO:0002377	immunoglobulin production	92	0.712222	1.22662	0.00599401	0.0412548	0.0293374	2051	tags=28%, list=13%, signal=25%	TNFSF13B/HLA-DQB1/FGL2/SAMHD1/GAPT/SWAP70/CD40/HLA-E/ATM/IGKC/TFRC/FCGR2B/NBN/PTPRC/STAT6/ERCC1/CGAS/TMBIM6/RNF168/TGFB1/SASH3/IL27RA/HSPD1/IL10/CTNNBL1/POLB
GO:0002418	GO:0002418	immune response to tumor cell	15	0.75052	1.22649	0.104104	0.242418	0.17239	3287	tags=53%, list=21%, signal=42%	CD274/HMGB1/HAVCR2/NECTIN2/HSPD1/FBXO38/CRTAM/ADAM15
GO:0050715	GO:0050715	positive regulation of cytokine secretion	104	0.710639	1.22648	0.001998	0.0191413	0.0136119	2321	tags=38%, list=15%, signal=32%	LRRK2/CLEC5A/CD14/LRP1/MBP/CLEC4E/IFNGR1/TLR8/CSF1R/CD274/GSDMD/P2RX7/SYK/AIF1/GAPDH/IL17RA/TNFRSF14/IFIH1/FGR/TLR4/CARD8/LGALS9/NLRP12/HMGB1/MAVS/PYCARD/HK1/HAVCR2/CLEC6A/SRC/MAPK14/IL10/PTPN22/FCN1/PTGER4/CADM1/IRF3/FRMD8/NOD2
GO:0002888	GO:0002888	positive regulation of myeloid leukocyte mediated immunity	26	0.735827	1.22634	0.0609391	0.1752	0.124589	1125	tags=31%, list=7%, signal=29%	PTAFR/ITGB2/HLA-E/SYK/FCER1G/FGR/DDX21/MAVS
GO:0070482	GO:0070482	response to oxygen levels	286	0.698119	1.22613	0.000999001	0.0142699	0.0101477	2637	tags=41%, list=17%, signal=35%	PSME2/ZFP36L1/PSMB9/PSME1/THBS1/CYBB/PSMB8/AGTRAP/HIF1A/HMOX1/CAT/NAMPT/CAPN2/PSMB10/PSMA3/CYBA/LMNA/MALAT1/APAF1/LIMD1/PSMA4/ATM/PSMA2/PSMA5/MDM4/PSMB1/UBC/NFE2L2/PSMB3/PSMB6/ICAM1/PSMA7/PTEN/ATP6V1G1/BIRC2/SLC8A1/EP300/CD38/PSMB2/UBA52/HK2/ACTN4/HIPK2/TGFBR2/CREB1/ITPR2/P4HB/ATP6V1A/NOP53/CBL/ATP6V0D1/PKM/PSMD14/GNB1/PTK2B/MTHFR/ASCL2/HSP90B1/PSMC3/RBPJ/NPEPPS/TMBIM6/PSMD7/FOXO3/PSMD11/VEGFB/CH…
GO:0097094	GO:0097094	craniofacial suture morphogenesis	10	0.771296	1.22609	0.128673	0.277598	0.197407	3343	tags=60%, list=21%, signal=47%	INSIG1/TIFAB/FOXN3/TGFB1/MMP14/INSIG2
GO:0050764	GO:0050764	regulation of phagocytosis	75	0.715414	1.22595	0.00799201	0.0497909	0.0354077	2088	tags=44%, list=13%, signal=38%	IL2RG/LRP1/SLC11A1/CALR/RAB31/CD36/CYBA/NCKAP1L/ITGAV/SYK/FCER1G/FCGR2B/PTEN/C2/FGR/RACK1/PTPRC/SPHK1/MERTK/HMGB1/RAP1A/IL15/PYCARD/ATG3/CLEC7A/CD47/TGFB1/FPR2/ABCA7/DNM2/CAMK1D/SIRPB1/ANO6
GO:0010811	GO:0010811	positive regulation of cell-substrate adhesion	75	0.715364	1.22587	0.00799201	0.0497909	0.0354077	2370	tags=36%, list=15%, signal=31%	FN1/S100A10/CALR/JAK2/PREX1/CD36/FLNA/IQGAP1/MYADM/ROCK1/UTRN/DOCK5/EMILIN2/CDC42/MAP4K4/CRK/C1QBP/PTK2B/PPM1F/HSD17B12/RREB1/DNM2/CRKL/CIB1/RAC1/ITGA5/SDC4
GO:0043488	GO:0043488	regulation of mRNA stability	159	0.704476	1.22584	0.001998	0.0191413	0.0136119	2790	tags=47%, list=18%, signal=39%	PSME2/ZFP36L1/PSMB9/PSME1/ZFP36L2/ZFP36/PSMB8/SLC11A1/HSPA8/PABPC1/HSPB1/PSMB10/PSMA3/PSMA4/YWHAZ/PABPC4/PSMA2/PSMA5/PSMB1/UBC/PSMB3/PSMB6/PSMA7/PSMB2/UBA52/ROCK1/NUP214/HNRNPC/TARDBP/YBX1/RC3H1/SET/PSMD14/HNRNPU/PSMC3/XRN1/PSMD7/PSMD11/HNRNPD/HSPA1A/LARP1/ALKBH5/UBB/PSMD8/PSMA1/PSMC2/PSMC1/DCP2/PUM2/YWHAB/AKT1/PSMB7/PSMB5/MAPK14/RPS27A/PSMD1/PSMB4/PSMA6/YBX3/YTHDF3/PUM1/PRKCA/PSMC4/PRKCD/PSMC5/R…
GO:0002739	GO:0002739	regulation of cytokine secretion involved in immune response	14	0.754191	1.22559	0.108325	0.248096	0.176428	1807	tags=43%, list=12%, signal=38%	TNFRSF1B/TNFRSF14/LILRB1/HK1/MAPK14/IL10
GO:0010884	GO:0010884	positive regulation of lipid storage	16	0.747386	1.22556	0.104104	0.242418	0.17239	1103	tags=25%, list=7%, signal=23%	CD36/IKBKE/MSR1/NFKB1
GO:0042542	GO:0042542	response to hydrogen peroxide	116	0.708555	1.22555	0.001998	0.0191413	0.0136119	3006	tags=42%, list=19%, signal=34%	STAT1/TXN/LRRK2/HMOX1/CAT/TNFAIP3/JUN/CAPN2/ADAM9/NFE2L2/EEF2/SLC8A1/UBE3A/RACK1/STK24/STAT6/CRK/SPHK1/PARK7/PTK2B/TXNIP/PSAP/FOXO3/FYN/ANXA1/SETX/RPS3/HGF/SRC/IL10/DUSP1/PRKAA1/CYP1B1/KDM6B/HDAC2/PRKCD/MAP3K5/GLRX2/PDCD10/MDM2/BCL2/BECN1/APEX1/PRDX3/ZNF277/SIRPA/PDE8A/STK26/KPNA4
GO:0051271	GO:0051271	negative regulation of cellular component movement	212	0.700372	1.22546	0.000999001	0.0142699	0.0101477	2314	tags=34%, list=15%, signal=29%	MEF2C/CD74/THBS1/CD9/SLAMF8/NRG1/LRP1/TIMP1/CALR/HMOX1/SEMA4D/RAP2B/EVL/CLIC4/ENG/C5AR2/SEMA4A/TP53INP1/MCTP1/NFE2L2/BST2/PTEN/AIF1/NISCH/RAP2A/CORO1B/IDH2/SPRED1/CERS2/ADORA3/LDLRAD4/ACTN4/DUSP22/SEMA6B/SRGAP2/WAS/STK24/ABHD2/KCNE3/CRK/HMGB1/SRGAP2C/RRAS/VCL/SERPINF1/FOXO3/ARID2/SPINT2/DDT/OSBPL8/NF1/ACTN1/RNF41/TGFB1/IL27RA/SRGAP2B/AKT1/CTNNA1/ARHGAP4/ADIPOR1/DUSP1/PTGER4/STARD13/CX3CR1/CLASP2/…
GO:0072606	GO:0072606	interleukin-8 secretion	24	0.737823	1.22545	0.064	0.180839	0.1286	2650	tags=50%, list=17%, signal=42%	CD14/C5AR2/TMSB4X/LGALS9/PYCARD/ANXA4/ANXA1/TLR6/PTPN22/FCN1/CHI3L1/CD244
GO:0042095	GO:0042095	interferon-gamma biosynthetic process	15	0.749874	1.22544	0.105105	0.243496	0.173157	2412	tags=33%, list=15%, signal=28%	TLR8/TLR7/LILRB1/CLEC7A/CEBPG
GO:0032387	GO:0032387	negative regulation of intracellular transport	48	0.722164	1.22539	0.023976	0.0999252	0.0710596	2288	tags=33%, list=15%, signal=29%	TXN/LRRK2/HMOX1/UBE2J1/CD36/INSIG1/LGALS9/PARK7/RAP1A/NF1/CHP1/UBAC2/MDFIC/UBE2G2/TPR/LMAN1
GO:0043270	GO:0043270	positive regulation of ion transport	164	0.703807	1.22535	0.000999001	0.0142699	0.0101477	2280	tags=29%, list=15%, signal=25%	LGALS3/CXCL9/CTSS/ARRB2/PTAFR/ATP2B1/CXCL10/CHCHD10/PRELID1/CALM1/KMO/FLNA/WNK1/P2RX7/GSTO1/GLRX/TNFRSF11A/G6PD/ACTN4/TMSB4X/KCNE3/TESC/CALM2/COX17/PARK7/SRI/ANXA2/CD4/EPHB2/CHP1/ABCA7/AKT1/ORAI1/KCNJ2/CXCL11/P2RX4/KCNMB1/DNM2/ATF4/BAX/KCNQ1/DLG1/PDPK1/ANO6/AKAP9/PLCG2/PRKCD
GO:0090090	GO:0090090	negative regulation of canonical Wnt signaling pathway	124	0.706931	1.22532	0.001998	0.0191413	0.0136119	1992	tags=34%, list=13%, signal=30%	PSME2/PSMB9/PSME1/DAB2/PSMB8/PSMB10/PSMA3/TMEM170B/PFDN5/STK4/LIMD1/PSMA4/PSMA2/PSMA5/PSMB1/PSMB3/PSMB6/PSMA7/CTNND1/PSMB2/TLE3/CSNK1A1/PSMD14/FZD1/PSMC3/PSMD7/FOXO3/PSMD11/PSMD8/PSMA1/PSMC2/PSMC1/TLE4/STK11/PSMB7/PSMB5/MAPK14/CHD8/PSMD1/CUL3/PSMB4/PSMA6
GO:0050922	GO:0050922	negative regulation of chemotaxis	42	0.724306	1.22522	0.031968	0.119007	0.0846295	1297	tags=21%, list=8%, signal=20%	THBS1/SLAMF8/SEMA4D/C5AR2/SEMA4A/AIF1/CORO1B/SEMA6B/DDT
GO:0039535	GO:0039535	regulation of RIG-I signaling pathway	16	0.747177	1.22522	0.104104	0.242418	0.17239	2153	tags=56%, list=14%, signal=49%	BIRC3/BIRC2/DDX60/RNF125/NOP53/C1QBP/PUM2/PUM1/ANKRD17
GO:0009163	GO:0009163	nucleoside biosynthetic process	39	0.725958	1.22518	0.033966	0.123652	0.0879326	2279	tags=31%, list=15%, signal=26%	TYMP/ADA2/GUK1/APRT/ADK/NME1/UPP1/TK2/NME3/DCK/IMPDH1/CMPK1
GO:0032642	GO:0032642	regulation of chemokine production	60	0.717323	1.22501	0.020979	0.0922805	0.0656232	1886	tags=32%, list=12%, signal=28%	CD74/LRP1/HIF1A/MBP/HMOX1/CSF1R/DDX3X/SYK/AIF1/IL6R/TLR4/TLR7/LGALS9/MAVS/PYCARD/HAVCR2/CLEC7A/IL10/EIF2AK2
GO:0021955	GO:0021955	central nervous system neuron axonogenesis	26	0.734994	1.22495	0.0609391	0.1752	0.124589	2207	tags=35%, list=14%, signal=30%	HSP90AB1/HSP90AA1/PTEN/ZEB2/B4GALT5/EPHB2/PAFAH1B1/ARHGAP35/NIN
GO:0010660	GO:0010660	regulation of muscle cell apoptotic process	47	0.722084	1.22489	0.027972	0.109578	0.0779236	2522	tags=34%, list=16%, signal=29%	SOD2/ARRB2/HMOX1/JAK2/CAPN2/STK4/NFE2L2/PTEN/DNMT1/PTK2B/CFLAR/ATF4/PDPK1/MAP3K5/PDCD4/PPP1R10
GO:0035563	GO:0035563	positive regulation of chromatin binding	12	0.758632	1.22482	0.116583	0.259882	0.184809	3216	tags=58%, list=21%, signal=46%	PARP9/DTX3L/MBD2/CTBP2/HMBOX1/KDM1A/MED25
GO:0001704	GO:0001704	formation of primary germ layer	65	0.716295	1.22482	0.013986	0.0714925	0.0508403	2352	tags=26%, list=15%, signal=22%	FN1/MMP9/ITGB2/ITGAV/CTNNB1/ITGA4/ARID1A/ITGB1/ETS2/ITGB5/HSBP1/SMAD2/SETD2/PRKAR1A/PRKACA/KDM6B/ITGA5
GO:2000116	GO:2000116	regulation of cysteine-type endopeptidase activity	184	0.702057	1.2247	0.000999001	0.0142699	0.0101477	3434	tags=48%, list=22%, signal=38%	S100A9/PSMB9/CD44/MMP9/THBS1/S100A8/CTSH/TNFSF10/IFI6/LGMN/ARRB2/NAIP/JAK2/RPS6KA3/BIRC3/CTSD/APAF1/DDX3X/DAPK1/SYK/HSPE1/CYCS/BIRC2/GRAMD4/BID/RACK1/ASPH/CARD8/FNIP1/NDUFA13/LGALS9/NLRP12/YWHAE/HIP1/SERPINB9/HMGB1/PARK7/PYCARD/PPM1F/PAK2/POR/TNFAIP8/CLEC7A/CFLAR/FYN/DAP/XIAP/MALT1/AKT1/RPS3/HGF/HSPD1/SRC/DELE1/FIS1/USP47/BAX/ARL6IP5/HERPUD1/CARD16/PTGS2/CASP10/RFFL/MAP3K5/CSNK2A1/CASP4/MDM2/VCP/…
GO:0043302	GO:0043302	positive regulation of leukocyte degranulation	20	0.741369	1.22462	0.081	0.208868	0.148532	777	tags=30%, list=5%, signal=29%	PTAFR/HLA-F/ITGB2/SYK/FCER1G/FGR
GO:0002820	GO:0002820	negative regulation of adaptive immune response	34	0.731656	1.22462	0.035964	0.128897	0.0916623	2273	tags=38%, list=15%, signal=33%	HLA-F/FCGR2B/TNFRSF14/DUSP22/PTPRC/SAMSN1/LILRB1/RC3H1/JAK3/HAVCR2/IL27RA/TRIM27/ZBTB7B
GO:2000146	GO:2000146	negative regulation of cell motility	187	0.701572	1.22454	0.000999001	0.0142699	0.0101477	2690	tags=38%, list=17%, signal=32%	MEF2C/CD74/THBS1/SLAMF8/NRG1/LRP1/TIMP1/CALR/HMOX1/RAP2B/EVL/CLIC4/ENG/C5AR2/TP53INP1/MCTP1/NFE2L2/BST2/PTEN/AIF1/NISCH/RAP2A/CORO1B/IDH2/SPRED1/CERS2/ADORA3/LDLRAD4/DUSP22/SRGAP2/WAS/STK24/ABHD2/CRK/HMGB1/SRGAP2C/RRAS/VCL/SERPINF1/FOXO3/ARID2/SPINT2/DDT/OSBPL8/NF1/RNF41/TGFB1/IL27RA/SRGAP2B/AKT1/CTNNA1/ARHGAP4/ADIPOR1/DUSP1/PTGER4/STARD13/CX3CR1/CLASP2/MIIP/TMIGD3/CYP1B1/MECP2/MITF/GSTP1/ARPIN/P…
GO:0000302	GO:0000302	response to reactive oxygen species	180	0.701982	1.22416	0.000999001	0.0142699	0.0101477	3215	tags=42%, list=21%, signal=34%	STAT1/SOD2/TXN/NCF1/MMP9/LRRK2/PRDX1/HMOX1/CAT/TNFAIP3/CD36/JUN/CAPN2/GCH1/FOS/ADAM9/NFE2L2/EEF2/MAPK1/SLC8A1/UBE3A/RACK1/STK24/PXN/STAT6/CRK/SPHK1/PPARGC1B/PARK7/PTK2B/TXNIP/PSAP/FOXO3/HNRNPD/CFLAR/FYN/ANXA1/ROMO1/AGAP3/SETX/AKT1/RPS3/HGF/SESN3/SRC/IL10/DNM2/DUSP1/ATP7A/PRKAA1/CYP1B1/KDM6B/HDAC2/GSTP1/PRKCD/MAP3K5/GLRX2/PDCD10/MDM2/BCL2/BECN1/APEX1/ERCC6/EGLN1/FER/PRDX3/ZNF277/SIRPA/PDE8A/STK26/…
GO:0060425	GO:0060425	lung morphogenesis	24	0.737044	1.22416	0.066	0.183529	0.130512	1871	tags=33%, list=12%, signal=29%	CTSH/CTSZ/CTNNB1/MAPK1/TGFBR2/MAP2K1/SRSF6/KRAS
GO:2001233	GO:2001233	regulation of apoptotic signaling pathway	322	0.695983	1.22407	0.000999001	0.0142699	0.0101477	2564	tags=34%, list=16%, signal=29%	SOD2/S100A9/CD44/MMP9/LRRK2/CD74/THBS1/S100A8/CTSH/TPT1/TNFSF10/IFI6/LGALS3/GRINA/ARRB2/IVNS1ABP/HIF1A/HMOX1/CHCHD10/TNFAIP3/DNAJA1/PRELID1/JAK2/HSPB1/PDIA3/LMNA/STK4/APAF1/DDX3X/YWHAZ/ITGAV/NFE2L2/CTNNB1/ICAM1/PTEN/PTPN1/RB1/BMF/SGMS1/GNAI2/TGFBR1/BID/ATP5IF1/YWHAH/RACK1/SLC25A5/PTPRC/P4HB/SGK3/NDUFA13/HMGB2/CTSC/LGALS9/SKIL/YWHAE/PARK7/ZNF385A/RPL26/PYCARD/GNAI3/PAK2/NCK1/TMBIM6/SERINC3/PPP3R1/…
GO:0007205	GO:0007205	protein kinase C-activating G protein-coupled receptor signaling pathway	18	0.74423	1.22399	0.092	0.226577	0.161125	1567	tags=28%, list=10%, signal=25%	LRP1/DGKE/DGKD/DGKZ/DGKH
GO:0048311	GO:0048311	mitochondrion distribution	14	0.753195	1.22397	0.109328	0.249551	0.177463	242	tags=14%, list=2%, signal=14%	LRRK2/MEF2A
GO:0002832	GO:0002832	negative regulation of response to biotic stimulus	39	0.725232	1.22396	0.033966	0.123652	0.0879326	2563	tags=36%, list=16%, signal=30%	FGL2/HTRA1/TNFAIP3/TRIM38/CARD8/RNF125/C1QBP/HAVCR2/PCBP2/PPM1B/ITCH/CARD16/TRIB1/LILRA2
GO:0032526	GO:0032526	response to retinoic acid	55	0.718149	1.22392	0.01998	0.089571	0.0636964	2221	tags=27%, list=14%, signal=23%	CTSH/RXRA/ATM/LYN/CD38/IGF2R/CREB1/NDUFA13/TESC/PTK2B/SERPINF1/SETX/DUSP1/RARA/HDAC2
GO:0031665	GO:0031665	negative regulation of lipopolysaccharide-mediated signaling pathway	10	0.769911	1.22388	0.133739	0.283616	0.201687	2563	tags=50%, list=16%, signal=42%	TNFAIP3/CARD8/CARD16/TRIB1/LILRA2
GO:0015698	GO:0015698	inorganic anion transport	86	0.71248	1.22384	0.00699301	0.045714	0.0325085	2173	tags=29%, list=14%, signal=25%	ANKH/PTAFR/SLC20A1/SLC11A1/SLC4A7/SLC1A3/CLIC1/CLIC4/SLC37A2/TTYH3/APOL1/VDAC1/SLC12A6/CLCN4/SLC1A4/PRNP/CA2/SLC26A2/SLC12A9/CLCN7/ATF4/VDAC2/PCYOX1/ANO6/SLC12A7
GO:0071435	GO:0071435	potassium ion export	10	0.769873	1.22382	0.133739	0.283616	0.201687	2088	tags=40%, list=13%, signal=35%	KCNE3/KCNQ1/DLG1/ANO6
GO:0097623	GO:0097623	potassium ion export across plasma membrane	10	0.769873	1.22382	0.133739	0.283616	0.201687	2088	tags=40%, list=13%, signal=35%	KCNE3/KCNQ1/DLG1/ANO6
GO:0002703	GO:0002703	regulation of leukocyte mediated immunity	169	0.702689	1.22363	0.000999001	0.0142699	0.0101477	2447	tags=33%, list=16%, signal=28%	B2M/HLA-C/HLA-B/CD81/HLA-A/ARRB2/TNFRSF1B/PTAFR/HLA-F/HMOX1/CD40/ITGB2/HLA-E/P2RX7/SYK/FCER1G/TFRC/FCGR2B/BST2/LYN/DUSP22/FGR/TLR4/RAC2/WAS/PTPRC/FES/LILRB1/LGALS9/STAT6/JAK3/CRK/SERPINB9/HMGB1/DDX21/MAVS/HAVCR2/STXBP2/NECTIN2/STX7/TGFB1/SASH3/IL27RA/MALT1/HSPD1/IL10/IL12RB1/CADM1/PDPK1/ITGAM/AP1G1/NOD2/FBXO38/MAP3K7/DNASE1
GO:0035886	GO:0035886	vascular smooth muscle cell differentiation	19	0.741377	1.22332	0.0880881	0.220444	0.156763	2357	tags=32%, list=15%, signal=27%	SOD2/ENG/DNMT1/EPC1/NFATC3/PDCD4
GO:0002369	GO:0002369	T cell cytokine production	34	0.73083	1.22324	0.036963	0.130668	0.0929213	3132	tags=41%, list=20%, signal=33%	B2M/CD81/TNFRSF1B/SLC11A1/HLA-F/SASH3/MALT1/DENND1B/CD55/DLG1/MAP3K7/KDELR1/NLRP3/TRAF2
GO:0055026	GO:0055026	negative regulation of cardiac muscle tissue development	20	0.740361	1.22296	0.081	0.208868	0.148532	1248	tags=30%, list=8%, signal=28%	RGS2/PTEN/G6PD/TGFBR2/YY1/JARID2
GO:0010828	GO:0010828	positive regulation of glucose transmembrane transport	29	0.73286	1.22292	0.0519481	0.157615	0.112085	3461	tags=62%, list=22%, signal=48%	RHOQ/MEF2A/NFE2L2/CREBL2/RAP1A/OSBPL8/AKT1/MAPK14/BRAF/PIK3R1/INSR/C2CD5/ARPP19/ADIPOR2/APPL1/IRS2/AKT2/IGF1
GO:1903573	GO:1903573	negative regulation of response to endoplasmic reticulum stress	41	0.723263	1.22289	0.032967	0.121154	0.0861562	1979	tags=37%, list=13%, signal=32%	LRRK2/GRINA/UBE2J1/PTPN1/RACK1/HSPA5/PARK7/NCK1/TMBIM6/HSPA1A/ATF6B/UBAC2/UBE2G2/HERPUD1/SELENOS
GO:0043534	GO:0043534	blood vessel endothelial cell migration	81	0.712346	1.22283	0.00899101	0.0526797	0.037462	2754	tags=42%, list=18%, signal=35%	MEF2C/THBS1/HIF1A/HMOX1/CD40/HSPB1/MYH9/NFE2L2/SPRED1/PRCP/TMSB4X/ITGB1/HMGB1/PTK2B/MAP3K3/NF1/TGFB1/ATP5F1B/ANXA1/AKT1/MAP2K3/P2RX4/STARD13/HDAC9/PIK3C2A/CIB1/PDPK1/PRKCA/PTGS2/MECP2/PDCD10/HDAC5/AKT3/HDAC7
GO:1901526	GO:1901526	positive regulation of mitophagy	10	0.769149	1.22267	0.133739	0.283616	0.201687	1904	tags=30%, list=12%, signal=26%	OPTN/VPS13C/VPS13D
GO:0007517	GO:0007517	muscle organ development	226	0.698034	1.22261	0.000999001	0.0142699	0.0101477	2519	tags=30%, list=16%, signal=25%	VAMP5/MEF2C/DDX17/ARRB2/NRG1/ZFHX3/RXRA/CXCL10/MEF2A/DDX5/FOS/ENG/CTNNB1/MEF2D/EEF2/TIFAB/RGS2/MAPK1/PTEN/PPP3CA/EP300/FKBP1A/RB1/TGFBR1/G6PD/UTRN/PIM1/TGFBR2/CREB1/AKIRIN1/YY1/ZNF609/TCF12/SKI/EGR2/CHD2/FZD1/BASP1/SRI/NR1D2/RBPJ/KMT5B/MYL6/JARID2/SERP1/CD164/NF1/CFLAR/TGFB1/DDX39B/BTG2/NLN/MAPK14/FLOT1/UQCC2/HDAC9/YBX3/PRKAA1/COPRS/FOXN2/FRG1/ARID5B/ZBTB18/GPCPD1/SMAD4/CFL2/BCL2
GO:0006022	GO:0006022	aminoglycan metabolic process	112	0.707555	1.22259	0.001998	0.0191413	0.0136119	2033	tags=27%, list=13%, signal=23%	VCAN/CD44/SDC2/HGSNAT/HEXA/HEXB/HS3ST1/CHST11/DSE/ABCC5/IDS/PIM1/ST3GAL6/XYLT1/HPSE/NFKB1/B4GALT5/IL15/ST3GAL1/CLTC/GNS/B3GNT5/TGFB1/CHP1/CHST2/AKT1/HGF/CTBS/GCNT2/B3GNT2
GO:0010042	GO:0010042	response to manganese ion	14	0.752336	1.22258	0.112337	0.253963	0.1806	2616	tags=50%, list=17%, signal=42%	LRRK2/ADAM9/HSPA5/ATF4/ATP7A/PTGS2/EIF2S1
GO:0055075	GO:0055075	potassium ion homeostasis	15	0.748025	1.22242	0.108108	0.247704	0.176149	3159	tags=53%, list=20%, signal=43%	ATP1A1/SLC12A6/KCTD7/SLC12A9/KCNJ2/KCNJ10/SLC12A7/ATP1B3
GO:0003254	GO:0003254	regulation of membrane depolarization	26	0.733405	1.2223	0.0629371	0.178486	0.126926	804	tags=15%, list=5%, signal=15%	LRRK2/IFI6/P2RX7/RACK1
GO:0030336	GO:0030336	negative regulation of cell migration	179	0.700788	1.22211	0.000999001	0.0142699	0.0101477	2575	tags=36%, list=16%, signal=31%	MEF2C/CD74/THBS1/SLAMF8/NRG1/LRP1/TIMP1/CALR/HMOX1/RAP2B/EVL/CLIC4/ENG/C5AR2/TP53INP1/MCTP1/NFE2L2/BST2/PTEN/AIF1/NISCH/RAP2A/CORO1B/IDH2/SPRED1/CERS2/ADORA3/LDLRAD4/DUSP22/SRGAP2/STK24/ABHD2/HMGB1/SRGAP2C/RRAS/VCL/SERPINF1/FOXO3/ARID2/DDT/OSBPL8/NF1/RNF41/TGFB1/IL27RA/SRGAP2B/AKT1/ARHGAP4/ADIPOR1/DUSP1/PTGER4/STARD13/CX3CR1/CLASP2/MIIP/TMIGD3/CYP1B1/MECP2/MITF/GSTP1/ARPIN/PDCD10/TRIB1/BCL2/HDAC5
GO:0045651	GO:0045651	positive regulation of macrophage differentiation	11	0.760428	1.22209	0.124874	0.272381	0.193697	2489	tags=45%, list=16%, signal=38%	HCLS1/RB1/TGFB1/PRKCA/TRIB1
GO:0006958	GO:0006958	complement activation, classical pathway	33	0.731268	1.22209	0.036963	0.130668	0.0929213	2291	tags=33%, list=15%, signal=29%	SERPING1/IGHA1/IGKC/C2/IGLC2/C1QBP/CD46/C1QB/CD55/IGLC3/IGHG1
GO:0060263	GO:0060263	regulation of respiratory burst	14	0.752009	1.22205	0.112337	0.253963	0.1806	2161	tags=57%, list=14%, signal=49%	SLAMF8/IGHA1/RAC2/CLEC7A/CAMK1D/INSR/RPS19/RAC1
GO:0072012	GO:0072012	glomerulus vasculature development	13	0.753811	1.22195	0.107538	0.247442	0.175962	1405	tags=23%, list=9%, signal=21%	PECAM1/IL6R/CFLAR
GO:0032967	GO:0032967	positive regulation of collagen biosynthetic process	16	0.745186	1.22195	0.108108	0.247704	0.176149	2221	tags=25%, list=14%, signal=21%	ARRB2/ENG/TGFB1/HDAC2
GO:0046326	GO:0046326	positive regulation of glucose import	26	0.733157	1.22189	0.0629371	0.178486	0.126926	3461	tags=65%, list=22%, signal=51%	RHOQ/MEF2A/NFE2L2/CREBL2/RAP1A/OSBPL8/AKT1/MAPK14/PIK3R1/INSR/C2CD5/ARPP19/ADIPOR2/APPL1/IRS2/AKT2/IGF1
GO:0033630	GO:0033630	positive regulation of cell adhesion mediated by integrin	13	0.75376	1.22187	0.107538	0.247442	0.175962	482	tags=23%, list=3%, signal=22%	NCKAP1L/ADAM9/SYK
GO:0071260	GO:0071260	cellular response to mechanical stimulus	62	0.714782	1.22165	0.017982	0.0839381	0.0596907	2345	tags=37%, list=15%, signal=32%	IRF1/CD40/TLR8/CYBA/MAP3K1/ENG/MAP3K2/SLC38A2/TLR4/TLR7/ATP1A1/TNFRSF1A/NFKB1/LTBR/CNN2/CASP2/TGFB1/AKT1/KCNJ2/PTGER4/PTGS2/RAC1/MAP3K14
GO:0006119	GO:0006119	oxidative phosphorylation	119	0.705381	1.22144	0.002997	0.0256441	0.0182362	2736	tags=53%, list=17%, signal=44%	CHCHD10/COX7B/COX7A2/COX5B/ATP5MC3/CYCS/NDUFA1/UQCRH/COX6C/NDUFA4/SDHD/COX5A/BID/NDUFS6/COX8A/ATP5MC1/NDUFB9/NDUFS7/ATP5PF/NDUFA12/UQCR10/COX6A1/NDUFA13/NDUFAB1/PARK7/NDUFB7/NDUFB5/ATP5F1E/CYC1/ISCU/COX6B1/ATP5F1D/NDUFB2/NDUFV2/COX7C/ATP5F1B/NDUFC2/UQCRFS1/NDUFS4/NDUFB6/NDUFB3/COX4I1/NDUFA6/NDUFA9/ATP5PO/NDUFS8/UQCC2/COA6/ATP7A/NDUFB1/UQCRC1/DNAJC15/NDUFS3/MECP2/NDUFB8/UQCRB/VCP/ATP5MC2/NDUFA7/AT…
GO:0035116	GO:0035116	embryonic hindlimb morphogenesis	12	0.756516	1.22141	0.118593	0.263066	0.187073	713	tags=17%, list=5%, signal=16%	CTNNB1/GNAS
GO:1902170	GO:1902170	cellular response to reactive nitrogen species	13	0.753418	1.22132	0.112563	0.254368	0.180888	3268	tags=62%, list=21%, signal=49%	STAT6/CRK/HNRNPD/CFLAR/DNM2/MAP3K5/TRAF2/FOXO1
GO:0030213	GO:0030213	hyaluronan biosynthetic process	10	0.768285	1.2213	0.134752	0.284954	0.202639	2606	tags=50%, list=17%, signal=42%	ABCC5/NFKB1/CLTC/TGFB1/AP2A1
GO:0032814	GO:0032814	regulation of natural killer cell activation	26	0.732736	1.22119	0.0639361	0.180753	0.128538	2243	tags=35%, list=14%, signal=30%	HLA-F/PRDM1/HLA-E/TYROBP/IL6R/IL15/HAVCR2/PTPN22/AP1G1
GO:0071375	GO:0071375	cellular response to peptide hormone stimulus	232	0.696917	1.22111	0.000999001	0.0142699	0.0101477	3285	tags=46%, list=21%, signal=37%	STAT1/ZFP36L1/SORL1/PID1/AGTRAP/RHOQ/ATP2B1/RAB31/ATP6V1B2/RAB13/JAK2/PRKCB/MYO5A/CYBA/PDK4/ATP6V1F/NFE2L2/PTEN/EIF4EBP2/ATP6V1G1/SRSF5/LYN/PTPN1/LEPROT/GNAI2/OGT/ROCK1/CREB1/ATP6V1A/PXN/STAT6/JAK3/ATP6V0D1/CRK/BAIAP2/PKM/NFKB1/VAMP2/ATP6V0B/APRT/NCK1/ARID1B/FOXO3/POR/NUCKS1/OSBPL8/MAX/LPIN2/CA2/SOCS1/PHIP/CFLAR/FYN/TGFB1/STAT5B/AKT1/PRKAR1A/SESN3/SRC/ADIPOR1/PIK3R1/EIF4EBP1/HDAC9/SELENOS/PCK2/PR…
GO:0010171	GO:0010171	body morphogenesis	33	0.730666	1.22108	0.037962	0.132988	0.0945712	2439	tags=42%, list=16%, signal=36%	TIPARP/EP300/ANKRD11/SSBP3/GNAS/ASPH/SKI/RRAS/NIPBL/SGPL1/TGFB1/CLASP2/ARID5B/ATP6AP2
GO:0032409	GO:0032409	regulation of transporter activity	165	0.701374	1.22107	0.000999001	0.0142699	0.0101477	2303	tags=29%, list=15%, signal=25%	MEF2C/MMP9/CTSS/PTAFR/AHNAK/CHCHD10/CAB39/MYO5A/CALM1/DAPK1/WNK1/PTEN/GSTO1/FKBP1A/GLRX/STOM/ACTN4/UTRN/YWHAH/TMSB4X/KCNE3/TESC/SGK1/CTTNBP2NL/CALM2/COX17/YWHAE/ACTB/PARK7/PTK2B/VAMP2/SRI/KMT2A/PRNP/KCTD7/EPHB2/CHP1/FXYD5/NDFIP1/DNM2/ATP7A/PRKACA/WWP2/DLG1/AKAP9/PLCG2/PRKCD/PDE4B
GO:0001516	GO:0001516	prostaglandin biosynthetic process	18	0.742437	1.22104	0.095	0.23023	0.163723	2143	tags=39%, list=14%, signal=34%	CD74/TBXAS1/CBR1/ANXA1/PTGES2/PTGS1/PTGS2
GO:0046457	GO:0046457	prostanoid biosynthetic process	18	0.742437	1.22104	0.095	0.23023	0.163723	2143	tags=39%, list=14%, signal=34%	CD74/TBXAS1/CBR1/ANXA1/PTGES2/PTGS1/PTGS2
GO:0001662	GO:0001662	behavioral fear response	17	0.743424	1.22099	0.0970971	0.233102	0.165765	3144	tags=41%, list=20%, signal=33%	MEF2C/VDAC1/FBXL20/MECP2/BCL2/VDAC3/EIF4G1
GO:1903409	GO:1903409	reactive oxygen species biosynthetic process	78	0.712169	1.22095	0.010989	0.0597081	0.04246	2161	tags=38%, list=14%, signal=33%	CYBB/ACP5/ITGB2/JAK2/CD36/CYBA/HSP90AB1/GCH1/HSP90AA1/ICAM1/AIF1/TLR4/PARK7/PTK2B/FOXO3/CLEC7A/CFLAR/FYN/CD47/AKT1/TLR6/DDAH2/IL10/P2RX4/DNM2/CX3CR1/INSR/CYP1B1/PTGS2/RAC1
GO:0034067	GO:0034067	protein localization to Golgi apparatus	24	0.735039	1.22083	0.067	0.185549	0.131949	2382	tags=46%, list=15%, signal=39%	GBP5/SORL1/OPTN/VPS13C/BICD2/ARL5A/VPS13D/GCC2/CSNK1D/RAB6A/GOLPH3
GO:0042921	GO:0042921	glucocorticoid receptor signaling pathway	14	0.751257	1.22083	0.114343	0.256787	0.182608	1817	tags=43%, list=12%, signal=38%	CALR/YWHAH/ARID1A/CLOCK/NR3C1/PHB
GO:0042246	GO:0042246	tissue regeneration	40	0.722607	1.22079	0.038961	0.135218	0.096157	1532	tags=28%, list=10%, signal=25%	CD9/CD81/PTGFRN/PPP3CA/CPQ/TGFBR2/AKIRIN1/PKM/PTPN12/CFLAR/ANXA1
GO:0031589	GO:0031589	cell-substrate adhesion	235	0.696751	1.22071	0.000999001	0.0142699	0.0101477	2831	tags=34%, list=18%, signal=29%	FN1/GBP1/CD44/THBS1/ITGAL/LRP1/LGALS1/S100A10/PECAM1/CALR/CD63/CORO1A/ITGB2/JAK2/MACF1/PREX1/CD36/FLNA/MYO1G/ADAM9/TIAM1/IQGAP1/ITGAV/CTNNB1/MYADM/ITGA4/PTEN/ZYX/ACTN4/ROCK1/DUSP22/UTRN/MKLN1/DOCK5/RAC2/SRGAP2/EMILIN2/CDC42/PXN/ITGB1/MAP4K4/CRK/FERMT3/MERTK/C1QBP/PTK2B/ITGB5/HPSE/VCL/PPM1F/ARHGAP6/NF1/ACTN1/PARVG/SIGLEC1/HSD17B12/RREB1/SRC/DNM2/PIK3R1/CRKL/CLASP2/GCNT2/PLAU/CIB1/PDPK1/RAC1/ITGA5/…
GO:0090314	GO:0090314	positive regulation of protein targeting to membrane	26	0.732403	1.22063	0.0659341	0.183439	0.130449	2168	tags=35%, list=14%, signal=30%	ITGB2/STOM/PRNP/FYN/CHP1/FIS1/CIB1/ITGAM/C2CD5
GO:1904355	GO:1904355	positive regulation of telomere capping	14	0.751101	1.22057	0.115346	0.258291	0.183678	2938	tags=50%, list=19%, signal=41%	PKIB/MAPK1/HNRNPD/NEK7/TNKS2/MAP2K7/TNKS
GO:0032663	GO:0032663	regulation of interleukin-2 production	48	0.719306	1.22054	0.027972	0.109578	0.0779236	2401	tags=40%, list=15%, signal=34%	GBP1/ZFP36/TNFAIP3/HOMER3/PTPRC/VSIG4/CD86/HAVCR2/PRNP/CLEC7A/CD4/IRF4/SASH3/ANXA1/MALT1/RPS3/TRIM27/PDE4B/MAP3K7
GO:0060079	GO:0060079	excitatory postsynaptic potential	49	0.718621	1.22051	0.024975	0.102673	0.0730133	1808	tags=22%, list=12%, signal=20%	MEF2C/LRRK2/ARRB2/P2RX7/PTEN/PPP3CA/BAIAP2/PTK2B/SSH1/AKT1/P2RX4
GO:0055072	GO:0055072	iron ion homeostasis	59	0.714901	1.22043	0.023976	0.0999252	0.0710596	2889	tags=42%, list=18%, signal=35%	B2M/FTH1/SLC11A1/HIF1A/HMOX1/STEAP4/FTL/CUL1/TFRC/ATP6V1G1/PICALM/ATP6V1A/ATP6V0D1/SRI/ISCU/CYBRD1/NDFIP1/SLC25A37/NCOA4/SLC40A1/SMAD4/SLC46A1/EIF2AK1/IREB2/FBXL5
GO:0008637	GO:0008637	apoptotic mitochondrial changes	105	0.706912	1.22038	0.001998	0.0191413	0.0136119	2885	tags=38%, list=18%, signal=31%	SOD2/MMP9/TNFSF10/IFI6/ARRB2/CHCHD10/PRELID1/JUN/LMNA/YWHAZ/BMF/HK2/BID/ATP5IF1/YWHAH/VPS35/SLC25A5/YWHAE/PYCARD/ATG3/PPP3R1/HSPA1A/YWHAB/AKT1/HGF/SLC35F6/HSPD1/RHOT1/FIS1/BAX/NMT1/GGCT/BCL2/YWHAQ/DNM1L/FAM162A/BNIP3L/TFDP1/PDCD5/GCLC
GO:0008037	GO:0008037	cell recognition	101	0.707279	1.22035	0.002997	0.0256441	0.0182362	2291	tags=26%, list=15%, signal=22%	VCAN/CD9/CD81/LGALS3/PECAM1/CD36/IGHA1/HVCN1/YWHAZ/IGKC/EMB/IGLC2/RTN4/HAVCR2/MSN/CLEC7A/DOCK8/EPHB2/FCN1/VDAC2/CADM1/DLG1/IGLC3/ARHGAP35/CATSPER1/IGHG1
GO:0090288	GO:0090288	negative regulation of cellular response to growth factor stimulus	88	0.709424	1.2201	0.00899101	0.0526797	0.037462	2317	tags=34%, list=15%, signal=29%	SORL1/THBS1/HTRA1/UBC/CHST11/PTPN1/UBA52/TGFBR1/LDLRAD4/HIPK2/TGFBR2/SKIL/HSPA5/SKI/FZD1/ZNF451/CD109/HSPA1A/UBB/CFLAR/SMAD2/TGFB1/SNX6/RPS27A/CTDSPL2/DNM2/PDPK1/SMURF2/HHEX/PPM1A
GO:0001953	GO:0001953	negative regulation of cell-matrix adhesion	26	0.732069	1.22008	0.0659341	0.183439	0.130449	1997	tags=38%, list=13%, signal=34%	THBS1/LRP1/PTEN/DUSP22/MAP4K4/ARHGAP6/NF1/SRC/PIK3R1/CLASP2
GO:0032370	GO:0032370	positive regulation of lipid transport	38	0.724521	1.22007	0.038961	0.135218	0.096157	2494	tags=34%, list=16%, signal=29%	LRP1/NFKBIA/PRELID1/P2RX7/RETN/TNFRSF11A/NR1H3/ANXA2/TMF1/ABCA7/P2RX4/PRKCD/SCP2
GO:0045616	GO:0045616	regulation of keratinocyte differentiation	25	0.733689	1.22003	0.07	0.191127	0.135915	2410	tags=36%, list=15%, signal=31%	ZFP36L1/ZFP36/ROCK1/NCOA3/CD109/SRSF6/NUMA1/VDR/ROCK2
GO:0046916	GO:0046916	cellular transition metal ion homeostasis	81	0.71064	1.2199	0.00899101	0.0526797	0.037462	1300	tags=26%, list=8%, signal=24%	ATOX1/MT2A/S100A9/S100A8/FTH1/SLC11A1/HIF1A/HMOX1/FTL/CUL1/TFRC/ATP6V1G1/SLC39A10/SLC31A2/ATP6V1A/SLC39A8/ATP6V0D1/SRI/ISCU/CYBRD1/PRNP
GO:0030111	GO:0030111	regulation of Wnt signaling pathway	251	0.695864	1.2198	0.000999001	0.0142699	0.0101477	3523	tags=46%, list=22%, signal=36%	PSME2/PSMB9/PSME1/LRRK2/RNF213/DAB2/PSMB8/LRP1/TNFAIP3/MACF1/PSMB10/PSMA3/TMEM170B/PFDN5/STK4/DDX3X/LIMD1/PSMA4/PSMA2/WNK1/PSMA5/TIAM1/PSMB1/GNAQ/CTNNB1/PSMB3/PSMB6/PSMA7/CTNND1/UBR5/PSMB2/TLE3/TBL1XR1/CSNK1A1/ZEB2/VPS35/RACK1/TBL1X/SKI/PSMD14/MBD2/FZD1/USP8/NFKB1/PSMC3/CTDNEP1/RBPJ/PSMD7/FOXO3/PSMD11/PPP2CA/PSMD8/USP34/PSMA1/PSMC2/PSMC1/XIAP/TAX1BP3/TLE4/CCNY/STK11/UBE2B/PSMB7/PSMB5/SRC/MAPK14/U…
GO:0043124	GO:0043124	negative regulation of I-kappaB kinase/NF-kappaB signaling	40	0.721912	1.21962	0.03996	0.137367	0.0976857	2964	tags=38%, list=19%, signal=30%	STAT1/TNFAIP3/OPTN/ASH1L/CARD8/NLRP12/TNIP1/PYCARD/TANK/PPM1B/GSTP1/PPM1A/NFKBID/SIRPA/CARD19
GO:0007204	GO:0007204	positive regulation of cytosolic calcium ion concentration	199	0.697798	1.21952	0.000999001	0.0142699	0.0101477	2230	tags=30%, list=14%, signal=26%	CXCL9/LPAR6/LRP1/C5AR1/FPR3/CXCL10/CORO1A/SWAP70/JAK2/CD36/MYO5A/CALM1/CYBA/C5AR2/CMKLR1/P2RX7/C3AR1/ITGAV/GSTO1/SLC8A1/LYN/CD38/FKBP1A/PTGIR/PTPRC/ITPR2/CALM2/TPCN1/HMGB1/GNB1/PTK2B/SRI/PIK3CG/SPPL3/TMBIM6/PRNP/GNA15/MCOLN1/FYN/CD4/TGFB1/FPR2/PLCB2/ITPR1/FIS1/CXCL11/P2RX4/BAX/PTGER4/CX3CR1/PRKACA/CD55/PDPK1/CD52/PTGER2/PLCG2/ERO1A/CCRL2/PROK2
GO:0061061	GO:0061061	muscle structure development	387	0.692181	1.21948	0.000999001	0.0142699	0.0101477	2519	tags=30%, list=16%, signal=26%	SOD2/VAMP5/ZFP36L1/MEF2C/BTG1/CD9/DDX17/MYOF/CD81/BHLHE41/PLEKHO1/CXCL9/ARRB2/NRG1/ZFHX3/LGALS1/RXRA/CALR/QKI/CXCL10/MEF2A/DDX5/CAPN2/PTGFRN/MYH9/LMNA/MBNL1/FOS/ENG/EREG/CTNNB1/CAMK1/MEF2D/EEF2/TIFAB/RGS2/MAPK1/PTEN/PPP3CA/SLC8A1/EP300/FKBP1A/RB1/TGFBR1/G6PD/UTRN/PIM1/ARID1A/TGFBR2/CREB1/DNMT1/AKIRIN1/CDC42/ITGB1/YY1/TMOD3/ZNF609/TCF12/AKAP13/SKI/EGR2/SPAG9/CHD2/FZD1/BASP1/HNRNPU/SRI/NR1D2/RBPJ/K…
GO:0032507	GO:0032507	maintenance of protein location in cell	62	0.713431	1.21934	0.01998	0.089571	0.0636964	3490	tags=48%, list=22%, signal=38%	TMSB10/TXN/SORL1/INSIG1/EPB41L3/HK2/TMSB4X/SYNE3/VPS13C/HSPA5/PARK7/HNRNPU/HK1/CD4/AKT1/ARL2BP/VPS13D/GOLPH3/ARL2/KDELR1/SUN1/RER1/TAPT1/MORC3/PML/TOPORS/SP100/TLN1/GSN/TAF3
GO:1901653	GO:1901653	cellular response to peptide	282	0.69445	1.21925	0.000999001	0.0142699	0.0101477	3074	tags=43%, list=20%, signal=35%	STAT1/ZFP36L1/SORL1/PID1/LGMN/LRP1/AGTRAP/RHOQ/ATP2B1/RAB31/ATP6V1B2/NAMPT/RAB13/JAK2/CD36/PRKCB/MYO5A/CYBA/PDK4/RPL23/ATP6V1F/NFE2L2/ICAM1/FCGR2B/ITGA4/PTEN/EIF4EBP2/ATP6V1G1/SRSF5/LYN/PTPN1/LEPROT/GNAI2/OGT/ROCK1/TLR4/CREB1/CHMP5/ATP6V1A/PXN/STAT6/JAK3/ATP6V0D1/CRK/BAIAP2/PKM/NFKB1/VAMP2/ATP6V0B/APRT/NCK1/ARID1B/FOXO3/POR/NUCKS1/PRNP/OSBPL8/MAX/LPIN2/KLF10/CA2/SOCS1/PHIP/CFLAR/FYN/TGFB1/STAT5B/…
GO:1904375	GO:1904375	regulation of protein localization to cell periphery	85	0.709814	1.21921	0.00899101	0.0526797	0.037462	2121	tags=32%, list=14%, signal=28%	GBP1/PID1/DAB2/LGALS3/LRP1/RHOQ/RHOG/ARF6/PICALM/SQSTM1/RACK1/ITGB1/ACTB/RAP1A/AP2M1/CLTC/PRNP/STX7/EPHB2/TGFB1/AKT1/NUMA1/PIK3R1/CIB1/DLG1/PDPK1/NUMB
GO:0060828	GO:0060828	regulation of canonical Wnt signaling pathway	199	0.697486	1.21898	0.000999001	0.0142699	0.0101477	3523	tags=48%, list=22%, signal=37%	PSME2/PSMB9/PSME1/LRRK2/DAB2/PSMB8/PSMB10/PSMA3/TMEM170B/PFDN5/STK4/DDX3X/LIMD1/PSMA4/PSMA2/WNK1/PSMA5/PSMB1/GNAQ/CTNNB1/PSMB3/PSMB6/PSMA7/CTNND1/UBR5/PSMB2/TLE3/TBL1XR1/CSNK1A1/VPS35/TBL1X/PSMD14/FZD1/USP8/NFKB1/PSMC3/CTDNEP1/RBPJ/PSMD7/FOXO3/PSMD11/PSMD8/USP34/PSMA1/PSMC2/PSMC1/XIAP/TLE4/CCNY/STK11/UBE2B/PSMB7/PSMB5/SRC/MAPK14/USP47/CHD8/PSMD1/CUL3/OTULIN/PSMB4/PSMA6/PSMC4/SMURF2/CSNK1D/PPM1A/P…
GO:0031529	GO:0031529	ruffle organization	43	0.719907	1.21897	0.033966	0.123652	0.0879326	1454	tags=26%, list=9%, signal=23%	SNX10/EVL/RHOG/CSF1R/PLEK/ARF6/ICAM1/AIF1/CORO1B/EPS8/PLEKHM1
GO:0048873	GO:0048873	homeostasis of number of cells within a tissue	23	0.735121	1.21897	0.075	0.199266	0.141703	2688	tags=43%, list=17%, signal=36%	LIPA/CORO1A/P2RX7/ADD1/SASH3/BAX/KRAS/BCL2/AKT3/VPS54
GO:0044273	GO:0044273	sulfur compound catabolic process	31	0.729606	1.21896	0.048951	0.151745	0.10791	2041	tags=26%, list=13%, signal=22%	VCAN/HEXA/HEXB/IDS/GNS/TXN2/PCYOX1/MPST
GO:0003176	GO:0003176	aortic valve development	17	0.742159	1.21891	0.0980981	0.234675	0.166883	1493	tags=35%, list=10%, signal=32%	TNFRSF1B/RB1/ROCK1/TNFRSF1A/RBPJ/TGFB1
GO:0002702	GO:0002702	positive regulation of production of molecular mediator of immune response	78	0.710756	1.21852	0.010989	0.0597081	0.04246	1767	tags=27%, list=11%, signal=24%	B2M/CD74/CD81/HLA-F/CD40/CD36/HLA-E/FCER1G/TFRC/TNFRSF14/TLR4/PTPRC/LILRB1/STAT6/DDX21/MAVS/HK1/TGFB1/SASH3/MALT1/MAPK14
GO:0051954	GO:0051954	positive regulation of amine transport	18	0.740898	1.2185	0.097	0.233075	0.165746	763	tags=17%, list=5%, signal=16%	KMO/P2RX7/GRK2
GO:0072673	GO:0072673	lamellipodium morphogenesis	17	0.741869	1.21843	0.0980981	0.234675	0.166883	3742	tags=71%, list=24%, signal=54%	CD44/PLEKHO1/CORO1B/SNX1/RREB1/SRC/SNX2/ARPIN/ARHGEF7/ABI1/PDPN/ENPP2
GO:0045342	GO:0045342	MHC class II biosynthetic process	13	0.75161	1.21839	0.115578	0.258704	0.183971	2221	tags=46%, list=14%, signal=40%	SLC11A1/JAK2/TLR4/TMEM106A/IL10/HDAC2
GO:0032413	GO:0032413	negative regulation of ion transmembrane transporter activity	44	0.7193	1.21836	0.033966	0.123652	0.0879326	1490	tags=23%, list=10%, signal=21%	MMP9/CAB39/CALM1/PTEN/GSTO1/KCNE3/CALM2/YWHAE/SRI/EPHB2
GO:0043537	GO:0043537	negative regulation of blood vessel endothelial cell migration	23	0.734415	1.2178	0.076	0.200841	0.142824	2575	tags=39%, list=16%, signal=33%	MEF2C/THBS1/SPRED1/HMGB1/TGFB1/STARD13/MECP2/PDCD10/HDAC5
GO:0050849	GO:0050849	negative regulation of calcium-mediated signaling	24	0.733188	1.21775	0.07	0.191127	0.135915	3038	tags=50%, list=19%, signal=40%	CALM1/PLEK/HOMER3/GSTO1/CALM2/SRI/PRNP/CHP1/ITPR1/ATP2B4/DYRK2/GSK3B
GO:0000041	GO:0000041	transition metal ion transport	83	0.709532	1.21775	0.00799201	0.0497909	0.0354077	2587	tags=35%, list=17%, signal=29%	ATOX1/B2M/FTH1/SLC11A1/ATP6V1B2/STEAP4/FTL/ATP6V1F/TFRC/ATP6V1G1/SLC39A10/SLC31A2/ATP6V1A/SLC39A8/ATP6V0D1/COX17/ATP6V0B/ISCU/CLTC/MCOLN1/TCN2/SLC25A37/DNM2/ATP7A/SLC31A1/ATP6V0A1/SLC40A1/SLC30A7/ATP6V0E1
GO:0002726	GO:0002726	positive regulation of T cell cytokine production	18	0.740398	1.21768	0.097	0.233075	0.165746	3132	tags=39%, list=20%, signal=31%	B2M/CD81/SASH3/MALT1/MAP3K7/NLRP3/TRAF2
GO:0097202	GO:0097202	activation of cysteine-type endopeptidase activity	13	0.751068	1.21751	0.116583	0.259882	0.184809	1130	tags=23%, list=7%, signal=21%	LGMN/ASPH/PYCARD
GO:0051350	GO:0051350	negative regulation of lyase activity	10	0.765838	1.21741	0.140831	0.292049	0.207684	2183	tags=50%, list=14%, signal=43%	PHPT1/GNAI2/GNAI3/P2RY13/AKAP9
GO:0014896	GO:0014896	muscle hypertrophy	58	0.713413	1.21717	0.020979	0.0922805	0.0656232	3500	tags=50%, list=22%, signal=39%	MEF2C/IL6ST/TNFRSF1B/MEF2A/CYBA/LMNA/TIAM1/RGS2/PPP3CA/G6PD/ROCK1/YY1/AKAP13/TNFRSF1A/JARID2/DDX39B/P2RX4/PRKCA/HDAC2/ROCK2/SMAD4/BECN1/CDK9/PDLIM5/ATP2B4/GLRX3/FOXO1/IGF1/NOTCH1
GO:0018198	GO:0018198	peptidyl-cysteine modification	39	0.721194	1.21714	0.03996	0.137367	0.0976857	3009	tags=38%, list=19%, signal=31%	S100A9/S100A8/GAPDH/RAB3D/OXR1/PARK7/ZDHHC2/RAB6A/GOLGA7/ZDHHC3/TMX3/PRDX3/ZDHHC20/NCOA7/ATP2B4
GO:0006622	GO:0006622	protein targeting to lysosome	19	0.737521	1.21696	0.0960961	0.23193	0.164931	2324	tags=42%, list=15%, signal=36%	SORL1/HSPA8/AP3B1/LAMP2/GNPTAB/GCC2/NCOA4/M6PR
GO:0061013	GO:0061013	regulation of mRNA catabolic process	177	0.698252	1.21693	0.000999001	0.0142699	0.0101477	2790	tags=46%, list=18%, signal=38%	PSME2/ZFP36L1/PSMB9/PSME1/ZFP36L2/ZFP36/PSMB8/SLC11A1/HSPA8/PABPC1/HSPB1/PSMB10/PSMA3/AGO2/PSMA4/YWHAZ/PABPC4/PSMA2/PSMA5/PSMB1/UBC/PSMB3/PSMB6/PSMA7/PSMB2/UBA52/ZC3HAV1/ROCK1/NUP214/TNRC6B/HNRNPC/TARDBP/YBX1/RC3H1/SET/PSMD14/HNRNPU/PSMC3/XRN1/PSMD7/PSMD11/HNRNPD/HSPA1A/LARP1/ALKBH5/UBB/PSMD8/PSMA1/PSMC2/CNOT8/PSMC1/DCP2/PUM2/YWHAB/AKT1/BTG2/PSMB7/PSMB5/TNRC6A/MAPK14/RPS27A/PSMD1/PSMB4/PSMA6/YBX3…
GO:0001837	GO:0001837	epithelial to mesenchymal transition	87	0.707982	1.2169	0.00999001	0.0558421	0.0397108	2468	tags=32%, list=16%, signal=27%	S100A4/DDX17/DAB2/HIF1A/DDX5/AKNA/ENG/TIAM1/CTNNB1/PTEN/TGFBR1/LDLRAD4/GLIPR2/TGFBR2/RBPJ/RTN4/PPP2CA/SDCBP/SMAD2/TGFB1/HGF/ADIPOR1/CLASP2/GCNT2/HDAC2/PDCD4/TRIM28/SMAD4
GO:0150065	GO:0150065	regulation of deacetylase activity	10	0.765435	1.21677	0.141844	0.293224	0.20852	2315	tags=40%, list=15%, signal=34%	LRRK2/KDM5A/C6orf89/FNTA
GO:0072665	GO:0072665	protein localization to vacuole	54	0.714708	1.21677	0.024975	0.102673	0.0730133	2740	tags=44%, list=17%, signal=37%	GBP1/SORL1/CD81/HSPA8/TNFAIP3/VPS13C/AP3B1/LAMP2/RTN4/SH3BP4/VPS36/LAMTOR4/VPS13D/GNPTAB/SH3GLB1/GCC2/NCOA4/M6PR/MON1B/ROCK2/BECN1/VAMP7/VPS37B/SNF8
GO:0072089	GO:0072089	stem cell proliferation	58	0.71316	1.21674	0.020979	0.0922805	0.0656232	2121	tags=34%, list=14%, signal=30%	ZFP36L1/LRRK2/HIF1A/AKNA/CTNNB1/PTPRC/PIM1/HMGB2/HNRNPU/NF1/AGO3/TGFB1/ARHGEF2/CTNNA1/PAFAH1B1/EIF2AK2/CX3CR1/DAGLB/PLXNB2/NUMB
GO:0043542	GO:0043542	endothelial cell migration	134	0.700835	1.21644	0.001998	0.0191413	0.0136119	2754	tags=40%, list=18%, signal=33%	MEF2C/THBS1/LGMN/HIF1A/PECAM1/CALR/HMOX1/CD40/ITGB2/RAB13/HSPB1/MYH9/FOXP1/SEMA4A/NFE2L2/PTEN/CORO1B/SPRED1/TGFBR1/PRCP/TMSB4X/PXN/ITGB1/EMC10/HMGB1/PTK2B/SERPINF1/MAP3K3/NF1/TGFB1/ATP5F1B/ANXA1/AKT1/LGALS8/MAP2K3/P2RX4/STARD13/HDAC9/NRP2/PIK3C2A/CIB1/PDPK1/PRKCA/CYP1B1/PTGS2/MECP2/PDCD10/ROCK2/HDAC5/PIK3CA/GPI/AKT3/HDAC7
GO:2001238	GO:2001238	positive regulation of extrinsic apoptotic signaling pathway	39	0.720775	1.21643	0.03996	0.137367	0.0976857	1777	tags=33%, list=11%, signal=30%	THBS1/TNFSF10/PDIA3/STK4/PTEN/BID/PTPRC/SKIL/PYCARD/PAK2/LTBR/NF1/CTNNA1
GO:0031670	GO:0031670	cellular response to nutrient	54	0.714428	1.21629	0.024975	0.102673	0.0730133	2567	tags=37%, list=16%, signal=31%	CYBB/HMOX1/ATP2B1/CYBA/P2RX7/PIM1/FES/BAIAP2/IL15/HSP90B1/FYN/SSH1/BCL11A/TAF1/P2RX4/PTGS2/VDR/MDM2/P2RY11/NCOA1
GO:0042596	GO:0042596	fear response	18	0.739499	1.2162	0.098	0.234675	0.166883	3144	tags=39%, list=20%, signal=31%	MEF2C/VDAC1/FBXL20/MECP2/BCL2/VDAC3/EIF4G1
GO:0032816	GO:0032816	positive regulation of natural killer cell activation	18	0.739411	1.21606	0.098	0.234675	0.166883	1113	tags=28%, list=7%, signal=26%	HLA-F/HLA-E/TYROBP/IL6R/IL15
GO:0045604	GO:0045604	regulation of epidermal cell differentiation	35	0.725027	1.216	0.042957	0.144043	0.102433	2410	tags=31%, list=15%, signal=27%	ZFP36L1/ZFP36/ROCK1/NCOA3/MAFG/CD109/SRSF6/KLF7/NUMA1/VDR/ROCK2
GO:0042104	GO:0042104	positive regulation of activated T cell proliferation	16	0.741534	1.21596	0.114114	0.256379	0.182318	1847	tags=38%, list=12%, signal=33%	IL6R/HMGB1/PYCARD/ICOSLG/RPS3/IL12RB1
GO:0034381	GO:0034381	plasma lipoprotein particle clearance	38	0.722081	1.21596	0.040959	0.139215	0.0989993	1294	tags=29%, list=8%, signal=27%	LIPA/HMOX1/CD36/APOBR/AP2A2/APOC1/MSR1/AP2M1/ANXA2/LRPAP1/CLTC
GO:0090317	GO:0090317	negative regulation of intracellular protein transport	34	0.726418	1.21586	0.043956	0.146107	0.103901	1905	tags=32%, list=12%, signal=28%	TXN/LRRK2/UBE2J1/CD36/INSIG1/PARK7/NF1/CHP1/UBAC2/MDFIC/UBE2G2
GO:0070374	GO:0070374	positive regulation of ERK1 and ERK2 cascade	129	0.700781	1.21574	0.001998	0.0191413	0.0136119	2321	tags=34%, list=15%, signal=29%	CD44/CD74/GPR183/ARRB2/LRP1/C5AR1/CD36/JUN/GPNMB/CSF1R/C5AR2/ICAM1/PTEN/NOTCH2/TNFRSF11A/GNAI2/GLIPR2/TLR4/PTPRC/LGALS9/HMGB1/RAP1A/PTK2B/MAP2K1/PYCARD/HAVCR2/DDT/CFLAR/CD4/TGFB1/NQO2/FPR2/ABCA7/SRC/PHB/PTPN22/BRAF/CRKL/GCNT2/CIB1/PRKCA/CHI3L1/SCIMP/NOD2
[truncated: 3,987 more rows]
