# Supplementary material for: VISTA is an activating receptor in human monocytes
Source: J Exp Med. 2021 Jun 9;218(8):e20201601. doi: 10.1084/jem.20201601 (PMC8193568; doi:10.1084/jem.20201601)
Supplement: Table S3 — lists gene hits in the bottom 1% versus before sorting from CRISPR/Cas9 KO screen. [file JEM_20201601_TableS3.xlsx]

## Sheet: Materials and Methods Supplemen
Gene	Guides	Median_Effect	Depletion_Pvalue	Depletion_Qvalue	Enrichment_Pvalue	Enrichment_Qvalue
A1BG	4	1.1	0.960576	1	0.076361	0.811
A1CF	4	0.148	0.263681	0.946	0.48818	1
A2M	4	0.22	0.778025	1	0.366294	1
A2ML1	4	1.26	0.911529	1	0.137581	0.935
A3GALT2	4	-0.438	0.42161	0.962	0.759892	1
A4GALT	4	0.756	0.685603	0.998	0.221166	1
A4GNT	4	-0.243	0.358216	0.956	0.693976	1
AAAS	4	-0.298	0.498244	0.971	0.674854	1
AACS	4	0.393	0.783582	1	0.34224	1
AADAC	4	-0.639	0.532873	0.976	0.748981	1
AADACL2	4	1.32	0.844157	1	0.0879028	0.847
AADACL3	4	-0.608	0.437625	0.964	0.886478	1
AADACL4	4	-1.07	0.455534	0.966	0.693826	1
AADAT	4	-0.348	0.7118	1	0.24409	1
AAED1	4	-1.01	0.308113	0.948	0.626247	1
AAGAB	4	-3.5	0.0002912	0.428	0.995134	1
AAK1	4	-0.924	0.455926	0.966	0.71422	1
AAMDC	4	-1.25	0.248144	0.946	0.915877	1
AAMP	4	1.01	0.902526	1	0.0442791	0.659
AANAT	4	-0.148	0.533727	0.976	0.733312	1
AAR2	4	0.204	0.815611	1	0.325094	1
AARD	4	0.262	0.881438	1	0.141894	0.944
AARS	4	3.49	0.542263	0.976	0.0130211	0.377
AARS2	4	-0.16	0.48325	0.968	0.549254	1
AARSD1	4	0.305	0.759849	1	0.400694	1
AASDH	4	-0.505	0.406796	0.96	0.881814	1
AASDHPPT	4	1.62	0.997135	1	0.0335475	0.594
AASS	4	-0.359	0.30881	0.948	0.528964	1
AATF	4	2.57	0.951907	1	0.0722353	0.797
AATK	4	1.22	0.987743	1	0.034401	0.601
ABAT	4	-1.13	0.436587	0.964	0.477522	1
ABCA1	4	0.672	0.77593	1	0.0963413	0.865
ABCA10	4	-0.561	0.14232	0.918	0.92426	1
ABCA12	4	-0.247	0.730173	1	0.774306	1
ABCA13	4	0.0208	0.925551	1	0.446145	1
ABCA2	4	-1.63	0.224671	0.939	0.919444	1
ABCA3	4	-1.04	0.0956161	0.904	0.611636	1
ABCA4	4	0.317	0.942622	1	0.0453513	0.666
ABCA5	4	-1.19	0.62371	0.989	0.184361	0.975
ABCA6	4	-0.892	0.311788	0.948	0.58671	1
ABCA7	4	0.636	0.875764	1	0.144816	0.947
ABCA8	4	-1.42	0.526878	0.975	0.477831	1
ABCA9	4	-0.764	0.306111	0.948	0.397294	1
ABCB1	4	-0.445	0.669831	0.996	0.299105	1
ABCB10	4	-0.326	0.742446	1	0.459254	1
ABCB11	4	-0.728	0.56592	0.982	0.695267	1
ABCB4	4	-2.21	0.105313	0.906	0.917355	1
ABCB5	4	1.37	0.812248	1	0.24501	1
ABCB6	4	-0.976	0.161208	0.923	0.935921	1
ABCB7	4	5.65	0.991474	1	0.0140621	0.398
ABCB8	4	-1.54	0.373129	0.958	0.75579	1
ABCB9	4	3.02	0.87637	1	0.06961	0.786
ABCC1	4	-0.593	0.380519	0.958	0.634299	1
ABCC10	4	-0.706	0.0390846	0.866	0.682354	1
ABCC11	4	0.00136	0.75589	1	0.630103	1
ABCC12	4	-0.546	0.59659	0.986	0.747478	1
ABCC2	4	-1.2	0.53723	0.976	0.750973	1
ABCC3	4	0.107	0.170238	0.923	0.555179	1
ABCC4	4	-2.1	0.167509	0.923	0.626323	1
ABCC5	4	-0.295	0.679832	0.997	0.701795	1
ABCC6	4	-1.64	0.148078	0.923	0.569069	1
ABCC8	4	-2.41	0.134419	0.918	0.956729	1
ABCC9	4	-1.94	0.299764	0.947	0.621375	1
ABCD1	4	0.155	0.913544	1	0.355152	1
ABCD2	4	-0.0836	0.438262	0.964	0.501185	1
ABCD3	4	-0.165	0.645697	0.993	0.145718	0.947
ABCD4	4	-1.38	0.419223	0.962	0.790927	1
ABCE1	4	3.06	0.977198	1	0.0906591	0.853
ABCF1	4	7.11	0.999724	1	0.0006471	0.0665
ABCF2	4	-0.905	0.321126	0.95	0.69979	1
ABCF3	4	-0.198	0.328501	0.951	0.559667	1
ABCG1	4	0.868	0.947287	1	0.187511	0.976
ABCG2	4	-0.253	0.671228	0.996	0.758538	1
ABCG4	4	-1.56	0.16428	0.923	0.904619	1
ABCG5	4	0.206	0.818121	1	0.421147	1
ABCG8	4	-0.0414	0.610218	0.988	0.629629	1
ABHD1	4	-0.119	0.765708	1	0.195851	0.98
ABHD10	4	-0.358	0.551686	0.978	0.493417	1
ABHD11	4	0.537	0.897688	1	0.26713	1
ABHD12	4	-1.06	0.248771	0.946	0.874776	1
ABHD12B	4	-0.316	0.594281	0.986	0.362321	1
ABHD13	4	0.815	0.980958	1	0.0111983	0.349
ABHD14A	4	0.32	0.42712	0.962	0.248774	1
ABHD14B	4	-0.474	0.269184	0.946	0.661083	1
ABHD15	4	-0.469	0.328343	0.951	0.589082	1
ABHD16A	4	-0.576	0.58365	0.984	0.444178	1
ABHD16B	4	-2.87	0.0254208	0.851	0.973151	1
ABHD17A	4	-1.42	0.353145	0.955	0.837114	1
ABHD17B	4	-0.0814	0.712325	1	0.458073	1
ABHD17C	4	-0.286	0.694884	1	0.632602	1
ABHD2	4	-1.79	0.089266	0.903	0.814424	1
ABHD3	4	0.973	0.758811	1	0.151877	0.952
ABHD4	4	-3.82	0.017062	0.836	0.998035	1
ABHD5	4	-1.23	0.352657	0.955	0.818864	1
ABHD6	4	-0.611	0.513581	0.974	0.449427	1
ABHD8	4	0.463	0.593515	0.986	0.401199	1
ABI1	4	-0.447	0.577054	0.983	0.0859822	0.842
ABI2	4	1.11	0.896418	1	0.256517	1
ABI3	4	-1.49	0.0024323	0.716	0.9794	1
ABI3BP	4	-2.39	0.129659	0.918	0.880578	1
ABL1	4	-1.49	0.377102	0.958	0.524235	1
ABL2	4	-0.357	0.659778	0.994	0.422546	1
ABLIM1	4	-2.2	0.243657	0.946	0.815294	1
ABLIM2	4	0.252	0.536144	0.976	0.388319	1
ABLIM3	4	-0.477	0.333527	0.953	0.72801	1
ABO	4	-0.509	0.34471	0.954	0.524806	1
ABR	4	-0.302	0.38707	0.958	0.670516	1
ABRA	4	-0.743	0.499352	0.971	0.412012	1
ABRACL	4	-1.3	0.380017	0.958	0.94571	1
ABT1	4	1.47	0.908775	1	0.212035	0.999
ABTB1	4	1.17	0.941444	1	0.0476365	0.679
ABTB2	4	-1.42	0.0197307	0.851	0.928042	1
ACAA1	4	0.301	0.795408	1	0.443813	1
ACAA2	4	-0.392	0.671751	0.996	0.500196	1
ACACA	4	0.722	0.923026	1	0.0062505	0.256
ACACB	4	-0.465	0.688205	0.998	0.456771	1
ACAD10	4	-2.12	0.158187	0.923	0.976345	1
ACAD11	4	2.38	0.648274	0.993	0.0596197	0.743
ACAD8	4	-1.06	0.0083419	0.786	0.993885	1
ACAD9	4	-0.712	0.366804	0.958	0.752377	1
ACADL	4	-2.52	0.0939896	0.904	0.691743	1
ACADM	4	-0.856	0.547117	0.978	0.537081	1
ACADS	4	-0.467	0.72816	1	0.527541	1
ACADSB	4	-0.508	0.821995	1	0.322908	1
ACADVL	4	-2.78	0.166777	0.923	0.993744	1
ACAN	4	-0.461	0.612652	0.988	0.32054	1
ACAP1	4	-0.0539	0.704047	1	0.307366	1
ACAP2	4	0.93	0.973495	1	0.176563	0.973
ACAP3	4	-1.13	0.375636	0.958	0.472066	1
ACAT1	4	-0.308	0.842193	1	0.250438	1
ACAT2	4	-2.27	0.500881	0.971	0.729135	1
ACBD3	4	-2.21	0.0620437	0.902	0.971567	1
ACBD4	4	-0.839	0.15453	0.923	0.827455	1
ACBD5	4	1.54	0.996127	1	0.0002889	0.0386
ACBD6	4	-0.896	0.21111	0.934	0.672071	1
ACBD7	4	-0.858	0.112212	0.908	0.978225	1
ACCS	4	-0.726	0.344568	0.954	0.671491	1
ACCSL	4	-0.131	0.75734	1	0.532377	1
ACD	4	0.336	0.915503	1	0.184133	0.975
ACE	4	-1.69	0.121067	0.916	0.957937	1
ACE2	4	-0.081	0.37637	0.958	0.253371	1
ACER1	4	-0.582	0.638344	0.991	0.647132	1
ACER2	4	-1.27	0.257582	0.946	0.929024	1
ACER3	4	0.0378	0.585772	0.985	0.440092	1
ACHE	4	-0.199	0.662889	0.994	0.395457	1
ACIN1	4	0.0169	0.732169	1	0.443116	1
ACKR1	4	-0.662	0.344477	0.954	0.525524	1
ACKR2	4	-0.52	0.618789	0.989	0.817536	1
ACKR3	4	-0.969	0.142808	0.918	0.84806	1
ACKR4	4	0.535	0.925904	1	0.266898	1
ACLY	4	3.46	0.967523	1	0.012813	0.372
ACMSD	4	-2.26	0.0504152	0.889	0.996912	1
ACO1	4	-1.09	0.0589184	0.899	0.973149	1
ACO2	4	0.536	0.790237	1	0.3315	1
ACOT1	4	0.609	0.490445	0.969	0.285101	1
ACOT11	4	-0.347	0.630506	0.99	0.777949	1
ACOT12	4	-1.43	0.480405	0.968	0.834872	1
ACOT13	4	-1.13	0.468606	0.967	0.793504	1
ACOT2	4	-0.58	0.404789	0.96	0.847378	1
ACOT4	4	-0.608	0.474753	0.967	0.383984	1
ACOT6	4	-0.273	0.609421	0.987	0.626006	1
ACOT7	4	-2.5	0.155907	0.923	0.957914	1
ACOT8	4	0.413	0.479996	0.968	0.118279	0.899
ACOT9	4	-0.0318	0.689012	0.999	0.254734	1
ACOX1	4	0.774	0.851362	1	0.161297	0.96
ACOX2	4	-0.146	0.496608	0.971	0.415985	1
ACOX3	4	-1.4	0.127086	0.918	0.775338	1
ACOXL	4	0.0781	0.325107	0.95	0.455713	1
ACP1	4	-0.485	0.0924069	0.903	0.349493	1
ACP2	4	-1.9	0.145588	0.923	0.950623	1
ACP5	4	-0.895	0.307054	0.948	0.934771	1
ACP6	4	-2.16	0.244841	0.946	0.553763	1
ACPP	4	0.975	0.992026	1	0.043465	0.654
ACPT	4	-0.747	0.823241	1	0.182709	0.975
ACR	4	1.09	0.978209	1	0.114977	0.889
ACRBP	4	-0.904	0.264988	0.946	0.720729	1
ACRC	4	-0.0182	0.498353	0.971	0.531907	1
ACRV1	4	-0.485	0.494179	0.97	0.884739	1
ACSBG1	4	-1.17	0.407374	0.96	0.709835	1
ACSBG2	4	-0.881	0.123331	0.916	0.566473	1
ACSF2	4	-0.784	0.545186	0.977	0.385474	1
ACSF3	4	-1.16	0.207398	0.932	0.862614	1
ACSL1	4	-1.79	0.119725	0.915	0.877301	1
ACSL3	4	-0.705	0.497056	0.971	0.317631	1
ACSL4	4	2.82	0.998895	1	0.0002626	0.0373
ACSL5	4	-1.26	0.128641	0.918	0.806034	1
ACSL6	4	-1.9	0.0142334	0.83	0.896155	1
ACSM1	4	-1.02	0.354281	0.955	0.915901	1
ACSM2A	4	-0.259	0.750511	1	0.663579	1
ACSM2B	4	-1.34	0.282552	0.946	0.959937	1
ACSM3	4	-2.4	0.205518	0.932	0.880607	1
ACSM4	4	-0.864	0.527401	0.975	0.913442	1
ACSM5	4	-0.093	0.651058	0.993	0.35382	1
ACSM6	4	-1.71	0.0673551	0.903	0.770364	1
ACSS1	4	-1.25	0.0077443	0.783	0.922998	1
ACSS2	4	-1.11	0.083622	0.903	0.864178	1
ACSS3	4	-0.168	0.486871	0.969	0.592887	1
ACTA1	4	-2.03	0.36087	0.957	0.753237	1
ACTA2	4	-2.04	0.237766	0.945	0.946024	1
ACTB	4	5.28	0.99004	1	0.0112826	0.349
ACTBL2	4	-0.57	0.408933	0.961	0.698561	1
ACTC1	4	-0.72	0.675314	0.996	0.376852	1
ACTG1	4	-3.4	0.0339577	0.862	0.991482	1
ACTG2	4	-0.401	0.356423	0.955	0.736994	1
ACTL10	4	-1.83	0.258279	0.946	0.898638	1
ACTL6A	4	2.85	0.980269	1	0.0228848	0.506
ACTL6B	4	-0.796	0.170784	0.923	0.642769	1
ACTL7A	4	-0.0517	0.123076	0.916	0.116887	0.895
ACTL7B	4	-1.21	0.134538	0.918	0.884236	1
ACTL8	4	-1.28	0.0457474	0.877	0.620835	1
ACTL9	4	-2.52	0.0376124	0.866	0.967966	1
ACTN1	4	-0.42	0.416077	0.962	0.364911	1
ACTN2	4	-1.63	0.0125071	0.804	0.91316	1
ACTN3	4	-0.123	0.324254	0.95	0.564254	1
ACTN4	4	0.0683	0.594401	0.986	0.694231	1
ACTR10	4	1.87	0.841457	1	0.0902848	0.852
ACTR1A	4	1.27	0.94803	1	0.179267	0.973
ACTR1B	4	-0.241	0.636148	0.991	0.371382	1
ACTR2	4	0.644	0.959741	1	0.100094	0.87
ACTR3	4	0.939	0.994612	1	0.0070976	0.274
ACTR3B	4	0.2	0.825829	1	0.0927989	0.861
ACTR3C	4	-0.12	0.539251	0.976	0.638596	1
ACTR5	4	-0.461	0.673272	0.996	0.459542	1
ACTR6	4	4.42	0.856678	1	7.12e-05	0.0143
ACTR8	4	2.3	0.815389	1	0.0739738	0.803
ACTRT1	4	0.845	0.465888	0.967	0.150646	0.951
ACTRT2	4	0.39	0.741569	1	0.293726	1
ACTRT3	4	-2.05	0.276715	0.946	0.775899	1
ACVR1	4	-1.01	0.454054	0.966	0.757501	1
ACVR1B	4	2.41	0.823643	1	0.0660924	0.77
ACVR1C	4	-0.727	0.0249574	0.851	0.590997	1
ACVR2A	4	0.399	0.945791	1	0.186104	0.975
ACVR2B	4	0.786	0.955711	1	0.188617	0.976
ACVRL1	4	-2.56	0.114258	0.91	0.819572	1
ACY1	4	0.137	0.471753	0.967	0.430283	1
ACY3	4	1.15	0.866663	1	0.519307	1
ACYP1	4	0.09	0.900646	1	0.130811	0.926
ACYP2	4	-0.0584	0.453819	0.966	0.557522	1
ADA	4	-0.497	0.187631	0.927	0.757478	1
ADAD1	4	0.108	0.697978	1	0.21286	0.999
ADAD2	4	0.999	0.736449	1	0.168107	0.966
ADAL	4	0.0632	0.702695	1	0.449734	1
ADAM10	4	-2.03	0.183454	0.927	0.915092	1
ADAM11	4	-0.641	0.601911	0.987	0.603008	1
ADAM12	4	0.0443	0.854287	1	0.407941	1
ADAM15	4	-1.16	0.394284	0.958	0.5576	1
ADAM17	4	0.229	0.484843	0.968	0.166994	0.966
ADAM18	4	0.751	0.730633	1	0.0217579	0.496
ADAM19	4	-0.676	0.443532	0.964	0.410544	1
ADAM2	4	-1.34	0.17809	0.926	0.80561	1
ADAM20	4	-0.478	0.15611	0.923	0.50376	1
ADAM21	4	-0.747	0.373363	0.958	0.905849	1
ADAM22	4	-1.29	0.361456	0.957	0.63958	1
ADAM23	4	-0.755	0.3834	0.958	0.534082	1
ADAM28	4	-1.44	0.283174	0.946	0.891561	1
ADAM29	4	-1.22	0.453043	0.966	0.553564	1
ADAM30	4	-2.27	0.075969	0.903	0.971775	1
ADAM32	4	0.493	0.626042	0.989	0.331332	1
ADAM33	4	-0.471	0.0812796	0.903	0.734644	1
ADAM7	4	-0.119	0.612344	0.988	0.554882	1
ADAM8	4	-1.78	0.239192	0.946	0.622546	1
ADAM9	4	-0.335	0.55541	0.98	0.465015	1
ADAMDEC1	4	-0.0522	0.276555	0.946	0.553076	1
ADAMTS1	4	-1.23	0.0418085	0.87	0.997217	1
ADAMTS10	4	-1.17	0.387721	0.958	0.377197	1
ADAMTS12	4	-1.62	0.150447	0.923	0.961186	1
ADAMTS13	4	-1.29	0.382619	0.958	0.845163	1
ADAMTS14	4	0.0674	0.502931	0.971	0.638339	1
ADAMTS15	4	-0.544	0.534009	0.976	0.75666	1
ADAMTS16	4	-0.291	0.350286	0.955	0.721046	1
ADAMTS17	4	-0.696	0.472203	0.967	0.940394	1
ADAMTS18	4	-0.746	0.138785	0.918	0.688219	1
ADAMTS19	4	-0.716	0.173251	0.924	0.77125	1
ADAMTS2	4	0.06	0.290619	0.946	0.402178	1
ADAMTS20	4	-2.7	0.0233578	0.851	0.942107	1
ADAMTS3	4	1.87	0.658797	0.994	0.106894	0.886
ADAMTS4	4	-1.02	0.318023	0.949	0.921636	1
ADAMTS5	4	-1.59	0.0821078	0.903	0.549716	1
ADAMTS6	4	-1.36	0.191236	0.929	0.706797	1
ADAMTS7	4	0.626	0.69514	1	0.466355	1
ADAMTS8	4	-0.616	0.307681	0.948	0.772007	1
ADAMTS9	4	-0.497	0.47245	0.967	0.81808	1
ADAMTSL1	4	0.597	0.706944	1	0.171394	0.97
ADAMTSL2	4	-0.554	0.207245	0.932	0.705895	1
ADAMTSL3	4	-0.486	0.580985	0.984	0.171183	0.97
ADAMTSL4	4	-0.718	0.467611	0.967	0.559532	1
ADAMTSL5	4	-1.28	0.349459	0.954	0.501935	1
ADAP1	4	0.24	0.354975	0.955	0.357306	1
ADAP2	4	-0.3	0.846233	1	0.395619	1
ADAR	4	1.09	0.964587	1	0.0658183	0.77
ADARB1	4	-0.153	0.466212	0.967	0.658614	1
ADARB2	4	-0.615	0.36112	0.957	0.92502	1
ADAT1	4	0.482	0.705033	1	0.286171	1
ADAT2	4	-0.039	0.469615	0.967	0.219921	1
ADAT3	4	2.97	0.970483	1	0.0237072	0.513
ADCK1	4	-1.82	0.24107	0.946	0.957673	1
ADCK2	4	-0.989	0.14564	0.923	0.779981	1
ADCK3	4	-1.2	0.630361	0.99	0.553908	1
ADCK4	4	-0.761	0.578149	0.983	0.678331	1
ADCK5	4	-0.859	0.526863	0.975	0.853103	1
ADCY1	4	-0.965	0.392907	0.958	0.758842	1
ADCY10	4	-0.512	0.591357	0.985	0.536527	1
ADCY2	4	-1.1	0.10531	0.906	0.832449	1
ADCY3	4	2.3	0.243449	0.946	0.0098655	0.331
ADCY4	4	-0.0367	0.478887	0.968	0.413063	1
ADCY5	4	-0.48	0.616488	0.988	0.659804	1
ADCY6	4	-1.44	0.385727	0.958	0.918642	1
ADCY7	4	-1.06	0.440374	0.964	0.587478	1
ADCY8	4	0.226	0.890332	1	0.250298	1
ADCY9	4	-1.08	0.245491	0.946	0.843198	1
ADCYAP1	4	-2.45	0.0543357	0.895	0.953416	1
ADCYAP1R1	4	-0.987	0.456912	0.966	0.768219	1
ADD1	4	-1.71	0.0590416	0.899	0.84349	1
ADD2	4	0.547	0.768982	1	0.397132	1
ADD3	4	-0.373	0.632169	0.99	0.476179	1
ADGB	4	0.565	0.825336	1	0.0033099	0.171
ADGRA1	4	0.0373	0.0527021	0.893	0.15182	0.952
ADGRA2	4	-0.981	0.137709	0.918	0.797498	1
ADGRA3	4	-1.25	0.422051	0.962	0.8225	1
ADGRB1	4	0.0842	0.904968	1	0.427158	1
ADGRB2	4	0.00333	0.390397	0.958	0.340729	1
ADGRB3	4	-0.43	0.486681	0.969	0.690739	1
ADGRD1	4	2.73	0.933964	1	0.016103	0.429
ADGRE1	4	-0.872	0.472174	0.967	0.737488	1
ADGRE2	4	-0.0202	0.695955	1	0.534652	1
ADGRE3	4	-2.35	0.282052	0.946	0.427723	1
ADGRE5	4	-2.78	0.03686	0.862	0.919336	1
ADGRF1	4	-0.519	0.230461	0.942	0.514908	1
ADGRF2	4	-0.533	0.245082	0.946	0.872745	1
ADGRF3	4	-1.44	0.0304956	0.851	0.989854	1
ADGRF4	4	-0.131	0.910633	1	0.256557	1
ADGRF5	4	0.12	0.659695	0.994	0.607274	1
ADGRG1	4	-0.259	0.454025	0.966	0.250121	1
ADGRG2	4	-0.919	0.704317	1	0.666041	1
ADGRG3	4	-0.649	0.418582	0.962	0.802849	1
ADGRG4	4	-1.25	0.108649	0.907	0.495343	1
ADGRG5	4	0.0249	0.664425	0.994	0.555338	1
ADGRG6	4	1.02	0.955042	1	0.0801281	0.823
ADGRG7	4	-0.479	0.257355	0.946	0.828425	1
ADGRL1	4	-0.442	0.634902	0.99	0.357317	1
ADGRL2	4	-0.00967	0.882361	1	0.308589	1
ADGRL3	4	0.0171	0.451771	0.966	0.538674	1
ADGRL4	4	-0.615	0.258583	0.946	0.658404	1
ADGRV1	4	0.243	0.77233	1	0.159626	0.957
ADH1A	4	0.692	0.18739	0.927	0.155645	0.956
ADH1B	4	0.155	0.76481	1	0.472934	1
ADH1C	4	-0.814	0.480996	0.968	0.862348	1
ADH4	4	-1.12	0.534287	0.976	0.0986357	0.867
ADH5	4	-0.472	0.581287	0.984	0.603812	1
ADH6	4	-0.927	0.111322	0.908	0.819083	1
ADH7	4	-0.576	0.323525	0.95	0.739181	1
ADHFE1	4	-0.18	0.298568	0.946	0.812294	1
ADI1	4	-0.81	0.524659	0.975	0.75964	1
ADIG	4	-1.27	0.649439	0.993	0.572436	1
ADIPOQ	4	-1.9	0.0169538	0.835	0.135485	0.933
ADIPOR1	4	1.8	0.791122	1	0.0682305	0.781
ADIPOR2	4	6.19	0.999864	1	2.16e-05	0.00737
ADIRF	4	-0.00113	0.821163	1	0.454019	1
ADK	4	-1.02	0.305184	0.948	0.878395	1
ADM	4	-0.733	0.129308	0.918	0.845322	1
ADM2	4	-1.22	0.388704	0.958	0.789965	1
ADM5	4	0.598	0.933964	1	0.202514	0.988
ADNP	4	-0.605	0.33878	0.954	0.848011	1
ADNP2	4	-0.0267	0.809533	1	0.418832	1
ADO	4	-1.2	0.433724	0.964	0.75526	1
ADORA1	4	1.41	0.975562	1	0.026182	0.532
ADORA2A	4	0.813	0.572102	0.982	0.236861	1
ADORA2B	4	-0.566	0.371436	0.958	0.59293	1
ADORA3	4	-2.22	0.266834	0.946	0.768289	1
ADPGK	4	-1.39	0.411241	0.961	0.774827	1
ADPRH	4	-0.453	0.475755	0.968	0.761673	1
ADPRHL1	4	-1.42	0.151173	0.923	0.970092	1
ADPRHL2	4	-1.14	0.447128	0.966	0.593004	1
ADPRM	4	-0.835	0.519604	0.975	0.868011	1
ADRA1A	4	-0.243	0.815174	1	0.29882	1
ADRA1B	4	1.4	0.84792	1	0.23543	1
ADRA1D	4	-2.76	0.0388042	0.866	0.928875	1
ADRA2A	4	-0.0938	0.767219	1	0.398822	1
ADRA2B	4	-1.11	0.170923	0.923	0.982704	1
ADRA2C	4	0.489	0.860055	1	0.105285	0.882
ADRB1	4	0.696	0.190268	0.928	0.304215	1
ADRB2	4	-0.0638	0.786944	1	0.511223	1
ADRB3	4	-2.39	0.0021642	0.716	0.990755	1
ADRBK1	4	-0.497	0.601875	0.987	0.45138	1
ADRBK2	4	-1.16	0.404672	0.96	0.842773	1
ADRM1	4	0.0698	0.912122	1	0.324621	1
ADSL	4	5.89	0.995052	1	0.0004081	0.0497
ADSS	4	2.29	0.990067	1	0.095466	0.864
ADSSL1	4	0.217	0.520705	0.975	0.418692	1
ADTRP	4	0.384	0.868248	1	0.303398	1
AEBP1	4	-0.623	0.388378	0.958	0.661734	1
AEBP2	4	0.229	0.466821	0.967	0.221936	1
AEN	4	-0.589	0.473363	0.967	0.49396	1
AES	4	0.573	0.616686	0.988	0.107199	0.887
AFAP1	4	-0.363	0.258595	0.946	0.159911	0.958
AFAP1L1	4	-1.39	0.104242	0.906	0.935296	1
AFAP1L2	4	-0.635	0.486515	0.969	0.724885	1
AFF1	4	-1.13	0.170582	0.923	0.930667	1
AFF2	4	0.444	0.781805	1	0.174466	0.972
AFF3	4	-1.17	0.0875163	0.903	0.529532	1
AFF4	4	-0.319	0.613036	0.988	0.567489	1
AFG3L2	4	3.35	0.999186	1	0.0526078	0.707
AFM	4	-1.27	0.347198	0.954	0.75205	1
AFMID	4	0.824	0.355058	0.955	0.0375071	0.623
AFP	4	-1.36	0.304695	0.948	0.583016	1
AFTPH	4	-1.08	0.500498	0.971	0.0417553	0.645
AGA	4	-2.59	0.0049377	0.743	0.997616	1
AGAP1	4	-0.422	0.306977	0.948	0.64537	1
AGAP11	4	-0.449	0.0508946	0.89	0.508595	1
AGAP2	4	-0.00898	0.633757	0.99	0.19979	0.983
AGAP3	4	-1.49	0.264759	0.946	0.82347	1
AGAP4	4	2.48	0.962604	1	0.150739	0.951
AGAP5	4	-1.42	0.132475	0.918	0.970925	1
AGAP6	4	1.32	0.320221	0.949	0.187243	0.976
AGAP9	4	1.04	0.636467	0.991	0.251949	1
AGBL1	4	-2.16	0.195236	0.929	0.701234	1
AGBL2	4	-1.26	0.425217	0.962	0.472317	1
AGBL3	4	0.0404	0.569871	0.982	0.452897	1
AGBL4	4	-0.308	0.222905	0.939	0.864793	1
AGBL5	4	-0.737	0.700812	1	0.550354	1
AGER	4	-0.771	0.0584439	0.898	0.961668	1
AGFG1	4	-2.39	0.0999118	0.905	0.975676	1
AGFG2	4	-0.169	0.26485	0.946	0.717522	1
AGGF1	4	-0.751	0.6308	0.99	0.376575	1
AGK	4	-1.92	0.206852	0.932	0.437728	1
AGL	4	0.63	0.751384	1	0.177826	0.973
AGMAT	4	-2.3	0.0666651	0.903	0.746984	1
AGMO	4	0.0528	0.47023	0.967	0.470976	1
AGO1	4	0.727	0.82913	1	0.324068	1
AGO2	4	-0.858	0.188164	0.927	0.892654	1
AGO3	4	-0.468	0.256867	0.946	0.341402	1
AGO4	4	-0.305	0.661719	0.994	0.717966	1
AGPAT1	4	0.115	0.4114	0.961	0.151072	0.951
AGPAT2	4	-1.12	0.516368	0.975	0.703447	1
AGPAT3	4	1.57	0.721036	1	0.120752	0.909
AGPAT4	4	0.504	0.943171	1	0.365697	1
AGPAT5	4	-0.865	0.0755356	0.903	0.929333	1
AGPAT6	4	-1.53	0.374358	0.958	0.818741	1
AGPAT9	4	-0.298	0.47488	0.967	0.716866	1
AGPS	4	-0.303	0.757464	1	0.576495	1
AGR2	4	0.279	0.769061	1	0.470638	1
AGR3	4	-1.47	0.407281	0.96	0.825405	1
AGRN	4	-0.448	0.127064	0.918	0.799834	1
AGRP	4	-0.0778	0.611903	0.988	0.387243	1
AGT	4	-0.793	0.266296	0.946	0.168434	0.967
AGTPBP1	4	-0.243	0.742934	1	0.427151	1
AGTR1	4	-0.222	0.352947	0.955	0.516005	1
AGTR2	4	-1.04	0.11255	0.909	0.967815	1
AGTRAP	4	0.46	0.572812	0.982	0.449124	1
AGXT	4	0.302	0.855724	1	0.44808	1
AGXT2	4	-1.26	0.314681	0.948	0.512597	1
AHCTF1	4	-0.65	0.381966	0.958	0.274325	1
AHCY	4	8.75	0.962726	1	1.1e-05	0.00507
AHCYL1	4	3.03	0.908435	1	0.003505	0.177
AHCYL2	4	-0.0606	0.485902	0.969	0.0623826	0.756
AHDC1	4	-0.606	0.283605	0.946	0.709888	1
AHI1	4	-1.27	0.481491	0.968	0.796972	1
AHNAK	4	1.19	0.899938	1	0.174026	0.972
AHNAK2	4	1.8	0.864541	1	0.179493	0.973
AHR	4	-0.436	0.674554	0.996	0.429526	1
AHRR	4	-1.26	0.438306	0.964	0.759015	1
AHSA1	4	-0.429	0.658688	0.994	0.653209	1
AHSA2	4	-0.943	0.267485	0.946	0.461813	1
AHSG	4	1.15	0.927093	1	0.125922	0.921
AHSP	4	0.124	0.500173	0.971	0.412829	1
AICDA	4	1.19	0.933964	1	0.142967	0.944
AIDA	4	0.31	0.913505	1	0.0569657	0.735
AIF1	4	-0.645	0.289445	0.946	0.501625	1
AIF1L	4	-2.37	0.129342	0.918	0.927537	1
AIFM1	4	3.37	0.940648	1	0.0203773	0.486
AIFM2	4	-0.82	0.320262	0.949	0.743815	1
AIFM3	4	-1.09	0.25638	0.946	0.626999	1
AIG1	4	-1.34	0.314057	0.948	0.655626	1
AIM1	4	1.21	0.944434	1	0.110525	0.889
AIM1L	4	-0.437	0.121508	0.916	0.211998	0.999
AIM2	4	-0.959	0.306804	0.948	0.376426	1
AIMP1	4	0.88	0.868656	1	0.0255108	0.527
AIMP2	4	0.699	0.9249	1	0.551182	1
AIP	4	1.67	0.995445	1	0.0058972	0.247
AIPL1	4	-0.524	0.674419	0.996	0.375852	1
AIRE	4	-0.809	0.595344	0.986	0.685439	1
AJAP1	4	-1.55	0.395145	0.958	0.768432	1
AJUBA	4	-0.161	0.454721	0.966	0.5483	1
AK1	4	-0.457	0.172417	0.924	0.572151	1
AK2	4	0.471	0.826946	1	0.205761	0.99
AK3	4	-2.19	0.0354968	0.862	0.997206	1
AK4	4	-0.114	0.650076	0.993	0.61826	1
AK5	4	-2.64	0.0827021	0.903	0.887068	1
AK6	4	0.682	0.743394	1	0.295382	1
AK7	4	0.0827	0.38007	0.958	0.402816	1
AK8	4	-1.75	0.416762	0.962	0.520072	1
AK9	4	-1.38	0.0863789	0.903	0.810075	1
AKAP1	4	0.736	0.942031	1	0.0833707	0.83
AKAP10	4	-0.125	0.921183	1	0.183665	0.975
AKAP11	4	0.0208	0.317215	0.949	0.551803	1
AKAP12	4	0.333	0.69649	1	0.423197	1
AKAP13	4	-0.162	0.560559	0.981	0.636244	1
AKAP14	4	-0.478	0.435661	0.964	0.111829	0.889
AKAP17A	4	0.153	0.789844	1	0.393751	1
AKAP2	4	-0.535	0.429945	0.963	0.789536	1
AKAP3	4	-1.91	0.118716	0.915	0.804931	1
AKAP4	4	-1.62	0.229215	0.942	0.812144	1
AKAP5	4	0.586	0.65079	0.993	0.250222	1
AKAP6	4	-0.237	0.544194	0.977	0.493062	1
AKAP7	4	0.419	0.758436	1	0.142839	0.944
AKAP8	4	0.0218	0.608115	0.987	0.573029	1
AKAP8L	4	-0.893	0.324505	0.95	0.849406	1
AKAP9	4	-1.07	0.292682	0.946	0.82104	1
AKIP1	4	-0.534	0.473004	0.967	0.394224	1
AKIRIN1	4	-2.23	0.05429	0.895	0.93035	1
AKIRIN2	4	1.44	0.645488	0.993	0.0950156	0.862
AKNA	4	1.6	0.943184	1	0.0361893	0.615
AKNAD1	4	0.103	0.928198	1	0.462275	1
AKR1A1	4	-0.471	0.247962	0.946	0.659744	1
AKR1B1	4	-1.27	0.0281802	0.851	0.983387	1
AKR1B10	4	-0.861	0.277	0.946	0.749041	1
AKR1B15	4	-0.905	0.425486	0.962	0.841056	1
AKR1C1	4	0.0103	0.645493	0.993	0.66762	1
AKR1C2	4	-1.52	0.484992	0.968	0.632246	1
AKR1C3	4	-0.931	0.327303	0.951	0.85277	1
AKR1C4	4	0.0183	0.382226	0.958	0.630032	1
AKR1D1	4	-0.71	0.432014	0.963	0.0821662	0.828
AKR1E2	4	-0.942	0.263476	0.946	0.872427	1
AKR7A2	4	-0.6	0.567521	0.982	0.329573	1
AKR7A3	4	-0.77	0.288959	0.946	0.843034	1
AKT1	4	-0.17	0.485495	0.969	0.225551	1
AKT1S1	4	-0.423	0.462095	0.966	0.682069	1
AKT2	4	-0.316	0.410028	0.961	0.59293	1
AKT3	4	-1.2	0.105675	0.906	0.760835	1
AKTIP	4	-1.96	0.0252795	0.851	0.51063	1
ALAD	4	-0.761	0.408133	0.96	0.454337	1
ALAS1	4	-1.56	0.174942	0.924	0.965074	1
ALAS2	4	-0.415	0.903261	1	0.458445	1
ALB	4	-0.759	0.348874	0.954	0.576866	1
ALCAM	4	-1.98	0.015026	0.834	0.865121	1
ALDH16A1	4	-0.137	0.271891	0.946	0.253206	1
ALDH18A1	4	-2.33	0.0648739	0.902	0.96474	1
ALDH1A1	4	-0.405	0.528081	0.975	0.726352	1
ALDH1A2	4	-1.89	0.0270966	0.851	0.911919	1
ALDH1A3	4	0.165	0.863522	1	0.36872	1
ALDH1B1	4	-1.17	0.309453	0.948	0.696784	1
ALDH1L1	4	-2.53	0.0445361	0.873	0.931598	1
ALDH1L2	4	-1.09	0.201806	0.932	0.55642	1
ALDH2	4	-0.412	0.289342	0.946	0.928885	1
ALDH3A1	4	-2.3	0.283875	0.946	0.813037	1
ALDH3A2	4	0.97	0.568423	0.982	0.114977	0.889
ALDH3B1	4	-0.838	0.411745	0.961	0.569227	1
ALDH3B2	4	-0.281	0.210779	0.934	0.630421	1
ALDH4A1	4	-0.886	0.607626	0.987	0.467742	1
ALDH5A1	4	-1.26	0.0860589	0.903	0.391952	1
ALDH6A1	4	-0.529	0.648258	0.993	0.703611	1
ALDH7A1	4	-1.08	0.234439	0.943	0.718389	1
ALDH8A1	4	-0.598	0.456905	0.966	0.540766	1
ALDH9A1	4	-0.0519	0.786424	1	0.360427	1
ALDOA	4	9.8	0.999993	1	2.4e-06	0.00184
ALDOB	4	-0.28	0.419165	0.962	0.614757	1
ALDOC	4	-0.49	0.402976	0.959	0.712721	1
ALG1	4	3.12	0.999427	1	0.0115551	0.352
ALG10	4	-0.389	0.359769	0.957	0.587201	1
ALG10B	4	-0.551	0.445874	0.965	0.769055	1
ALG11	4	3.33	0.985352	1	0.0287202	0.556
ALG12	4	-2.63	0.0122015	0.804	0.976767	1
ALG13	4	3.99	0.997685	1	0.0053116	0.231
ALG14	4	2.19	0.978448	1	0.114589	0.889
ALG1L	4	2.33	0.841714	1	0.170878	0.97
ALG1L2	4	0.817	0.264692	0.946	0.487615	1
ALG2	4	1.99	0.886296	1	0.224236	1
ALG3	4	-1.76	0.19631	0.929	0.864686	1
ALG5	4	-1.06	0.06047	0.9	0.770307	1
ALG6	4	-1.06	0.255397	0.946	0.685197	1
ALG8	4	-1.55	0.40216	0.959	0.731417	1
ALG9	4	-0.83	0.234936	0.943	0.936997	1
ALK	4	-0.394	0.837611	1	0.546909	1
ALKBH1	4	-1.56	0.313601	0.948	0.842918	1
ALKBH2	4	-0.932	0.34244	0.954	0.689572	1
ALKBH3	4	-1.89	0.111792	0.908	0.726597	1
ALKBH4	4	-0.423	0.372237	0.958	0.933372	1
ALKBH5	4	-1.14	0.47771	0.968	0.615576	1
ALKBH6	4	-1.65	0.194755	0.929	0.915981	1
ALKBH7	4	-1.34	0.0739738	0.903	0.770143	1
ALKBH8	4	-1.36	0.571317	0.982	0.142348	0.944
ALLC	4	-0.156	0.778213	1	0.269982	1
ALMS1	4	-1.61	0.100898	0.905	0.859597	1
ALOX12	4	-0.685	0.383663	0.958	0.517626	1
ALOX12B	4	-1.39	0.136747	0.918	0.80278	1
ALOX15	4	-0.287	0.191307	0.929	0.787714	1
ALOX15B	4	-1.01	0.0746607	0.903	0.846236	1
ALOX5	4	0.606	0.909535	1	0.221376	1
ALOX5AP	4	-0.926	0.137128	0.918	0.798247	1
ALOXE3	4	-1.29	0.2072	0.932	0.78753	1
ALPI	4	-1.19	0.205199	0.932	0.809749	1
ALPK1	4	-0.421	0.641802	0.992	0.566532	1
ALPK2	4	-1.71	0.225165	0.939	0.808582	1
ALPK3	4	-0.754	0.480557	0.968	0.504965	1
ALPL	4	-0.0943	0.875664	1	0.680674	1
ALPP	4	0.164	0.927681	1	0.452498	1
ALPPL2	4	-0.243	0.391693	0.958	0.719946	1
ALS2	4	-2.59	0.271887	0.946	0.916388	1
ALS2CL	4	0.251	0.873314	1	0.346198	1
ALS2CR11	4	0.148	0.0037126	0.716	0.369034	1
ALS2CR12	4	0.211	0.697726	1	0.458637	1
ALX1	4	-0.767	0.0568157	0.897	0.735397	1
ALX3	4	0.751	0.956951	1	0.126226	0.921
ALX4	4	0.675	0.86752	1	0.384562	1
ALYREF	4	3.61	0.993751	1	0.0023772	0.143
AMACR	4	-1.04	0.354713	0.955	0.694587	1
AMBN	4	-0.324	0.508449	0.974	0.830896	1
AMBP	4	-2.56	0.0887172	0.903	0.960127	1
AMBRA1	4	0.876	0.984638	1	0.217024	1
AMD1	4	-3.56	0.0016748	0.703	0.992277	1
AMDHD1	4	-0.945	0.315973	0.949	0.946268	1
AMDHD2	4	-1.56	0.24528	0.946	0.933234	1
AMELX	4	0.299	0.754387	1	0.210125	0.996
AMELY	4	-2.65	0.0300418	0.851	0.962228	1
AMER1	4	0.427	0.895351	1	0.37423	1
AMER2	4	-2.97	0.0750797	0.903	0.849042	1
AMER3	4	-1.93	0.0685146	0.903	0.981495	1
AMFR	4	-0.365	0.692371	1	0.363968	1
AMH	4	-0.252	0.349377	0.954	0.665556	1
AMHR2	4	0.496	0.745434	1	0.193661	0.979
AMICA1	4	-0.445	0.113546	0.91	0.852826	1
AMIGO1	4	0.541	0.294064	0.946	0.0767524	0.812
AMIGO2	4	-0.842	0.0061301	0.765	0.513834	1
AMIGO3	4	-1.09	0.181738	0.927	0.844387	1
AMMECR1	4	-0.667	0.297043	0.946	0.701543	1
AMMECR1L	4	-1.25	0.124947	0.918	0.921956	1
AMN	4	-1.41	0.161547	0.923	0.745091	1
AMN1	4	-0.958	0.243608	0.946	0.827421	1
AMOT	4	-0.773	0.448913	0.966	0.840237	1
AMOTL1	4	-1.73	0.010925	0.8	0.890245	1
AMOTL2	4	-2.26	0.233557	0.942	0.658223	1
AMPD1	4	0.183	0.832792	1	0.162834	0.962
AMPD2	4	-1.43	0.205435	0.932	0.744516	1
AMPD3	4	0.289	0.8758	1	0.341394	1
AMPH	4	-0.883	0.345771	0.954	0.819927	1
AMT	4	-0.665	0.0379836	0.866	0.797083	1
AMTN	4	-1.29	0.0752614	0.903	0.749626	1
AMY1A	4	2.06	0.974304	1	0.0121293	0.361
AMY1B	4	0.0159	0.661331	0.994	0.556146	1
AMY1C	4	0.853	0.139293	0.918	0.275949	1
AMY2A	4	-1.69	0.2478	0.946	0.750436	1
AMY2B	4	1.56	0.837419	1	0.179151	0.973
AMZ1	4	2.02	0.970621	1	0.176032	0.973
AMZ2	4	-1.49	0.127817	0.918	0.963912	1
ANAPC1	4	0.909	0.707444	1	0.228609	1
ANAPC10	4	-0.561	0.836972	1	0.701471	1
ANAPC11	4	3.5	0.964865	1	0.0251867	0.525
ANAPC13	4	-0.383	0.68286	0.997	0.301081	1
ANAPC15	4	-0.894	0.0084652	0.786	0.705001	1
ANAPC16	4	1.32	0.955965	1	0.157025	0.956
ANAPC2	4	1.18	0.827507	1	0.330526	1
ANAPC4	4	-2.19	0.224116	0.939	0.173442	0.972
ANAPC5	4	2.7	0.939436	1	0.0606961	0.745
ANAPC7	4	-0.403	0.738256	1	0.535189	1
ANG	4	0.823	0.958033	1	0.0295029	0.563
ANGEL1	4	-2.23	0.0316195	0.852	0.684398	1
ANGEL2	4	-1.06	0.255663	0.946	0.768429	1
ANGPT1	4	-0.418	0.523749	0.975	0.599611	1
ANGPT2	4	-0.538	0.208188	0.932	0.374969	1
ANGPT4	4	-0.973	0.323303	0.95	0.479574	1
ANGPTL1	4	-1.28	0.238617	0.945	0.799161	1
ANGPTL2	4	-1.02	0.146088	0.923	0.333206	1
ANGPTL3	4	-0.319	0.471507	0.967	0.559875	1
ANGPTL4	4	-0.365	0.505807	0.972	0.568768	1
ANGPTL5	4	-1.41	0.474551	0.967	0.374833	1
ANGPTL6	4	-0.00818	0.549738	0.978	0.262044	1
ANGPTL7	4	-1.71	0.0974628	0.905	0.545752	1
ANHX	4	-1.01	0.392828	0.958	0.376893	1
ANK1	4	0.855	0.91964	1	0.0757239	0.808
ANK2	4	0.111	0.627294	0.989	0.433617	1
ANK3	4	-0.0636	0.403418	0.959	0.441001	1
ANKAR	4	-0.438	0.627498	0.989	0.386866	1
ANKDD1A	4	-1.38	0.169027	0.923	0.945	1
ANKDD1B	4	0.252	0.91762	1	0.128555	0.923
ANKEF1	4	-2.72	0.0933637	0.903	0.879855	1
ANKFN1	4	0.659	0.831646	1	0.236654	1
ANKFY1	4	-1.71	0.0881456	0.903	0.179559	0.973
ANKH	4	-0.612	0.527956	0.975	0.612785	1
ANKHD1	4	-2.66	0.0515488	0.89	0.992469	1
ANKHD1-EIF4EBP3	4	-0.937	0.341998	0.954	0.634893	1
ANKIB1	4	-0.0245	0.656938	0.994	0.614247	1
ANKK1	4	-0.725	0.380347	0.958	0.818906	1
ANKLE1	4	1.33	0.917112	1	0.455677	1
ANKLE2	4	2.7	0.957834	1	0.0052872	0.231
ANKMY1	4	0.217	0.900619	1	0.107793	0.889
ANKMY2	4	-0.177	0.329314	0.951	0.517041	1
ANKRA2	4	0.154	0.365985	0.958	0.484734	1
ANKRD1	4	0.41	0.579015	0.983	0.348651	1
ANKRD10	4	-1.02	0.12529	0.918	0.919251	1
ANKRD11	4	2.57	0.956986	1	0.0003271	0.0414
ANKRD12	4	0.516	0.72353	1	0.253202	1
ANKRD13A	4	0.0716	0.648361	0.993	0.0180286	0.448
ANKRD13B	4	0.659	0.723043	1	0.271347	1
ANKRD13C	4	-0.216	0.602506	0.987	0.291217	1
ANKRD13D	4	0.563	0.836928	1	0.38244	1
ANKRD16	4	-0.94	0.119504	0.915	0.904533	1
ANKRD17	4	0.857	0.649369	0.993	0.0729293	0.798
ANKRD18A	4	0.554	0.634533	0.99	0.277712	1
ANKRD18B	4	-2.22	0.147019	0.923	0.94944	1
ANKRD2	4	-1.86	0.291937	0.946	0.955839	1
ANKRD20A1	4	-1.08	0.422895	0.962	0.390775	1
ANKRD20A2	4	0.733	0.960403	1	0.0527946	0.707
ANKRD20A3	4	-0.789	0.635829	0.991	0.468187	1
ANKRD20A4	4	-0.72	0.219509	0.937	0.903418	1
ANKRD22	4	0.589	0.53619	0.976	0.317	1
ANKRD23	4	-1.52	0.0791865	0.903	0.914467	1
ANKRD24	4	-0.49	0.695649	1	0.465879	1
ANKRD26	4	-0.896	0.24269	0.946	0.942958	1
ANKRD27	4	-0.199	0.559272	0.981	0.59878	1
ANKRD28	4	-0.907	0.13701	0.918	0.0176889	0.444
ANKRD30A	4	-0.766	0.407111	0.96	0.421891	1
ANKRD30B	4	-0.444	0.338877	0.954	0.779642	1
ANKRD31	4	-2.07	0.08336	0.903	0.974242	1
ANKRD32	4	-0.683	0.575859	0.982	0.757355	1
ANKRD33	4	-0.372	0.686945	0.998	0.566724	1
ANKRD33B	4	-0.372	0.615282	0.988	0.628695	1
ANKRD34A	4	-0.845	0.566562	0.982	0.900513	1
ANKRD34B	4	0.271	0.828898	1	0.318442	1
ANKRD34C	4	-1.74	0.133421	0.918	0.764397	1
ANKRD35	4	-2.3	0.0713219	0.903	0.319942	1
ANKRD36	4	-0.00882	0.053924	0.895	0.181526	0.974
ANKRD36B	4	-1.06	0.115898	0.914	0.679948	1
ANKRD37	4	-0.435	0.523189	0.975	0.143222	0.944
ANKRD39	4	-0.0229	0.431066	0.963	0.635587	1
ANKRD40	4	-3.09	0.0385296	0.866	0.676338	1
ANKRD42	4	-0.395	0.470417	0.967	0.59293	1
ANKRD44	4	0.316	0.890105	1	0.0232177	0.507
ANKRD45	4	-1.01	0.179132	0.926	0.894169	1
ANKRD46	4	-1.75	0.44369	0.964	0.864081	1
ANKRD49	4	-0.527	0.613421	0.988	0.171901	0.971
ANKRD50	4	-0.53	0.725268	1	0.649176	1
ANKRD52	4	-1.97	0.145781	0.923	0.81076	1
ANKRD53	4	-1.04	0.270615	0.946	0.623664	1
ANKRD54	4	-1.34	0.0892876	0.903	0.896673	1
ANKRD55	4	-3.53	0.115581	0.913	0.946939	1
ANKRD6	4	-1.3	0.248579	0.946	0.864028	1
ANKRD60	4	-0.935	0.308937	0.948	0.833878	1
ANKRD61	4	-1.63	0.0436229	0.873	0.978248	1
ANKRD62	4	-0.732	0.220521	0.937	0.607031	1
ANKRD63	4	-1.1	0.360762	0.957	0.876215	1
ANKRD65	4	-1.01	0.0303025	0.851	0.670753	1
ANKRD66	4	-0.616	0.17902	0.926	0.816606	1
ANKRD7	4	-0.507	0.488029	0.969	0.592576	1
ANKRD9	4	-0.96	0.218343	0.937	0.812883	1
ANKS1A	4	0.174	0.809229	1	0.551059	1
ANKS1B	4	-1.02	0.491036	0.969	0.630235	1
ANKS3	4	0.648	0.988696	1	0.221627	1
ANKS4B	4	-0.907	0.159119	0.923	0.626857	1
ANKS6	4	-0.587	0.441124	0.964	0.51457	1
ANKUB1	4	-0.618	0.476179	0.968	0.565663	1
ANKZF1	4	-0.539	0.375798	0.958	0.226341	1
ANLN	4	0.115	0.475923	0.968	0.106224	0.885
ANO1	4	-0.24	0.232744	0.942	0.68227	1
ANO10	4	0.425	0.291284	0.946	0.158879	0.956
ANO2	4	-0.652	0.764863	1	0.488846	1
ANO3	4	-0.391	0.816771	1	0.477332	1
ANO4	4	-1.61	0.248295	0.946	0.219148	1
ANO5	4	-0.56	0.501457	0.971	0.901304	1
ANO6	4	-1.05	0.152197	0.923	0.435969	1
ANO7	4	-1.75	0.14434	0.921	0.818044	1
ANO8	4	0.663	0.887716	1	0.541899	1
ANO9	4	0.229	0.711072	1	0.338302	1
ANOS1	4	0.0455	0.463716	0.967	0.327409	1
ANP32A	4	-0.689	0.360273	0.957	0.509167	1
ANP32B	4	-2.43	0.16897	0.923	0.90206	1
ANP32C	4	-0.334	0.506095	0.972	0.391213	1
ANP32D	4	0.212	0.126314	0.918	0.564349	1
ANP32E	4	-1.24	0.0292357	0.851	0.874021	1
ANPEP	4	-0.0845	0.527858	0.975	0.760707	1
ANTXR1	4	-1.06	0.340489	0.954	0.731653	1
ANTXR2	4	0.319	0.709315	1	0.274586	1
ANTXRL	4	-0.25	0.0626878	0.902	0.539642	1
ANXA1	4	-0.0544	0.766924	1	0.600449	1
ANXA10	4	-0.786	0.345051	0.954	0.809377	1
ANXA11	4	-0.99	0.489628	0.969	0.53579	1
ANXA13	4	-0.231	0.708256	1	0.253912	1
ANXA2	4	-1.62	0.150757	0.923	0.84289	1
ANXA2R	4	1.08	0.862947	1	0.49404	1
ANXA3	4	0.0451	0.408063	0.96	0.527097	1
ANXA4	4	0.0335	0.87245	1	0.205836	0.99
ANXA5	4	0.25	0.632523	0.99	0.248857	1
ANXA6	4	-0.548	0.479051	0.968	0.567645	1
ANXA7	4	-1.09	0.39152	0.958	0.79845	1
ANXA8	4	0.408	0.618925	0.989	0.599985	1
ANXA8L1	4	-2.94	0.0882173	0.903	0.780001	1
ANXA9	4	-0.334	0.173125	0.924	0.462089	1
AOAH	4	-0.997	0.31828	0.949	0.818051	1
AOC1	4	-3.33	0.0225195	0.851	0.965642	1
AOC2	4	-1.3	0.0923681	0.903	0.469548	1
AOC3	4	-0.924	0.238677	0.945	0.716941	1
AOX1	4	-0.181	0.560355	0.981	0.395719	1
AP1AR	4	-0.528	0.59784	0.986	0.455969	1
AP1B1	4	-2.69	0.123383	0.916	0.993522	1
AP1G1	4	-1.58	0.0027578	0.716	0.968745	1
AP1G2	4	-1.68	0.0559734	0.896	0.979581	1
AP1M1	4	-0.817	0.0848878	0.903	0.944546	1
AP1M2	4	0.69	0.659465	0.994	0.0792562	0.819
AP1S1	4	-0.07	0.811665	1	0.538334	1
AP1S2	4	0.658	0.842338	1	0.393811	1
AP1S3	4	-1.52	0.33998	0.954	0.794243	1
AP2A1	4	-0.381	0.389581	0.958	0.211507	0.998
AP2A2	4	-0.285	0.50685	0.972	0.545186	1
AP2B1	4	-0.237	0.586928	0.985	0.419639	1
AP2M1	4	2.95	0.976706	1	0.0530479	0.707
AP2S1	4	5.81	0.994625	1	0.00307	0.164
AP3B1	4	-0.254	0.716174	1	0.427778	1
AP3B2	4	-0.421	0.372213	0.958	0.703321	1
AP3D1	4	1.04	0.907077	1	0.13243	0.927
AP3M1	4	-0.499	0.37448	0.958	0.712079	1
AP3M2	4	-0.571	0.572493	0.982	0.198269	0.982
AP3S1	4	-2.56	0.0714518	0.903	0.88683	1
AP3S2	4	2.61	0.981601	1	0.0645758	0.766
AP4B1	4	0.681	0.95035	1	0.274547	1
AP4E1	4	0.122	0.303972	0.948	0.405227	1
AP4M1	4	-0.969	0.321652	0.95	0.415553	1
AP4S1	4	-0.657	0.157952	0.923	0.690914	1
AP5B1	4	1.06	0.395734	0.958	0.0606262	0.745
AP5M1	4	-1.71	0.0804619	0.903	0.903012	1
AP5S1	4	-1.28	0.119246	0.915	0.985799	1
AP5Z1	4	0.46	0.919277	1	0.205464	0.99
APAF1	4	-0.201	0.770545	1	0.706295	1
APBA1	4	0.305	0.21685	0.937	0.349036	1
APBA2	4	-1.67	0.400485	0.959	0.0831561	0.83
APBA3	4	-1.52	0.363499	0.957	0.691534	1
APBB1	4	-3.02	0.0444068	0.873	0.974154	1
APBB1IP	4	-2.81	0.114061	0.91	0.771827	1
APBB2	4	-2.07	0.224727	0.939	0.907626	1
APBB3	4	-1.78	0.123205	0.916	0.714415	1
APC	4	1.52	0.947186	1	0.098944	0.867
APC2	4	0.0342	0.567138	0.982	0.0472042	0.677
APCDD1	4	0.443	0.185759	0.927	0.181502	0.974
APCDD1L	4	-2.04	0.351516	0.955	0.969557	1
APCS	4	0.654	0.918245	1	0.162061	0.961
APEH	4	-0.167	0.77328	1	0.578327	1
APELA	4	-0.678	0.216493	0.937	0.841183	1
APEX1	4	-1.38	0.100068	0.905	0.754515	1
APEX2	4	-0.876	0.099219	0.905	0.992898	1
APH1A	4	-1.35	0.318793	0.949	0.875224	1
APH1B	4	-0.0445	0.882186	1	0.197014	0.981
API5	4	0.787	0.960614	1	0.0448251	0.665
APIP	4	-0.722	0.592714	0.986	0.680289	1
APITD1	4	-2.19	0.146065	0.923	0.483392	1
APITD1-CORT	4	0.66	0.819951	1	0.253851	1
APLF	4	0.302	0.671163	0.996	0.125287	0.92
APLN	4	0.0378	0.497282	0.971	0.400144	1
APLNR	4	1.83	0.902101	1	0.105864	0.884
APLP1	4	0.138	0.938943	1	0.469839	1
APLP2	4	0.758	0.215642	0.937	0.399036	1
APMAP	4	1.51	0.379709	0.958	0.126442	0.921
APOA1	4	0.193	0.0145893	0.834	0.450833	1
APOA1BP	4	-0.603	0.278933	0.946	0.808892	1
APOA2	4	-1.75	0.0369508	0.862	0.816262	1
APOA4	4	-0.016	0.625509	0.989	0.481341	1
APOA5	4	0.00131	0.327788	0.951	0.575487	1
APOB	4	0.183	0.935695	1	0.314342	1
APOBEC1	4	-0.789	0.311233	0.948	0.830394	1
APOBEC2	4	-0.298	0.40212	0.959	0.431066	1
APOBEC3A	4	-1.14	0.262976	0.946	0.508818	1
APOBEC3B	4	-0.6	0.423013	0.962	0.756992	1
APOBEC3C	4	0.457	0.802153	1	0.111376	0.889
APOBEC3D	4	0.171	0.780108	1	0.440743	1
APOBEC3F	4	0.67	0.927763	1	0.0836886	0.83
APOBEC3G	4	-0.892	0.245851	0.946	0.877834	1
APOBEC3H	4	-0.673	0.415725	0.962	0.742152	1
APOBEC4	4	-1.14	0.51094	0.974	0.352797	1
APOBR	4	-0.487	0.356077	0.955	0.547347	1
APOC1	4	-0.872	0.458566	0.966	0.657152	1
APOC2	4	2.6	0.988055	1	0.0505866	0.695
APOC3	4	-0.442	0.307906	0.948	0.237889	1
APOC4	4	-0.775	0.396632	0.958	0.797785	1
APOD	4	-2.01	0.311609	0.948	0.928351	1
APOE	4	-2.18	0.0742191	0.903	0.967644	1
APOF	4	-0.54	0.810071	1	0.5117	1
APOH	4	-0.18	0.679139	0.997	0.615005	1
APOL1	4	-1.44	0.329638	0.951	0.817735	1
APOL2	4	-2.34	0.080762	0.903	0.953426	1
APOL3	4	-0.608	0.10977	0.907	0.978932	1
APOL4	4	-1.34	0.231467	0.942	0.942286	1
APOL5	4	-0.882	0.457328	0.966	0.152687	0.953
APOL6	4	-0.184	0.768453	1	0.458923	1
APOLD1	4	-1.64	0.138314	0.918	0.719339	1
APOM	4	-0.469	0.298901	0.946	0.740917	1
APOO	4	-1.27	0.230807	0.942	0.93496	1
APOOL	4	-0.215	0.724496	1	0.208455	0.994
APOPT1	4	-1.25	0.408181	0.96	0.75176	1
APP	4	-1.2	0.336716	0.954	0.526361	1
APPBP2	4	0.987	0.860317	1	0.352704	1
APPL1	4	-0.519	0.494708	0.971	0.877204	1
APPL2	4	0.566	0.341064	0.954	0.0943549	0.862
APRT	4	-0.361	0.541956	0.976	0.305826	1
APTX	4	-1.37	0.117768	0.915	0.548705	1
AQP1	4	-1.89	0.228529	0.942	0.904081	1
AQP10	4	-1.02	0.377448	0.958	0.738484	1
AQP11	4	-1.54	0.0038816	0.716	0.996602	1
AQP12A	4	2.46	0.916627	1	0.261634	1
AQP12B	4	0.145	0.886328	1	0.414461	1
AQP2	4	1.7	0.497536	0.971	0.0874806	0.847
AQP3	4	-0.288	0.140192	0.918	0.748111	1
AQP4	4	-1.06	0.290022	0.946	0.866812	1
AQP5	4	-0.0975	0.133814	0.918	0.674614	1
AQP6	4	1.69	0.184595	0.927	0.175709	0.973
AQP7	4	-0.248	0.372586	0.958	0.671828	1
AQP8	4	-1.17	0.122658	0.916	0.85147	1
AQP9	4	0.365	0.772584	1	0.298276	1
AQR	4	2.57	0.975073	1	0.0109169	0.347
AR	4	-1.02	0.246281	0.946	0.669939	1
ARAF	4	-1.58	0.466871	0.967	0.745695	1
ARAP1	4	-0.526	0.515673	0.975	0.634445	1
ARAP2	4	0.66	0.926647	1	0.196463	0.981
ARAP3	4	-0.24	0.683207	0.997	0.228425	1
ARC	4	-0.0165	0.534266	0.976	0.619342	1
ARCN1	4	1.11	0.840502	1	0.310028	1
AREG	4	-0.712	0.361003	0.957	0.497349	1
AREL1	4	-1.16	0.254774	0.946	0.822348	1
ARF1	4	2.64	0.976603	1	0.054508	0.716
ARF3	4	-2.52	0.0040729	0.716	0.999763	1
ARF4	4	0.318	0.544085	0.977	0.231759	1
ARF5	4	-0.563	0.65381	0.993	0.11087	0.889
ARF6	4	1.32	0.555368	0.98	0.373174	1
ARFGAP1	4	-1.06	0.170767	0.923	0.799993	1
ARFGAP2	4	-0.171	0.333284	0.953	0.357244	1
ARFGAP3	4	-0.434	0.725769	1	0.702512	1
ARFGEF1	4	-1.09	0.310357	0.948	0.973623	1
ARFGEF2	4	0.652	0.939353	1	0.114977	0.889
ARFGEF3	4	-2.58	0.393811	0.958	0.814591	1
ARFIP1	4	0.172	0.88157	1	0.466722	1
ARFIP2	4	-1.18	0.514987	0.975	0.709798	1
ARFRP1	4	4.19	0.984192	1	0.0356847	0.612
ARG1	4	-0.601	0.562707	0.981	0.606516	1
ARG2	4	1.28	0.762305	1	0.123013	0.917
ARGFX	4	-0.426	0.523328	0.975	0.675062	1
ARGLU1	4	0.358	0.43908	0.964	0.106915	0.886
ARHGAP1	4	-0.534	0.500196	0.971	0.712751	1
ARHGAP10	4	-0.476	0.364231	0.958	0.837158	1
ARHGAP11A	4	-1.27	0.108189	0.906	0.777992	1
ARHGAP11B	4	1.07	0.919581	1	0.295546	1
ARHGAP12	4	0.0249	0.885803	1	0.255601	1
ARHGAP15	4	-0.882	0.418379	0.962	0.895497	1
ARHGAP17	4	0.0705	0.87403	1	0.338448	1
ARHGAP18	4	-0.176	0.529587	0.976	0.558985	1
ARHGAP19	4	-0.0408	0.401203	0.959	0.299011	1
ARHGAP20	4	0.259	0.67204	0.996	0.483944	1
ARHGAP21	4	-1.35	0.143338	0.919	0.895782	1
ARHGAP22	4	-0.655	0.118011	0.915	0.689087	1
ARHGAP23	4	-0.679	0.641605	0.992	0.612631	1
ARHGAP24	4	-1.03	0.277414	0.946	0.646519	1
ARHGAP25	4	-1.1	0.0079997	0.786	0.769648	1
ARHGAP26	4	-2.99	0.0635547	0.902	0.974206	1
ARHGAP27	4	-0.213	0.198724	0.931	0.353575	1
ARHGAP28	4	1.15	0.736108	1	0.0172929	0.44
ARHGAP29	4	-1.31	0.26791	0.946	0.694216	1
ARHGAP30	4	0.268	0.926071	1	0.426625	1
ARHGAP31	4	-0.452	0.520515	0.975	0.771389	1
ARHGAP32	4	-0.409	0.271357	0.946	0.761363	1
ARHGAP33	4	-1.67	0.320675	0.949	0.872842	1
ARHGAP35	4	-0.227	0.760253	1	0.400915	1
ARHGAP36	4	-0.679	0.174788	0.924	0.925424	1
ARHGAP4	4	-0.687	0.215694	0.937	0.778504	1
ARHGAP40	4	-1.19	0.416615	0.962	0.661157	1
ARHGAP42	4	2.34	0.982343	1	0.0850742	0.839
ARHGAP44	4	-0.234	0.258214	0.946	0.629232	1
ARHGAP5	4	0.51	0.673056	0.996	0.37322	1
ARHGAP6	4	-0.618	0.189229	0.928	0.943523	1
ARHGAP8	4	0.78	0.906962	1	0.220411	1
ARHGAP9	4	-1.12	0.44879	0.966	0.060281	0.744
ARHGDIA	4	-1.74	0.0347133	0.862	0.977617	1
ARHGDIB	4	-0.291	0.306687	0.948	0.648881	1
ARHGDIG	4	-1.28	0.375591	0.958	0.593755	1
ARHGEF1	4	-0.0862	0.756345	1	0.684468	1
ARHGEF10	4	-0.435	0.196467	0.93	0.925417	1
ARHGEF10L	4	0.0849	0.746734	1	0.495941	1
ARHGEF11	4	-1.39	0.0464286	0.877	0.943046	1
ARHGEF12	4	0.857	0.631305	0.99	0.0429282	0.648
ARHGEF15	4	-1.56	0.0785956	0.903	0.930585	1
ARHGEF16	4	1.09	0.118339	0.915	0.267572	1
ARHGEF17	4	0.441	0.551118	0.978	0.466834	1
ARHGEF18	4	-1.29	0.180289	0.926	0.428199	1
ARHGEF19	4	-1.22	0.545828	0.977	0.644869	1
ARHGEF2	4	-0.353	0.71669	1	0.178038	0.973
ARHGEF25	4	-1.79	0.0444105	0.873	0.947813	1
ARHGEF26	4	-1.85	0.221126	0.937	0.769633	1
ARHGEF28	4	-0.88	0.24249	0.946	0.909971	1
ARHGEF3	4	0.465	0.744073	1	0.480621	1
ARHGEF33	4	-1.11	0.397884	0.959	0.762956	1
ARHGEF35	4	-3.86	0.0257028	0.851	0.933805	1
ARHGEF37	4	-1.02	0.232258	0.942	0.486728	1
ARHGEF38	4	-1.64	0.488943	0.969	0.750212	1
ARHGEF39	4	-1.05	0.665734	0.995	0.710765	1
ARHGEF4	4	-1.82	0.0455841	0.877	0.94955	1
ARHGEF40	4	-0.174	0.684633	0.997	0.488779	1
ARHGEF5	4	-0.361	0.417857	0.962	0.566406	1
ARHGEF6	4	-0.809	0.0128496	0.805	0.749665	1
ARHGEF7	4	-1.47	0.263723	0.946	0.770575	1
ARHGEF9	4	-0.0907	0.870165	1	0.421555	1
ARID1A	4	0.972	0.960284	1	0.101574	0.873
ARID1B	4	1.21	0.903285	1	0.0659355	0.77
ARID2	4	0.782	0.515	0.975	0.567332	1
ARID3A	4	0.117	0.858671	1	0.120522	0.909
ARID3B	4	-0.594	0.16492	0.923	0.513806	1
ARID3C	4	-1.35	0.369715	0.958	0.602855	1
ARID4A	4	-0.527	0.322476	0.95	0.653765	1
ARID4B	4	1.71	0.947328	1	0.0711901	0.792
ARID5A	4	0.0602	0.854383	1	0.259623	1
ARID5B	4	-0.295	0.329746	0.951	0.601911	1
ARIH1	4	2.7	0.921463	1	0.0577728	0.738
ARIH2	4	1.01	0.597011	0.986	0.146347	0.947
ARIH2OS	4	-0.492	0.42544	0.962	0.473576	1
ARL1	4	0.022	0.86392	1	0.416972	1
ARL10	4	0.471	0.968924	1	0.090422	0.852
ARL11	4	0.81	0.800606	1	0.422527	1
ARL13A	4	-0.683	0.294343	0.946	0.563249	1
ARL13B	4	0.424	0.978102	1	0.140259	0.942
ARL14	4	-0.0995	0.409832	0.961	0.487554	1
ARL14EP	4	3.71	0.81672	1	0.0727565	0.798
ARL14EPL	4	-1.75	0.153144	0.923	0.768872	1
ARL15	4	-1.32	0.0492731	0.885	0.86542	1
ARL16	4	-1.61	0.153159	0.923	0.970119	1
ARL17A	4	1.58	0.962033	1	0.0865786	0.845
ARL17B	4	-1.38	0.325193	0.95	0.753776	1
ARL2	4	3.58	0.976242	1	0.0022109	0.136
ARL2BP	4	-1.86	0.348375	0.954	0.913664	1
ARL3	4	-0.0822	0.505925	0.972	0.263391	1
ARL4A	4	-0.137	0.7471	1	0.731276	1
ARL4C	4	-0.0152	0.626054	0.989	0.235356	1
ARL4D	4	0.59	0.674999	0.996	0.314107	1
ARL5A	4	-0.122	0.0750859	0.903	0.489744	1
ARL5B	4	-3.22	0.0191743	0.849	0.993347	1
ARL5C	4	-0.473	0.321832	0.95	0.589157	1
ARL6	4	-0.769	0.461323	0.966	0.724157	1
ARL6IP1	4	-2.74	0.0063089	0.765	0.996852	1
ARL6IP4	4	-2.27	0.329179	0.951	0.214439	0.999
ARL6IP5	4	0.331	0.933838	1	0.0451131	0.666
ARL6IP6	4	0.163	0.882357	1	0.486606	1
ARL8A	4	1.51	0.831439	1	0.21594	1
ARL8B	4	0.229	0.32295	0.95	0.18952	0.976
ARL9	4	-2.79	0.0406326	0.866	0.856266	1
ARMC1	4	0.311	0.914004	1	0.200881	0.986
ARMC10	4	-0.455	0.771242	1	0.62349	1
ARMC12	4	-0.323	0.0790466	0.903	0.613712	1
ARMC2	4	-0.059	0.43249	0.963	0.373357	1
ARMC3	4	0.28	0.834025	1	0.362852	1
ARMC4	4	-0.567	0.651325	0.993	0.766964	1
ARMC5	4	1.36	0.732451	1	0.0419598	0.646
ARMC6	4	-1.06	0.208218	0.932	0.901892	1
ARMC7	4	2.93	0.989106	1	0.0457065	0.668
ARMC8	4	-0.173	0.377825	0.958	0.547117	1
ARMC9	4	-0.441	0.235291	0.943	0.376406	1
ARMCX1	4	0.978	0.7726	1	0.230835	1
ARMCX2	4	-0.931	0.584682	0.984	0.554309	1
ARMCX3	4	-1.74	0.132255	0.918	0.990502	1
ARMCX4	4	0.06	0.804265	1	0.437721	1
ARMCX5	4	-0.617	0.556198	0.98	0.388178	1
ARMCX5-GPRASP2	4	0.131	0.630391	0.99	0.422479	1
ARMCX6	4	-0.677	0.592299	0.986	0.481592	1
ARMS2	4	-1.13	0.31884	0.949	0.871375	1
ARMT1	4	0.719	0.922818	1	0.0974718	0.867
ARNT	4	-0.136	0.611869	0.988	0.53743	1
ARNT2	4	-1.35	0.128207	0.918	0.867776	1
ARNTL	4	-0.985	0.184296	0.927	0.792942	1
ARNTL2	4	-2.75	0.0948328	0.904	0.988927	1
ARPC1A	4	-0.7	0.334178	0.953	0.904054	1
ARPC1B	4	0.382	0.106176	0.906	0.207458	0.992
ARPC2	4	1.07	0.638049	0.991	0.0054542	0.235
ARPC3	4	2.74	0.99187	1	4.46e-05	0.0111
ARPC4	4	1.49	0.985168	1	0.0640316	0.763
ARPC4-TTLL3	4	0.907	0.906205	1	0.0643798	0.765
ARPC5	4	-1.44	0.28161	0.946	0.659411	1
ARPC5L	4	2.03	0.945056	1	0.0868679	0.846
ARPIN	4	-0.231	0.614366	0.988	0.684058	1
ARPP19	4	-0.977	0.429144	0.963	0.590605	1
ARPP21	4	-1.06	0.149334	0.923	0.95804	1
ARR3	4	0.0634	0.721678	1	0.610311	1
ARRB1	4	-0.821	0.29289	0.946	0.758248	1
ARRB2	4	-1.82	0.10612	0.906	0.849891	1
ARRDC1	4	0.418	0.867648	1	0.261819	1
ARRDC2	4	0.581	0.950414	1	0.214734	0.999
ARRDC3	4	-0.807	0.0752894	0.903	0.977243	1
ARRDC4	4	-0.527	0.564763	0.982	0.397541	1
ARRDC5	4	-0.607	0.233993	0.942	0.648015	1
ARSA	4	0.372	0.43343	0.964	0.39815	1
ARSB	4	1.77	0.997895	1	0.0524688	0.707
ARSD	4	-0.447	0.79371	1	0.371403	1
ARSE	4	-0.804	0.566526	0.982	0.392035	1
ARSF	4	-0.0205	0.826462	1	0.128986	0.923
ARSG	4	0.0652	0.554181	0.98	0.465465	1
ARSH	4	-0.735	0.203902	0.932	0.838957	1
ARSI	4	-1.69	0.36749	0.958	0.702532	1
ARSJ	4	-1.18	0.362959	0.957	0.59293	1
ARSK	4	0.257	0.452058	0.966	0.380387	1
ART1	4	-1.13	0.297739	0.946	0.493687	1
ART3	4	1.74	0.767142	1	0.146637	0.947
ART4	4	-0.641	0.36345	0.957	0.81623	1
ART5	4	-1.44	0.163842	0.923	0.99471	1
ARTN	4	-1	0.48172	0.968	0.59293	1
ARV1	4	-0.518	0.399285	0.959	0.786404	1
ARVCF	4	-0.445	0.187719	0.927	0.209142	0.995
ARX	4	-0.811	0.290123	0.946	0.888955	1
AS3MT	4	0.815	0.770119	1	0.272757	1
ASAH1	4	-0.0217	0.658058	0.994	0.46699	1
ASAH2	4	-2.53	0.0284966	0.851	0.762099	1
ASAH2B	4	-0.986	0.562102	0.981	0.66985	1
ASAP1	4	-1.94	0.290308	0.946	0.744612	1
ASAP2	4	-0.776	0.818864	1	0.0672969	0.775
ASAP3	4	-0.407	0.438153	0.964	0.630407	1
ASB1	4	0.182	0.786386	1	0.442788	1
ASB10	4	-0.808	0.0902397	0.903	0.914678	1
ASB11	4	-0.333	0.709854	1	0.721414	1
ASB12	4	-1.85	0.102741	0.906	0.867187	1
ASB13	4	-0.175	0.718621	1	0.607066	1
ASB14	4	0.0823	0.808076	1	0.526676	1
ASB15	4	-0.0642	0.565127	0.982	0.3012	1
ASB16	4	-1.96	0.0145542	0.834	0.780482	1
ASB17	4	-1.4	0.351572	0.955	0.949648	1
ASB18	4	0.287	0.828063	1	0.0676537	0.777
ASB2	4	-0.143	0.533263	0.976	0.552708	1
ASB3	4	-0.758	0.205026	0.932	0.464851	1
ASB4	4	-0.72	0.157308	0.923	0.856793	1
ASB5	4	-0.441	0.790361	1	0.535277	1
ASB6	4	-0.526	0.65127	0.993	0.671582	1
ASB7	4	-2.45	0.0949927	0.904	0.95448	1
ASB8	4	-1.28	0.439424	0.964	0.884134	1
ASB9	4	-0.893	0.479257	0.968	0.461572	1
ASCC1	4	-0.132	0.452465	0.966	0.590434	1
ASCC2	4	-0.0083	0.544252	0.977	0.610467	1
ASCC3	4	0.263	0.911813	1	0.528828	1
ASCL1	4	0.0435	0.608498	0.987	0.228678	1
ASCL2	4	0.159	0.526482	0.975	0.180525	0.974
ASCL3	4	-0.922	0.287637	0.946	0.802219	1
ASCL4	4	-1.2	0.438332	0.964	0.457068	1
ASCL5	4	-2.81	0.025079	0.851	0.97799	1
ASF1A	4	-2.81	0.0692896	0.903	0.993557	1
ASF1B	4	0.806	0.782612	1	0.225668	1
ASGR1	4	-0.736	0.278995	0.946	0.940108	1
ASGR2	4	-0.173	0.381645	0.958	0.739304	1
ASH1L	4	-0.967	0.315389	0.949	0.710545	1
ASH2L	4	3.78	0.78638	1	0.0079714	0.293
ASIC1	4	0.106	0.711904	1	0.640434	1
ASIC2	4	-0.26	0.704089	1	0.859294	1
ASIC3	4	-0.477	0.392821	0.958	0.532718	1
ASIC4	4	0.114	0.726279	1	0.341294	1
ASIC5	4	0.806	0.567512	0.982	0.297745	1
ASIP	4	-0.947	0.164079	0.923	0.934235	1
ASL	4	-2.5	0.0601231	0.9	0.307992	1
ASMT	4	-1.27	0.301463	0.948	0.786738	1
ASMTL	4	0.833	0.883169	1	0.130009	0.923
ASNA1	4	1.94	0.980615	1	0.12645	0.921
ASNS	4	-0.196	0.403862	0.959	0.783679	1
ASNSD1	4	-0.571	0.0685566	0.903	0.357031	1
ASPA	4	-0.1	0.35241	0.955	0.481944	1
ASPDH	4	-0.552	0.19222	0.929	0.543827	1
ASPG	4	-2.14	0.156002	0.923	0.914356	1
ASPH	4	-0.244	0.725587	1	0.527868	1
ASPHD1	4	-1.08	0.0715268	0.903	0.913986	1
ASPHD2	4	-1.22	0.412034	0.961	0.703872	1
ASPM	4	-0.567	0.62293	0.989	0.784896	1
ASPN	4	0.791	0.739944	1	0.148719	0.949
ASPRV1	4	-0.898	0.210288	0.933	0.886183	1
ASPSCR1	4	-2.49	0.252835	0.946	0.920976	1
ASRGL1	4	1.47	0.742	1	0.178822	0.973
ASS1	4	-0.286	0.611697	0.988	0.556087	1
ASTE1	4	-2.68	0.255196	0.946	0.965195	1
ASTL	4	-0.701	0.334127	0.953	0.753717	1
ASTN1	4	0.211	0.895412	1	0.310181	1
ASTN2	4	0.153	0.854947	1	0.538941	1
ASUN	4	0.342	0.803396	1	0.426256	1
ASXL1	4	-1.43	0.385235	0.958	0.785331	1
ASXL2	4	0.531	0.794932	1	0.0375786	0.623
ASXL3	4	0.153	0.70641	1	0.207792	0.993
ASZ1	4	-0.264	0.488497	0.969	0.617196	1
ATAD1	4	0.259	0.883065	1	0.372699	1
ATAD2	4	-1.59	0.120131	0.916	0.603064	1
ATAD2B	4	-1.16	0.178313	0.926	0.93183	1
ATAD3A	4	-1.25	0.570572	0.982	0.617444	1
ATAD3B	4	0.704	0.851757	1	0.172128	0.971
ATAD3C	4	0.577	0.591626	0.985	0.458218	1
ATAD5	4	-2.98	0.0098709	0.787	0.993583	1
ATAT1	4	-0.391	0.42017	0.962	0.516745	1
ATCAY	4	0.881	0.837813	1	0.158058	0.956
ATE1	4	0.378	0.552442	0.978	0.175018	0.973
ATF1	4	-2.15	0.0616035	0.902	0.931121	1
ATF2	4	-1.29	0.224026	0.939	0.279007	1
ATF3	4	-1.04	0.370083	0.958	0.864676	1
ATF4	4	0.918	0.544693	0.977	0.277202	1
ATF5	4	0.274	0.727826	1	0.459891	1
ATF6	4	-1.52	0.241743	0.946	0.255045	1
ATF6B	4	-1.1	0.11074	0.907	0.806858	1
ATF7	4	1.06	0.997277	1	0.0884137	0.849
ATF7IP	4	1.33	0.353842	0.955	0.0528004	0.707
ATF7IP2	4	-0.149	0.381526	0.958	0.433339	1
ATG10	4	-0.0101	0.423368	0.962	0.474886	1
ATG101	4	-0.313	0.31132	0.948	0.635393	1
ATG12	4	0.696	0.526914	0.975	0.304309	1
ATG13	4	-0.758	0.200565	0.931	0.940625	1
ATG14	4	0.6	0.978044	1	0.0119345	0.357
ATG16L1	4	-0.591	0.49632	0.971	0.0896221	0.851
ATG16L2	4	0.255	0.168434	0.923	0.384263	1
ATG2A	4	-0.428	0.577502	0.983	0.648637	1
ATG2B	4	0.657	0.896415	1	0.0801897	0.823
ATG3	4	0.852	0.881838	1	0.0782968	0.815
ATG4A	4	0.352	0.478226	0.968	0.237513	1
ATG4B	4	-0.91	0.391708	0.958	0.732792	1
ATG4C	4	-0.971	0.244247	0.946	0.983319	1
ATG4D	4	-1.63	0.315154	0.948	0.70621	1
ATG5	4	0.404	0.950852	1	0.266271	1
ATG7	4	-1.25	0.227986	0.942	0.88157	1
ATG9A	4	0.507	0.738322	1	0.13962	0.94
ATG9B	4	-0.254	0.22226	0.939	0.227321	1
ATHL1	4	0.0223	0.590033	0.985	0.20934	0.995
ATIC	4	5.88	0.99018	1	0.0061089	0.253
ATL1	4	-1.79	0.399346	0.959	0.807086	1
ATL2	4	1.2	0.0203904	0.851	0.345926	1
ATL3	4	1.78	0.827786	1	0.26431	1
ATM	4	-0.468	0.75041	1	0.539462	1
ATMIN	4	0.789	0.728384	1	0.360308	1
ATN1	4	-1.75	0.212172	0.934	0.680391	1
ATOH1	4	-1.15	0.544014	0.977	0.795274	1
ATOH7	4	-0.0378	0.685418	0.998	0.213722	0.999
ATOH8	4	-0.218	0.651003	0.993	0.33221	1
ATOX1	4	1.45	0.919193	1	0.138191	0.937
ATP10A	4	0.26	0.77943	1	0.23217	1
ATP10B	4	-0.466	0.538776	0.976	0.784791	1
ATP10D	4	-1.12	0.213602	0.937	0.870007	1
ATP11A	4	-1.56	0.118838	0.915	0.758632	1
ATP11AUN	4	-1	0.37332	0.958	0.82401	1
ATP11B	4	-1.38	0.0522211	0.89	0.876495	1
ATP11C	4	0.0106	0.81267	1	0.327599	1
ATP12A	4	-0.897	0.19322	0.929	0.9769	1
ATP13A1	4	1.6	0.917925	1	0.0564615	0.73
ATP13A2	4	0.128	0.549563	0.978	0.335537	1
ATP13A3	4	-1.9	0.333983	0.953	0.800633	1
ATP13A4	4	-1.69	0.50279	0.971	0.781928	1
ATP13A5	4	-0.367	0.293871	0.946	0.722779	1
ATP1A1	4	1.96	0.938979	1	0.128143	0.923
ATP1A2	4	0.308	0.651949	0.993	0.298154	1
ATP1A3	4	-0.962	0.233596	0.942	0.741218	1
ATP1A4	4	-0.139	0.387223	0.958	0.724573	1
ATP1B1	4	-0.122	0.305106	0.948	0.561993	1
ATP1B2	4	-0.253	0.356137	0.955	0.676773	1
ATP1B3	4	-2.19	0.143419	0.919	0.981625	1
ATP1B4	4	-0.322	0.12516	0.918	0.871882	1
ATP2A1	4	-0.345	0.652122	0.993	0.697268	1
ATP2A2	4	4.66	0.9718	1	0.004949	0.222
ATP2A3	4	1.71	0.843465	1	0.111728	0.889
ATP2B1	4	2.66	0.999657	1	0.0002062	0.0322
ATP2B2	4	-1.29	0.15584	0.923	0.830153	1
ATP2B3	4	-3.91	0.006618	0.765	0.962364	1
ATP2B4	4	-2.83	0.0098761	0.787	0.991377	1
ATP2C1	4	-1.29	0.346506	0.954	0.84063	1
ATP2C2	4	0.473	0.244271	0.946	0.228403	1
ATP4A	4	-0.34	0.277587	0.946	0.339012	1
ATP4B	4	-0.426	0.489744	0.969	0.675438	1
ATP5A1	4	1.91	0.986739	1	0.0919918	0.858
ATP5B	4	0.443	0.933964	1	0.221365	1
ATP5C1	4	0.8	0.779533	1	0.277328	1
ATP5D	4	1.04	0.751507	1	0.142679	0.944
ATP5E	4	1.39	0.75822	1	0.025608	0.527
ATP5F1	4	0.417	0.652772	0.993	0.0969263	0.867
ATP5G1	4	2.78	0.0123339	0.804	0.0824362	0.828
ATP5G2	4	-1.5	0.0901323	0.903	0.864119	1
ATP5G3	4	-1.91	0.167947	0.923	0.791122	1
ATP5H	4	-2.15	0.0016197	0.703	0.430995	1
ATP5I	4	-0.945	0.647971	0.993	0.513264	1
ATP5J	4	-0.454	0.48857	0.969	0.560885	1
ATP5J2	4	-0.271	0.220316	0.937	0.464244	1
ATP5J2-PTCD1	4	0.197	0.943502	1	0.204987	0.99
ATP5L	4	0.428	0.876256	1	0.132968	0.929
ATP5L2	4	0.2	0.715279	1	0.468465	1
ATP5O	4	0.964	0.727278	1	0.108016	0.889
ATP5S	4	-0.385	0.730152	1	0.259814	1
ATP5SL	4	-0.785	0.352293	0.955	0.473392	1
ATP6AP1	4	1.94	0.902897	1	0.173532	0.972
ATP6AP1L	4	-0.184	0.823761	1	0.486648	1
ATP6AP2	4	2.19	0.988708	1	0.0051405	0.227
ATP6V0A1	4	-0.806	0.0628889	0.902	0.828368	1
ATP6V0A2	4	-2.41	0.0963413	0.904	0.979299	1
ATP6V0A4	4	-2.32	0.131444	0.918	0.933385	1
ATP6V0B	4	2.43	0.79395	1	0.152292	0.952
ATP6V0C	4	3.98	0.993846	1	0.0102187	0.334
ATP6V0D1	4	1.68	0.980689	1	0.114977	0.889
ATP6V0D2	4	-0.171	0.676889	0.997	0.651147	1
ATP6V0E1	4	-0.726	0.445703	0.965	0.721928	1
ATP6V0E2	4	-0.408	0.456079	0.966	0.276098	1
ATP6V1A	4	3.53	0.998892	1	0.0167322	0.433
ATP6V1B1	4	-1.7	0.0565882	0.896	0.794815	1
ATP6V1B2	4	4.53	0.994129	1	0.0014917	0.105
ATP6V1C1	4	-1.18	0.469894	0.967	0.90987	1
ATP6V1C2	4	-0.159	0.463975	0.967	0.472811	1
ATP6V1D	4	3.61	0.99963	1	0.0151671	0.416
ATP6V1E1	4	4.96	0.950133	1	0.0049127	0.221
ATP6V1E2	4	-2.25	0.263156	0.946	0.766612	1
ATP6V1F	4	5.87	0.333049	0.953	0.0032192	0.168
ATP6V1G1	4	2.03	0.982089	1	0.068805	0.782
ATP6V1G2	4	-1.39	0.0975919	0.905	0.531838	1
ATP6V1G3	4	-0.638	0.231864	0.942	0.771101	1
ATP6V1H	4	0.196	0.580067	0.984	0.533437	1
ATP7A	4	-0.321	0.680732	0.997	0.476736	1
ATP7B	4	-1.65	0.0966708	0.905	0.905768	1
ATP8A1	4	-0.176	0.814239	1	0.284806	1
ATP8A2	4	-0.327	0.324717	0.95	0.721863	1
ATP8B1	4	-0.0765	0.711705	1	0.655397	1
ATP8B2	4	-0.399	0.428893	0.963	0.810612	1
ATP8B3	4	-2.54	0.0442867	0.873	0.922751	1
ATP8B4	4	0.855	0.259695	0.946	0.426177	1
ATP9A	4	-1.2	0.572701	0.982	0.49237	1
ATP9B	4	-0.691	0.267149	0.946	0.639549	1
ATPAF1	4	-1.83	0.229474	0.942	0.870713	1
ATPAF2	4	-0.946	0.512353	0.974	0.864335	1
ATPIF1	4	-0.234	0.363682	0.958	0.745289	1
ATR	4	3.54	0.980587	1	0.0186996	0.458
ATRAID	4	0.428	0.839594	1	0.20284	0.988
ATRIP	4	1.24	0.986894	1	0.195417	0.98
ATRN	4	-1.04	0.573664	0.982	0.885617	1
ATRNL1	4	-0.967	0.161985	0.923	0.918794	1
ATRX	4	-1.23	0.369966	0.958	0.79538	1
ATXN1	4	-1.75	0.0309592	0.852	0.707178	1
ATXN10	4	2.24	0.691743	1	0.0393964	0.631
ATXN1L	4	-0.965	0.187788	0.927	0.981563	1
ATXN2	4	0.299	0.656351	0.994	0.358946	1
ATXN2L	4	-1.13	0.258712	0.946	0.592317	1
ATXN3	4	-1.72	0.221336	0.937	0.828374	1
ATXN3L	4	-1.3	0.1906	0.929	0.653934	1
ATXN7	4	-1.81	0.194688	0.929	0.653654	1
ATXN7L1	4	-1.46	0.168398	0.923	0.896717	1
ATXN7L2	4	0.781	0.0031674	0.716	0.312154	1
ATXN7L3	4	4.47	0.918452	1	0.0137204	0.39
ATXN7L3B	4	-0.119	0.716005	1	0.301114	1
AUH	4	-1.01	0.436806	0.964	0.858623	1
AUNIP	4	-1.15	0.52238	0.975	0.688172	1
AUP1	4	0.0262	0.0484427	0.883	0.564892	1
AURKA	4	2.32	0.933964	1	0.100473	0.87
AURKAIP1	4	0.927	0.908068	1	0.147886	0.948
AURKB	4	2.7	0.879044	1	0.0367595	0.619
AURKC	4	-0.268	0.263906	0.946	0.54413	1
AUTS2	4	1.25	0.878977	1	0.244704	1
AVEN	4	-0.93	0.245976	0.946	0.548306	1
AVIL	4	0.575	0.720843	1	0.188871	0.976
AVL9	4	0.152	0.707004	1	0.454077	1
AVP	4	-0.0504	0.614747	0.988	0.593069	1
AVPI1	4	-1.87	0.248024	0.946	0.585972	1
AVPR1A	4	-0.786	0.0433947	0.873	0.967901	1
AVPR1B	4	0.172	0.663826	0.994	0.564471	1
AVPR2	4	-0.0441	0.428637	0.963	0.382955	1
AWAT1	4	0.864	0.724666	1	0.0176682	0.444
AWAT2	4	-2.35	0.239358	0.946	0.361899	1
AXDND1	4	-1.13	0.0343377	0.862	0.991453	1
AXIN1	4	0.744	0.254634	0.946	0.239275	1
AXIN2	4	-0.589	0.344095	0.954	0.86754	1
AXL	4	-0.352	0.587259	0.985	0.695	1
AZGP1	4	-0.595	0.40638	0.96	0.637392	1
AZI2	4	0.786	0.983548	1	0.168384	0.967
AZIN1	4	0.936	0.882353	1	0.157426	0.956
AZIN2	4	-0.627	0.146188	0.923	0.956534	1
AZU1	4	-1.82	0.0338711	0.862	0.915686	1
B2M	4	-0.353	0.56184	0.981	0.614303	1
B3GALNT1	4	-0.764	0.148719	0.923	0.849695	1
B3GALNT2	4	-3.83	0.0056428	0.765	0.998565	1
B3GALT1	4	-1.17	0.0349206	0.862	0.799556	1
B3GALT2	4	-0.0892	0.807105	1	0.648415	1
B3GALT4	4	0.53	0.720089	1	0.35121	1
B3GALT5	4	-1.6	0.333225	0.953	0.870906	1
B3GALT6	4	2.92	0.968512	1	0	0
B3GALTL	4	-0.491	0.62497	0.989	0.389745	1
B3GAT1	4	-0.526	0.387957	0.958	0.795682	1
B3GAT2	4	-0.447	0.627256	0.989	0.641122	1
B3GAT3	4	5.55	0.999998	1	0	0
B3GNT2	4	-1.46	0.26415	0.946	0.957619	1
B3GNT3	4	2.37	0.78788	1	0.0975019	0.867
B3GNT4	4	-3.07	0.0208873	0.851	0.680372	1
B3GNT5	4	-0.261	0.605278	0.987	0.528292	1
B3GNT6	4	-0.804	0.197614	0.93	0.85954	1
B3GNT7	4	-1.35	0.0280436	0.851	0.987811	1
B3GNT8	4	-1.54	0.0146443	0.834	0.999421	1
B3GNT9	4	-1.54	0.190226	0.928	0.900189	1
B3GNTL1	4	-0.814	0.232165	0.942	0.936554	1
B4GALNT1	4	-1.54	0.105421	0.906	0.903897	1
B4GALNT2	4	0.241	0.656824	0.994	0.316157	1
B4GALNT3	4	0.271	0.812222	1	0.336416	1
B4GALNT4	4	1.98	0.974912	1	0.0662185	0.771
B4GALT1	4	-3.15	0.0047027	0.743	0.979187	1
B4GALT2	4	0.166	0.433055	0.964	0.369627	1
B4GALT3	4	-1.61	0.103274	0.906	0.865542	1
B4GALT4	4	-2.24	0.232958	0.942	0.907964	1
B4GALT5	4	0.0864	0.357884	0.956	0.409393	1
B4GALT6	4	3.47	0.998146	1	0.0162809	0.429
B4GALT7	4	1.34	0.988983	1	0.0010758	0.0857
B4GAT1	4	-0.309	0.510999	0.974	0.350652	1
B9D1	4	-1.09	0.227895	0.941	0.36615	1
B9D2	4	-0.859	0.277785	0.946	0.908399	1
BAALC	4	-2.34	0.148316	0.923	0.846714	1
BAAT	4	0.0115	0.673785	0.996	0.620069	1
BABAM1	4	1.74	0.128301	0.918	0.0675991	0.777
BACE1	4	-0.992	0.632345	0.99	0.641206	1
BACE2	4	-0.143	0.789681	1	0.409474	1
BACH1	4	-0.952	0.524033	0.975	0.818837	1
BACH2	4	-1.62	0.22008	0.937	0.917004	1
BAD	4	1.09	0.770606	1	0.288689	1
BAG1	4	-2.56	0.0613206	0.901	0.876977	1
BAG2	4	-2.24	0.0810791	0.903	0.963367	1
BAG3	4	0.196	0.930103	1	0.288616	1
BAG4	4	0.985	0.953727	1	0.161081	0.96
BAG5	4	-0.656	0.685907	0.998	0.524621	1
BAG6	4	-0.198	0.655538	0.993	0.560874	1
BAGE2	4	1.62	0.94999	1	0.077279	0.812
BAHCC1	4	1.61	0.547735	0.978	0.0706295	0.792
BAHD1	4	-1.36	0.326856	0.951	0.73771	1
BAIAP2	4	-0.988	0.443779	0.964	0.803038	1
BAIAP2L1	4	0.0554	0.715437	1	0.59112	1
BAIAP2L2	4	-0.296	0.526929	0.975	0.57658	1
BAIAP3	4	-1.25	0.154601	0.923	0.990689	1
BAK1	4	-0.693	0.252242	0.946	0.593025	1
BAMBI	4	0.639	0.715332	1	0.325746	1
BANF1	4	3.44	0.988013	1	0.0120837	0.361
BANF2	4	-1.9	0.0798261	0.903	0.765084	1
BANK1	4	-0.369	0.300422	0.947	0.35283	1
BANP	4	2.7	0.933964	1	0.0369154	0.619
BAP1	4	2.16	0.35393	0.955	0.0080976	0.293
BARD1	4	0.643	0.728243	1	0.229013	1
BARHL1	4	-1.76	0.168284	0.923	0.476977	1
BARHL2	4	-2.7	0.296549	0.946	0.899899	1
BARX1	4	-1.07	0.175699	0.924	0.753985	1
BARX2	4	-1.54	0.023206	0.851	0.224153	1
BASP1	4	-0.775	0.206446	0.932	0.612864	1
BATF	4	-0.037	0.547946	0.978	0.195299	0.98
BATF2	4	-0.854	0.271376	0.946	0.913143	1
BATF3	4	-0.795	0.575965	0.982	0.554218	1
BAX	4	-2.14	0.15205	0.923	0.943521	1
BAZ1A	4	0.102	0.484201	0.968	0.389359	1
BAZ1B	4	1.43	0.994223	1	0.0109368	0.347
BAZ2A	4	-0.513	0.476503	0.968	0.181685	0.974
BAZ2B	4	0.171	0.779833	1	0.333861	1
BBC3	4	-0.415	0.672127	0.996	0.517128	1
BBIP1	4	-1.02	0.181768	0.927	0.837625	1
BBOX1	4	0.206	0.165421	0.923	0.570429	1
BBS1	4	0.454	0.922083	1	0.267295	1
BBS10	4	-0.711	0.365609	0.958	0.927276	1
BBS12	4	-0.687	0.153942	0.923	0.837663	1
BBS2	4	-1.01	0.323222	0.95	0.546318	1
BBS4	4	-0.000382	0.741852	1	0.569919	1
BBS5	4	-0.687	0.500973	0.971	0.610918	1
BBS7	4	-0.867	0.366507	0.958	0.937984	1
BBS9	4	-0.323	0.298544	0.946	0.574895	1
BBX	4	-0.756	0.539477	0.976	0.617877	1
BCAM	4	-1.92	0.217807	0.937	0.924731	1
BCAN	4	-2.26	0.109519	0.907	0.828276	1
BCAP29	4	-2.27	0.259398	0.946	0.682777	1
BCAP31	4	0.343	0.903148	1	0.24659	1
BCAR1	4	-0.405	0.43996	0.964	0.812367	1
BCAR3	4	-1.84	0.034103	0.862	0.835329	1
BCAS1	4	-1.61	0.143467	0.919	0.544777	1
BCAS2	4	-0.187	0.88589	1	0.138276	0.937
BCAS3	4	-2	0.087892	0.903	0.889825	1
BCAS4	4	0.213	0.921332	1	0.224161	1
BCAT1	4	-2.03	0.0802372	0.903	0.907219	1
BCAT2	4	-0.267	0.375206	0.958	0.576075	1
BCCIP	4	2.4	0.971126	1	0.0908834	0.854
BCDIN3D	4	1.44	0.105502	0.906	0.351038	1
BCHE	4	-1.52	0.153004	0.923	0.724869	1
BCKDHA	4	-1.62	0.270368	0.946	0.888867	1
BCKDHB	4	0.882	0.939371	1	0.178259	0.973
BCKDK	4	-0.969	0.464667	0.967	0.491044	1
BCL10	4	0.98	0.655652	0.993	0.231633	1
BCL11A	4	-1.18	0.335464	0.954	0.880165	1
BCL11B	4	-0.643	0.226854	0.94	0.419165	1
BCL2	4	2.7	0.985886	1	0.0222002	0.498
BCL2A1	4	-0.116	0.553082	0.979	0.583589	1
BCL2L1	4	-0.617	0.365233	0.958	0.382386	1
BCL2L10	4	-0.47	0.275546	0.946	0.49323	1
BCL2L11	4	1.1	0.821859	1	0.108189	0.889
BCL2L12	4	-0.0325	0.66774	0.996	0.659311	1
BCL2L13	4	-1.1	0.351411	0.955	0.75717	1
BCL2L14	4	0.272	0.496565	0.971	0.36194	1
BCL2L15	4	1.27	0.969331	1	0.0133297	0.383
BCL2L2	4	-0.553	0.215813	0.937	0.673595	1
BCL2L2-PABPN1	4	-0.488	0.0436481	0.873	0.59293	1
BCL3	4	-1.34	0.024457	0.851	0.902673	1
BCL6	4	-1.06	0.018707	0.847	0.76687	1
BCL6B	4	-0.167	0.0064369	0.765	0.387519	1
BCL7A	4	-0.243	0.427613	0.963	0.778341	1
BCL7B	4	-0.198	0.155171	0.923	0.0476663	0.679
BCL7C	4	0.898	0.905412	1	0.310484	1
BCL9	4	-0.115	0.571233	0.982	0.573143	1
BCL9L	4	0.372	0.915947	1	0.171825	0.971
BCLAF1	4	0.633	0.865605	1	0.412772	1
BCO1	4	-0.883	0.141488	0.918	0.983187	1
BCO2	4	0.271	0.601031	0.987	0.363481	1
BCOR	4	0.505	0.742981	1	0.557039	1
BCORL1	4	-0.831	0.0995018	0.905	0.9097	1
BCR	4	-0.117	0.712524	1	0.462902	1
BCS1L	4	-0.865	0.12111	0.916	0.484709	1
BDH1	4	0.776	0.952557	1	0.0454499	0.667
BDH2	4	-0.0144	0.559482	0.981	0.597988	1
BDKRB1	4	0.238	0.525688	0.975	0.579769	1
BDKRB2	4	-0.76	0.275414	0.946	0.852906	1
BDP1	4	-1.53	0.489312	0.969	0.677338	1
BEAN1	4	-0.388	0.430768	0.963	0.767423	1
BECN1	4	0.317	0.685804	0.998	0.10255	0.875
BECN2	4	-0.14	0.56163	0.981	0.0442867	0.659
BEGAIN	4	-0.205	0.386582	0.958	0.71013	1
BEND2	4	-0.0691	0.651022	0.993	0.550681	1
BEND3	4	-0.307	0.343464	0.954	0.503105	1
BEND4	4	0.482	0.833965	1	0.080876	0.823
BEND5	4	-0.913	0.446637	0.966	0.413314	1
BEND6	4	-2.2	0.0618205	0.902	0.913723	1
BEND7	4	0.867	0.49051	0.969	0.453621	1
BEST1	4	-2.35	0.0379341	0.866	0.910476	1
BEST2	4	-1.5	0.100574	0.905	0.912362	1
BEST3	4	-1.42	0.19091	0.929	0.906676	1
BEST4	4	-0.417	0.611969	0.988	0.347952	1
BET1	4	2.68	0.967335	1	0.0293482	0.562
BET1L	4	-1.68	0.272137	0.946	0.703742	1
BEX1	4	-0.209	0.397602	0.958	0.647519	1
BEX2	4	-0.822	0.454821	0.966	0.767919	1
BEX4	4	-0.423	0.358452	0.956	0.469125	1
BEX5	4	1.32	0.854274	1	0.025173	0.525
BFAR	4	-0.156	0.396916	0.958	0.0290744	0.56
BFSP1	4	0.315	0.933964	1	0.434079	1
BFSP2	4	-1.7	0.164004	0.923	0.9743	1
BGLAP	4	0.00167	0.340168	0.954	0.56774	1
BGN	4	-0.844	0.312674	0.948	0.776092	1
BHLHA15	4	0.218	0.856919	1	0.128641	0.923
BHLHA9	4	0.154	0.218162	0.937	0.533472	1
BHLHB9	4	-0.838	0.0190588	0.849	0.871799	1
BHLHE22	4	-0.153	0.643629	0.993	0.336587	1
BHLHE23	4	0.55	0.754472	1	0.335267	1
BHLHE40	4	-1.19	0.232489	0.942	0.959561	1
BHLHE41	4	-1.23	0.234942	0.943	0.909263	1
BHMT	4	-1.51	0.0264425	0.851	0.758922	1
BHMT2	4	-1.09	0.341991	0.954	0.837862	1
BICC1	4	-1.51	0.109873	0.907	0.897551	1
BICD1	4	-0.459	0.172527	0.924	0.426357	1
BICD2	4	-0.61	0.636338	0.991	0.490644	1
BID	4	-1.31	0.204433	0.932	0.684922	1
BIK	4	-0.843	0.170657	0.923	0.820364	1
BIN1	4	-0.443	0.412472	0.962	0.856086	1
BIN2	4	-0.863	0.313484	0.948	0.8641	1
BIN3	4	0.0336	0.572209	0.982	0.433214	1
BIRC2	4	0.676	0.975627	1	0.133414	0.929
BIRC3	4	-0.334	0.693465	1	0.534948	1
BIRC5	4	2.7	0.933964	1	0.0008376	0.0749
BIRC6	4	-2.16	0.385958	0.958	0.833547	1
BIRC7	4	-0.355	0.552623	0.978	0.829515	1
BIRC8	4	-0.527	0.621335	0.989	0.75865	1
BIVM	4	1.89	0.955811	1	0.254696	1
BIVM-ERCC5	4	-1.12	0.342851	0.954	0.920223	1
BLCAP	4	-2.49	0.0012936	0.703	0.970885	1
BLID	4	-0.42	0.708073	1	0.532397	1
BLK	4	-1.44	0.183007	0.927	0.903857	1
BLM	4	1.67	0.852807	1	0.150746	0.951
BLMH	4	-0.955	0.266777	0.946	0.703916	1
BLNK	4	0.419	0.79411	1	0.350537	1
BLOC1S1	4	0.613	0.859788	1	0.0929811	0.862
BLOC1S2	4	0.302	0.730682	1	0.3083	1
BLOC1S3	4	-4.58	0.0006575	0.631	0.674397	1
BLOC1S4	4	-1.71	0.0111172	0.804	0.143343	0.944
BLOC1S5	4	0.876	0.933302	1	0.116757	0.895
BLOC1S6	4	-0.913	0.331243	0.952	0.567006	1
BLVRA	4	0.271	0.809804	1	0.142523	0.944
BLVRB	4	-0.56	0.284564	0.946	0.646918	1
BLZF1	4	-0.373	0.4805	0.968	0.0289088	0.558
BMF	4	-0.349	0.478347	0.968	0.3806	1
BMI1	4	3.56	0.998815	1	0.0018781	0.124
BMP1	4	0.787	0.780817	1	0.272967	1
BMP10	4	0.147	0.727919	1	0.261263	1
BMP15	4	-0.395	0.605372	0.987	0.808071	1
BMP2	4	-1.6	0.391304	0.958	0.956446	1
BMP2K	4	-0.071	0.286514	0.946	0.229329	1
BMP3	4	-0.56	0.396215	0.958	0.632455	1
BMP4	4	-1.12	0.446605	0.966	0.748224	1
BMP5	4	-0.664	0.04711	0.877	0.882769	1
BMP6	4	-2.01	0.148966	0.923	0.559782	1
BMP7	4	-0.394	0.547694	0.978	0.68394	1
BMP8A	4	3.13	0.995963	1	0.0596507	0.743
BMP8B	4	-0.195	0.0851201	0.903	0.152315	0.952
BMPER	4	-0.167	0.456808	0.966	0.22391	1
BMPR1A	4	-0.0427	0.157355	0.923	0.590338	1
BMPR1B	4	-0.292	0.674743	0.996	0.370011	1
BMPR2	4	-1.39	0.0674975	0.903	0.991538	1
BMS1	4	-4.64	0.0006912	0.631	0.922732	1
BMX	4	-0.4	0.240536	0.946	0.590778	1
BNC1	4	-0.974	0.742499	1	0.368312	1
BNC2	4	-1.72	0.0829821	0.903	0.909961	1
BNIP1	4	-0.916	0.24519	0.946	0.637414	1
BNIP2	4	-1.69	0.228108	0.942	0.898293	1
BNIP3	4	-0.0998	0.0903055	0.903	0.708936	1
BNIP3L	4	-0.45	0.458329	0.966	0.610564	1
BNIPL	4	-0.722	0.442063	0.964	0.589381	1
BOC	4	-1.12	0.479395	0.968	0.615709	1
BOD1	4	-0.0252	0.597667	0.986	0.432188	1
BOD1L1	4	-0.0116	0.0865429	0.903	0.481811	1
BOD1L2	4	-0.18	0.847204	1	0.428983	1
BOK	4	-1.18	0.0926674	0.903	0.690756	1
BOLA1	4	0.485	0.645578	0.993	0.299174	1
BOLA2	4	-0.545	0.575865	0.982	0.663284	1
BOLA2B	4	0.555	0.634964	0.99	0.252896	1
BOLA3	4	-1.2	0.569063	0.982	0.59293	1
BOLL	4	-2.3	0.110264	0.907	0.975739	1
BOP1	4	1.75	0.859198	1	0.0427105	0.648
BORA	4	-0.651	0.586253	0.985	0.751754	1
BPGM	4	-1.12	0.474583	0.967	0.728055	1
BPHL	4	-0.159	0.268247	0.946	0.628731	1
BPI	4	-1.38	0.372547	0.958	0.786728	1
BPIFA1	4	-0.744	0.0735386	0.903	0.726453	1
BPIFA2	4	0.239	0.738561	1	0.249203	1
BPIFA3	4	-1.17	0.159113	0.923	0.952691	1
BPIFB1	4	-0.972	0.274232	0.946	0.584524	1
BPIFB2	4	1.1	0.974262	1	0.079368	0.82
BPIFB3	4	0.619	0.948839	1	0.104584	0.881
BPIFB4	4	-2.91	0.0034947	0.716	0.996529	1
BPIFB6	4	-1.41	0.135125	0.918	0.652795	1
BPIFC	4	-2.56	0.136082	0.918	0.959448	1
BPNT1	4	-1.77	0.0521535	0.89	0.971511	1
BPTF	4	1.27	0.913266	1	0.0143573	0.402
BPY2	4	-0.817	0.203668	0.932	0.873403	1
BPY2B	4	-1.09	0.219439	0.937	0.903134	1
BPY2C	4	-0.0343	0.46033	0.966	0.60837	1
BRAF	4	0.441	0.727867	1	0.428643	1
BRAP	4	2.74	0.863392	1	0.0802332	0.823
BRAT1	4	-1.81	0.376418	0.958	0.896127	1
BRCA1	4	0.259	0.842561	1	0.109998	0.889
BRCA2	4	-1.12	0.360646	0.957	0.798066	1
BRCC3	4	-1.1	0.308315	0.948	0.728693	1
BRD1	4	1.77	0.996147	1	0.0204395	0.486
BRD2	4	0.385	0.936476	1	0.236819	1
BRD3	4	-0.127	0.72579	1	0.586102	1
BRD4	4	0.475	0.832088	1	0.184315	0.975
BRD7	4	-1.13	0.417169	0.962	0.652466	1
BRD8	4	-1.55	0.318311	0.949	0.89218	1
BRD9	4	-1.85	0.168642	0.923	0.0311792	0.575
BRDT	4	-0.85	0.468447	0.967	0.801918	1
BRE	4	-0.607	0.349666	0.954	0.688929	1
BRF1	4	0.26	0.940441	1	0.240118	1
BRF2	4	0.428	0.0316753	0.852	0.22133	1
BRI3	4	-0.342	0.708811	1	0.445607	1
BRI3BP	4	-0.977	0.264562	0.946	0.509578	1
BRICD5	4	-0.906	0.112155	0.908	0.994783	1
BRINP1	4	0.257	0.410869	0.961	0.103817	0.877
BRINP2	4	-1.97	0.138533	0.918	0.962966	1
BRINP3	4	-1.37	0.238891	0.945	0.902101	1
BRIP1	4	-0.919	0.0886333	0.903	0.101366	0.873
BRIX1	4	2.57	0.967012	1	0.0541429	0.715
BRK1	4	0.867	0.159538	0.923	0.340788	1
BRMS1	4	1.31	0.933964	1	0.0532192	0.708
BRMS1L	4	0.446	0.932459	1	0.0709416	0.792
BROX	4	-0.631	0.460192	0.966	0.800888	1
BRPF1	4	0.326	0.606958	0.987	0.120357	0.909
BRPF3	4	-2.03	0.302419	0.948	0.744584	1
BRS3	4	0.436	0.906539	1	0.116134	0.893
BRSK1	4	-0.0629	0.519085	0.975	0.59293	1
BRSK2	4	-1.23	0.596323	0.986	0.71475	1
BRWD1	4	0.113	0.695224	1	0.392171	1
BRWD3	4	-1.32	0.189646	0.928	0.893904	1
BSCL2	4	0.347	0.727362	1	0.151063	0.951
BSDC1	4	-0.165	0.159659	0.923	0.672254	1
BSG	4	-0.375	0.664383	0.994	0.690805	1
BSN	4	-1.59	0.160764	0.923	0.848499	1
BSND	4	-0.62	0.332927	0.953	0.663941	1
BSPH1	4	-0.374	0.680155	0.997	0.768102	1
BSPRY	4	0.416	0.730475	1	0.110557	0.889
BST1	4	-1.45	0.153013	0.923	0.211559	0.998
BST2	4	-0.155	0.0569657	0.897	0.670077	1
BSX	4	-2.63	0.192278	0.929	0.931003	1
BTAF1	4	0.236	0.907307	1	0.329937	1
BTBD1	4	-0.367	0.723923	1	0.432272	1
BTBD10	4	0.288	0.877701	1	0.407783	1
BTBD11	4	-0.0104	0.84042	1	0.35243	1
BTBD16	4	-1.53	0.0854467	0.903	0.872699	1
BTBD17	4	-1.63	0.36816	0.958	0.776961	1
BTBD18	4	0.414	0.903338	1	0.268974	1
BTBD19	4	-0.452	0.228981	0.942	0.804621	1
BTBD2	4	0.649	0.762182	1	0.0725186	0.798
BTBD3	4	-0.916	0.478368	0.968	0.643688	1
BTBD6	4	0.0572	0.773659	1	0.475905	1
BTBD7	4	0.178	0.608429	0.987	0.351048	1
BTBD8	4	1.14	0.301992	0.948	0.252786	1
BTBD9	4	-1.8	0.297351	0.946	0.771453	1
BTC	4	-0.64	0.559112	0.981	0.86151	1
BTD	4	-2.36	0.0128069	0.805	0.951299	1
BTF3	4	2.86	0.913982	1	0.16032	0.958
BTF3L4	4	3.17	0.977776	1	0.0468877	0.676
BTG1	4	-1.38	0.406973	0.96	0.371994	1
BTG2	4	0.659	0.941886	1	0.190258	0.976
BTG3	4	-2.04	0.0293881	0.851	0.870687	1
BTG4	4	0.578	0.583301	0.984	0.267057	1
BTK	4	-2.65	0.023872	0.851	0.894685	1
BTLA	4	0.198	0.75341	1	0.528167	1
BTN1A1	4	-1.05	0.292103	0.946	0.807515	1
BTN2A1	4	-1.05	0.464882	0.967	0.81038	1
BTN2A2	4	-0.169	0.640019	0.992	0.350253	1
BTN3A1	4	-0.612	0.185855	0.927	0.926685	1
BTN3A2	4	-0.479	0.523892	0.975	0.730189	1
BTN3A3	4	-0.924	0.431466	0.963	0.456219	1
BTNL10	4	0.172	0.242396	0.946	0.456877	1
BTNL2	4	-0.208	0.704894	1	0.74511	1
BTNL3	4	-0.267	0.23628	0.943	0.751672	1
BTNL8	4	-0.191	0.726719	1	0.488625	1
BTNL9	4	-1.27	0.0312483	0.852	0.986819	1
BTRC	4	-0.321	0.150084	0.923	0.358903	1
BUB1	4	-3.77	0.0157729	0.835	0.998432	1
BUB1B	4	1.6	0.912355	1	0.0717571	0.795
BUB3	4	4.69	0.977018	1	0.0028719	0.158
BUD13	4	-2.73	0.0353643	0.862	0.987113	1
BUD31	4	1.28	0.783604	1	0.162916	0.962
BVES	4	0.0733	0.147352	0.923	0.489978	1
BYSL	4	1.69	0.967006	1	0.297043	1
BZRAP1	4	-0.395	0.533776	0.976	0.759982	1
BZW1	4	-3.26	0.0090794	0.787	0.995456	1
BZW2	4	0.602	0.705994	1	0.167428	0.966
C10orf10	4	-0.241	0.340858	0.954	0.791511	1
C10orf105	4	0.358	0.828822	1	0.286464	1
C10orf107	4	0.192	0.82754	1	0.201269	0.986
C10orf111	4	-1.94	0.0217521	0.851	0.93996	1
C10orf113	4	0.172	0.774059	1	0.195761	0.98
C10orf12	4	-1.59	0.207004	0.932	0.740376	1
C10orf120	4	-0.535	0.135838	0.918	0.874044	1
C10orf126	4	0.522	0.909894	1	0.396829	1
C10orf128	4	0.457	0.496101	0.971	0.673915	1
C10orf131	4	-0.821	0.541163	0.976	0.755022	1
C10orf142	4	-0.712	0.161745	0.923	0.898406	1
C10orf2	4	1.87	0.990535	1	0.0019589	0.127
C10orf25	4	-0.861	0.256746	0.946	0.805742	1
C10orf32	4	-0.49	0.173719	0.924	0.754003	1
C10orf35	4	-0.317	0.422629	0.962	0.67849	1
C10orf53	4	-0.553	0.572005	0.982	0.735291	1
C10orf54	4	-1.74	0.147939	0.923	0.636223	1
C10orf55	4	-2.48	0.117789	0.915	0.936716	1
C10orf62	4	0.0107	0.731433	1	0.453195	1
C10orf67	4	-2.57	0.0245139	0.851	0.987712	1
C10orf71	4	-1.22	0.0375643	0.866	0.942464	1
C10orf76	4	0.652	0.661779	0.994	0.184278	0.975
C10orf82	4	-0.478	0.172832	0.924	0.913926	1
C10orf88	4	-2.09	0.0853043	0.903	0.935537	1
C10orf90	4	-1.39	0.0472042	0.877	0.872387	1
C10orf91	4	-1.72	0.0737939	0.903	0.417866	1
C10orf95	4	-1.52	0.37621	0.958	0.757139	1
C10orf99	4	-0.475	0.690724	0.999	0.242297	1
C11orf1	4	-0.621	0.216084	0.937	0.936224	1
C11orf16	4	-1.52	0.0286818	0.851	0.988194	1
C11orf21	4	-0.455	0.224241	0.939	0.737877	1
C11orf24	4	-0.992	0.568974	0.982	0.879432	1
C11orf30	4	1.62	0.952109	1	0.0646797	0.766
C11orf31	4	1.93	0.941561	1	0.139745	0.94
C11orf40	4	-1.28	0.233483	0.942	0.892995	1
C11orf42	4	-1.85	0.211088	0.934	0.758494	1
C11orf44	4	-0.977	0.434146	0.964	0.746078	1
C11orf45	4	-0.306	0.685434	0.998	0.413791	1
C11orf49	4	-1.03	0.437172	0.964	0.467851	1
C11orf52	4	-0.27	0.708133	1	0.674143	1
C11orf53	4	-0.224	0.811925	1	0.0188788	0.461
C11orf54	4	0.0773	0.710682	1	0.418043	1
C11orf57	4	0.979	0.911045	1	0.245512	1
C11orf58	4	-0.766	0.377232	0.958	0.811555	1
C11orf63	4	-0.841	0.315604	0.949	0.874217	1
C11orf65	4	-0.0476	0.407817	0.96	0.315819	1
C11orf68	4	-0.363	0.17071	0.923	0.828241	1
C11orf70	4	0.836	0.960393	1	0.0639817	0.763
C11orf71	4	-0.0454	0.75865	1	0.473455	1
C11orf73	4	0.628	0.847186	1	0.247832	1
C11orf74	4	-1.44	0.485208	0.969	0.870796	1
C11orf80	4	-0.779	0.115409	0.913	0.708998	1
C11orf84	4	-0.744	0.374613	0.958	0.671015	1
C11orf85	4	1.75	0.974118	1	0.0040849	0.198
C11orf86	4	-0.115	0.329652	0.951	0.424478	1
C11orf87	4	-0.121	0.578356	0.983	0.621004	1
C11orf88	4	-0.689	0.118691	0.915	0.82889	1
C11orf91	4	-0.967	0.402644	0.959	0.80553	1
C11orf94	4	-0.473	0.256444	0.946	0.44479	1
C11orf95	4	-0.716	0.488878	0.969	0.429882	1
C11orf96	4	-1.4	0.0723602	0.903	0.623926	1
C11orf97	4	-2.07	0.215782	0.937	0.890488	1
C11orf98	4	0.177	0.901249	1	0.23025	1
C12orf10	4	0.708	0.573753	0.982	0.155574	0.956
C12orf29	4	-0.533	0.395159	0.958	0.709567	1
C12orf4	4	-1.16	0.216343	0.937	0.890504	1
C12orf40	4	1.25	0.922309	1	0.115091	0.889
C12orf42	4	-0.936	0.237867	0.945	0.636301	1
C12orf43	4	-0.343	0.563249	0.981	0.707882	1
C12orf45	4	3.93	0.991377	1	0.0100595	0.332
C12orf49	4	-0.0978	0.764952	1	0.705927	1
C12orf50	4	-0.582	0.480782	0.968	0.796554	1
C12orf54	4	-0.652	0.471346	0.967	0.663451	1
C12orf56	4	0.827	0.970395	1	0.0819526	0.826
C12orf57	4	0.074	0.471772	0.967	0.404188	1
C12orf60	4	0.63	0.307624	0.948	0.149394	0.951
C12orf65	4	-1.97	0.0463308	0.877	0.905914	1
C12orf66	4	-0.483	0.444435	0.965	0.727487	1
C12orf71	4	-0.95	0.562939	0.981	0.82562	1
C12orf73	4	-1.18	0.52394	0.975	0.718551	1
C12orf74	4	-0.216	0.810454	1	0.544658	1
C12orf75	4	-3.52	0.186078	0.927	0.578022	1
C12orf76	4	-1.88	0.171586	0.923	0.949264	1
C12orf77	4	-0.393	0.677805	0.997	0.255313	1
C12orf79	4	0.961	0.914937	1	0.149441	0.951
C12orf80	4	-0.105	0.612008	0.988	0.356255	1
C14orf1	4	-1.58	0.467044	0.967	0.703948	1
C14orf105	4	-0.422	0.224882	0.939	0.201255	0.986
C14orf119	4	-0.765	0.116801	0.915	0.575936	1
C14orf132	4	-0.348	0.468187	0.967	0.670081	1
C14orf142	4	-0.947	0.310881	0.948	0.736787	1
C14orf159	4	-1.14	0.109079	0.907	0.523818	1
C14orf166	4	-0.752	0.71512	1	0.636108	1
C14orf169	4	-1.8	0.128252	0.918	0.882566	1
C14orf177	4	-0.329	0.367295	0.958	0.831375	1
C14orf178	4	-2.49	0.0644658	0.902	0.799008	1
C14orf180	4	-1.82	0.340388	0.954	0.814126	1
C14orf2	4	-2.65	0.0985972	0.905	0.784688	1
C14orf28	4	-0.0936	0.707348	1	0.351397	1
C14orf37	4	0.129	0.64975	0.993	0.508574	1
C14orf39	4	1.17	0.776685	1	0.0733259	0.801
C14orf79	4	-0.981	0.371223	0.958	0.824991	1
C14orf80	4	2.39	0.997777	1	0.060201	0.744
C14orf93	4	-0.896	0.196085	0.929	0.749432	1
C15orf26	4	-0.556	0.192665	0.929	0.544413	1
C15orf27	4	-1.91	0.13102	0.918	0.668507	1
C15orf32	4	-1.42	0.0583147	0.898	0.984371	1
C15orf38-AP3S2	4	-0.443	0.446856	0.966	0.237102	1
C15orf39	4	-0.609	0.227429	0.941	0.405198	1
C15orf40	4	-0.0168	0.0417553	0.87	0.342416	1
C15orf41	4	1.69	0.987913	1	0.0241964	0.515
C15orf43	4	-1.98	0.111522	0.908	0.845999	1
C15orf48	4	-0.0539	0.825031	1	0.301846	1
C15orf52	4	1.42	0.434932	0.964	0.184393	0.975
C15orf53	4	-0.955	0.267105	0.946	0.864623	1
C15orf54	4	0.345	0.831533	1	0.416388	1
C15orf56	4	0.0256	0.865738	1	0.216126	1
C15orf57	4	1.97	0.896075	1	0.178571	0.973
C15orf59	4	-1.18	0.14867	0.923	0.801568	1
C15orf61	4	-0.105	0.311457	0.948	0.53075	1
C15orf62	4	-1.16	0.268209	0.946	0.0478197	0.679
C15orf65	4	0.483	0.754374	1	0.216249	1
C16orf13	4	-0.291	0.697127	1	0.639155	1
C16orf45	4	1.43	0.781191	1	0.0255881	0.527
C16orf46	4	0.421	0.806226	1	0.314557	1
C16orf47	4	0.578	0.676804	0.997	0.226906	1
C16orf52	4	0.816	0.96945	1	0.162901	0.962
C16orf54	4	-0.34	0.446023	0.966	0.809151	1
C16orf58	4	0.558	0.581381	0.984	0.162159	0.961
C16orf59	4	-1.01	0.572635	0.982	0.615964	1
C16orf62	4	-0.284	0.441041	0.964	0.746862	1
C16orf70	4	0.99	0.756807	1	0.0103263	0.337
C16orf71	4	0.581	0.908208	1	0.241925	1
C16orf72	4	2.93	0.989761	1	0.150765	0.951
C16orf74	4	0.416	0.872303	1	0.196645	0.981
C16orf78	4	-2.22	0.0962194	0.904	0.961033	1
C16orf82	4	0.827	0.817643	1	0.493084	1
C16orf86	4	-0.208	0.569544	0.982	0.751195	1
C16orf87	4	0.316	0.655366	0.993	0.174702	0.972
C16orf89	4	-0.36	0.200015	0.931	0.600831	1
C16orf90	4	-0.565	0.302372	0.948	0.880157	1
C16orf91	4	1.27	0.859881	1	0.199336	0.982
C16orf92	4	-0.903	0.288712	0.946	0.701501	1
C16orf93	4	-0.183	0.736488	1	0.251356	1
C16orf95	4	0.321	0.946536	1	0.154625	0.955
C16orf96	4	-0.566	0.301124	0.948	0.960376	1
C16orf97	4	-0.154	0.676367	0.997	0.262411	1
C17orf100	4	-1.32	0.262334	0.946	0.915993	1
C17orf102	4	-0.479	0.72167	1	0.383619	1
C17orf104	4	-0.0933	0.762836	1	0.390427	1
C17orf105	4	-0.797	0.324029	0.95	0.769186	1
C17orf107	4	-2.2	0.0757076	0.903	0.561964	1
C17orf112	4	1.03	0.996749	1	0.0048231	0.22
C17orf47	4	-0.154	0.577927	0.983	0.712296	1
C17orf49	4	-0.0338	0.62384	0.989	0.65786	1
C17orf50	4	2.11	0.914358	1	0.0801634	0.823
C17orf51	4	-2.33	0.0555504	0.896	0.979709	1
C17orf53	4	2.42	0.655387	0.993	0.074608	0.805
C17orf58	4	-1.38	0.306391	0.948	0.608217	1
C17orf59	4	-2.14	0.414468	0.962	0.916745	1
C17orf62	4	0.416	0.545196	0.977	0.347598	1
C17orf64	4	0.0371	0.234456	0.943	0.513616	1
C17orf67	4	-1.41	0.206694	0.932	0.804508	1
C17orf70	4	0.0796	0.671232	0.996	0.579258	1
C17orf74	4	-0.391	0.595978	0.986	0.543321	1
C17orf75	4	-0.265	0.526614	0.975	0.363633	1
C17orf77	4	0.22	0.421847	0.962	0.436108	1
C17orf78	4	-2.23	0.102079	0.906	0.768982	1
C17orf80	4	0.796	0.678388	0.997	0.0583838	0.74
C17orf82	4	-0.126	0.440734	0.964	0.554804	1
C17orf85	4	0.557	0.846214	1	0.0933055	0.862
C17orf89	4	0.065	0.79743	1	0.186987	0.976
C17orf96	4	-0.494	0.565365	0.982	0.233238	1
C17orf97	4	-0.895	0.510044	0.974	0.415079	1
C17orf98	4	-0.491	0.438767	0.964	0.541855	1
C17orf99	4	-0.907	0.281528	0.946	0.59293	1
C18orf21	4	-0.449	0.817124	1	0.228156	1
C18orf25	4	-1.22	0.15766	0.923	0.604802	1
C18orf32	4	-0.131	0.320831	0.95	0.606391	1
C18orf42	4	-0.00307	0.825194	1	0.281465	1
C18orf54	4	-1.36	0.346862	0.954	0.631896	1
C18orf63	4	-1.35	0.168198	0.923	0.883318	1
C18orf65	4	-2.58	0.0037749	0.716	0.989611	1
C18orf8	4	-1.03	0.125999	0.918	0.424265	1
C19orf12	4	-0.756	0.463177	0.967	0.428496	1
C19orf18	4	0.446	0.547318	0.978	0.0776555	0.814
C19orf24	4	2.01	0.058014	0.898	0.289679	1
C19orf25	4	1.06	0.989916	1	0.0031455	0.165
C19orf26	4	-0.979	0.51697	0.975	0.721467	1
C19orf33	4	-0.784	0.612198	0.988	0.697564	1
C19orf35	4	-1.13	0.297421	0.946	0.896176	1
C19orf38	4	-0.0976	0.554218	0.98	0.51592	1
C19orf40	4	0.319	0.886465	1	0.37081	1
C19orf43	4	1.24	0.754266	1	0.02501	0.524
C19orf44	4	-0.338	0.526285	0.975	0.749396	1
C19orf45	4	1.4	0.975297	1	0.128762	0.923
C19orf47	4	-0.167	0.879764	1	0.421073	1
C19orf48	4	-0.0784	0.671248	0.996	0.462827	1
C19orf52	4	2.62	0.958653	1	0.0147299	0.407
C19orf53	4	1.22	0.845209	1	0.305327	1
C19orf54	4	-1.22	0.312722	0.948	0.826452	1
C19orf57	4	0.179	0.792643	1	0.410397	1
C19orf60	4	-2.45	0.100283	0.905	0.953996	1
C19orf66	4	-1.35	0.320026	0.949	0.781175	1
C19orf67	4	0.675	0.466153	0.967	0.123213	0.917
C19orf68	4	-0.727	0.275101	0.946	0.857157	1
C19orf70	4	-2.41	0.117416	0.915	0.444119	1
C19orf71	4	-1.06	0.523844	0.975	0.747155	1
C19orf73	4	-1.27	0.433245	0.964	0.636667	1
C19orf80	4	-0.259	0.074852	0.903	0.349965	1
C19orf81	4	-0.95	0.470456	0.967	0.482885	1
C19orf84	4	-2.47	0.0371914	0.864	0.962803	1
C1D	4	2.66	0.953581	1	0.122604	0.915
C1GALT1	4	-0.542	0.38464	0.958	0.398121	1
C1GALT1C1	4	-0.505	0.788402	1	0.606572	1
C1GALT1C1L	4	-2.75	0.032106	0.855	0.965182	1
C1orf100	4	-1.56	0.0561883	0.896	0.861993	1
C1orf101	4	0.0395	0.764249	1	0.471659	1
C1orf105	4	-0.388	0.546099	0.977	0.550335	1
C1orf106	4	-0.997	0.45832	0.966	0.831728	1
C1orf109	4	5.96	0.999832	1	0.002391	0.143
C1orf110	4	-0.392	0.55043	0.978	0.696346	1
C1orf111	4	-1.1	0.543789	0.977	0.906197	1
C1orf112	4	-0.36	0.501553	0.971	0.0922709	0.86
C1orf115	4	-0.0836	0.494098	0.97	0.680756	1
C1orf116	4	1.36	0.811783	1	0.088293	0.848
C1orf122	4	-1.81	0.0946113	0.904	0.771921	1
C1orf123	4	-0.643	0.596044	0.986	0.627687	1
C1orf127	4	-0.323	0.489405	0.969	0.507298	1
C1orf131	4	1.89	0.986761	1	0.0397059	0.632
C1orf137	4	0.839	0.390834	0.958	0.301481	1
C1orf141	4	0.207	0.585523	0.985	0.40068	1
C1orf146	4	0.656	0.803928	1	0.217254	1
C1orf158	4	-0.349	0.651965	0.993	0.592582	1
C1orf159	4	-2.44	0.091538	0.903	0.921322	1
C1orf162	4	1.27	0.541386	0.976	0.0521003	0.704
C1orf167	4	-0.49	0.341463	0.954	0.893017	1
C1orf168	4	-0.841	0.109502	0.907	0.844946	1
C1orf174	4	-0.67	0.370836	0.958	0.54169	1
C1orf177	4	0.69	0.733359	1	0.0940314	0.862
C1orf185	4	-0.0666	0.492921	0.969	0.582158	1
C1orf186	4	-2.04	0.0218696	0.851	0.781088	1
C1orf189	4	0.412	0.497926	0.971	0.164865	0.962
C1orf194	4	0.323	0.706601	1	0.0957378	0.864
C1orf195	4	-0.343	0.894325	1	0.285012	1
C1orf198	4	-1.5	0.290472	0.946	0.9126	1
C1orf204	4	-0.0883	0.33956	0.954	0.549705	1
C1orf21	4	0.188	0.579928	0.984	0.460766	1
C1orf210	4	-0.00491	0.772316	1	0.233683	1
C1orf216	4	0.743	0.570526	0.982	0.290935	1
C1orf226	4	-0.236	0.498607	0.971	0.385062	1
C1orf228	4	-1.6	0.316541	0.949	0.744552	1
C1orf229	4	-1.42	0.0733963	0.903	0.882464	1
C1orf233	4	-0.072	0.0683324	0.903	0.430703	1
C1orf234	4	-2.08	0.190337	0.928	0.837397	1
C1orf27	4	0.959	0.821219	1	0.0780945	0.815
C1orf43	4	0.106	0.896493	1	0.280459	1
C1orf50	4	1.57	0.800344	1	0.190142	0.976
C1orf52	4	0.558	0.784583	1	0.161981	0.961
C1orf53	4	1.81	0.987828	1	0.102449	0.875
C1orf54	4	-0.218	0.513861	0.975	0.726435	1
C1orf56	4	0.173	0.809442	1	0.355448	1
C1orf61	4	-0.162	0.681948	0.997	0.319301	1
C1orf64	4	-0.318	0.641509	0.992	0.309709	1
C1orf68	4	-0.343	0.186412	0.927	0.519354	1
C1orf86	4	-0.165	0.713792	1	0.146926	0.947
C1orf87	4	0.662	0.619657	0.989	0.381593	1
C1orf94	4	-0.185	0.852352	1	0.362545	1
C1orf95	4	-0.0458	0.903943	1	0.23068	1
C1QA	4	-0.346	0.727428	1	0.212214	0.999
C1QB	4	1.23	0.821792	1	0.0877297	0.847
C1QBP	4	-0.554	0.442496	0.964	0.682485	1
C1QC	4	0.0691	0.135718	0.918	0.320375	1
C1QL1	4	0.204	0.380926	0.958	0.361206	1
C1QL2	4	-3.49	0.0179114	0.847	0.984721	1
C1QL3	4	-1.06	0.394753	0.958	0.771207	1
C1QL4	4	-0.179	0.257275	0.946	0.303856	1
C1QTNF1	4	-1.28	0.322829	0.95	0.794831	1
C1QTNF2	4	0.0967	0.446914	0.966	0.405479	1
C1QTNF3	4	-0.0238	0.598871	0.987	0.23564	1
C1QTNF4	4	-0.562	0.762123	1	0.485115	1
C1QTNF5	4	-0.0363	0.812501	1	0.163269	0.962
C1QTNF6	4	-2.5	0.0871424	0.903	0.993625	1
C1QTNF7	4	-1.13	0.27394	0.946	0.69123	1
C1QTNF8	4	0.125	0.853049	1	0.54314	1
C1QTNF9	4	-2.57	0.0596268	0.9	0.9909	1
C1QTNF9B	4	-0.619	0.867768	1	0.596611	1
C1QTNF9B-AS1	4	-0.387	0.410646	0.961	0.637509	1
C1RL	4	-0.563	0.620502	0.989	0.355222	1
C1S	4	-0.174	0.15892	0.923	0.217357	1
C2	4	-0.642	0.206671	0.932	0.915546	1
C20orf141	4	-0.459	0.164527	0.923	0.637695	1
[truncated: 17,116 more rows]
