# Supplementary material for: VISTA is an activating receptor in human monocytes
Source: J Exp Med. 2021 Jun 9;218(8):e20201601. doi: 10.1084/jem.20201601 (PMC8193568; doi:10.1084/jem.20201601)
Supplement: Table S4 — lists CITE-seq antibodies used for cell clustering analysis. [file JEM_20201601_TableS4.xlsx]

## Sheet: ab_list
Category	Barcode	Specificity	Clone	Reactivity	Barcode Sequence
TotalSeq™-B	0005	CD80	2D10	Human	ACGAATCAATCTGTG
TotalSeq™-B	0007	CD274 (B7-H1, PD-L1)	29E.2A3	Human	GTTGTCCGACAATAC
TotalSeq™-B	0034	CD3	UCHT1	Human	CTCATTGTAACTCCT
TotalSeq™-B	0050	CD19	HIB19	Human	CTGGGCAATTACTCG
TotalSeq™-B	0063	CD45RA	HI100	Human	TCAATCCTTCCGCTT
TotalSeq™-B	0072	CD4	RPA-T4	Human	TGTTCCCGCTCAACT
TotalSeq™-B	0080	CD8a	RPA-T8	Human	GCTGCGCTTTCCATT
TotalSeq™-B	0081	CD14	M5E2	Human	TCTCAGACCTCCGTA
TotalSeq™-B	0083	CD16	3G8	Human	AAGTTCACTCTTTGC
TotalSeq™-B	0084	CD56 (NCAM) Recombinant	QA17A16	Human	TTCGCCGCATTGAGT
TotalSeq™-B	0101	CD335 (NKp46)	9E2	Human	ACAATTTGAACAGCG
TotalSeq™-B	0147	CD62L	DREG-56	Human	GTCCCTGCAACTTGA
TotalSeq™-B	0148	CD197 (CCR7)	G043H7	Human	AGTTCAGTCAACCGA
TotalSeq™-B	0159	HLA-DR	L243	Human	AATAGCGAGCAAGTA
TotalSeq™-B	0161	CD11b	ICRF44	Human	GACAAGTGATCTGCA
TotalSeq™-B	0087	CD45RO	UCHL1	Human	CTCCGAATCATGTTG
