# Supplementary material for: VISTA is an activating receptor in human monocytes
Source: J Exp Med. 2021 Jun 9;218(8):e20201601. doi: 10.1084/jem.20201601 (PMC8193568; doi:10.1084/jem.20201601)
Supplement: Table S5 — shows quality control and data metrics on the sequencing depth and quality. [file JEM_20201601_TableS5.xlsx]

## Sheet: all_metrics_summary
FileName	Estimated Number of Cells	Mean Reads per Cell	Median Genes per Cell	Number of Reads	Valid Barcodes	Sequencing Saturation	Q30 Bases in Barcode	Q30 Bases in RNA Read	Q30 Bases in Sample Index	Q30 Bases in UMI	Reads Mapped to Genome	Reads Mapped Confidently to Genome	Reads Mapped Confidently to Intergenic Regions	Reads Mapped Confidently to Intronic Regions	Reads Mapped Confidently to Exonic Regions	Reads Mapped Confidently to Transcriptome	Reads Mapped Antisense to Gene	Fraction Reads in Cells	Total Genes Detected	Median UMI Counts per Cell	Antibody: Number of Reads	Antibody: Mean Reads per Cell	Antibody: Valid Barcodes	Antibody: Sequencing Saturation	Antibody: Q30 Bases in Barcode	Antibody: Q30 Bases in Antibody Read	Antibody: Q30 Bases in Sample Index	Antibody: Q30 Bases in UMI	Antibody: Fraction Antibody Reads	Antibody: Fraction Antibody Reads Usable	Antibody: Antibody Reads Usable per Cell	Antibody: Fraction Reads in Barcodes with High UMI Counts	Antibody: Fraction Unrecognized Antibody	Antibody: Antibody Reads in Cells	Antibody: Median UMIs per Cell (summed over all recognized antibody barcodes)
HsD1-1	6506	171695	2091	1117052138	0.972	0.854	0.974	0.939	0.963	0.972	0.962	0.935	0.067	0.467	0.402	0.362	0.018	0.932	22458	6772	106382570	16351	0.988	0.199	0.954	0.656	0.95	0.946	0.941	0.514	8406	0	0.059	0.552	5033
HsD1-2	8874	170049	2101	1509022396	0.972	0.847	0.973	0.94	0.941	0.972	0.961	0.934	0.066	0.473	0.395	0.356	0.018	0.924	22996	6657	155584150	17532	0.989	0.189	0.954	0.654	0.953	0.946	0.942	0.512	8984	0	0.058	0.549	5208
HsD1-3	12293	146593	2060	1802069306	0.971	0.824	0.974	0.942	0.94	0.973	0.96	0.937	0.06	0.456	0.421	0.38	0.018	0.93	23355	6467	174652065	14207	0.989	0.154	0.953	0.657	0.952	0.946	0.943	0.658	9345	0	0.057	0.704	4531
HsD1-4	10526	171359	2135	1803728392	0.971	0.838	0.974	0.941	0.959	0.972	0.962	0.939	0.059	0.45	0.43	0.389	0.018	0.933	23180	6854	185363535	17610	0.989	0.184	0.953	0.657	0.944	0.946	0.943	0.713	12558	0	0.057	0.764	5352
HsD2-1	7579	163608	2033	1239986155	0.971	0.853	0.974	0.94	0.959	0.973	0.96	0.934	0.065	0.471	0.398	0.358	0.018	0.939	22519	6209	118267930	15604	0.988	0.198	0.953	0.655	0.945	0.946	0.94	0.547	8533	0	0.06	0.587	5496
HsD2-2	8241	146466	2023	1207032832	0.971	0.834	0.973	0.941	0.944	0.971	0.959	0.932	0.068	0.487	0.378	0.338	0.019	0.938	22599	6155	113111466	13725	0.989	0.191	0.954	0.655	0.942	0.946	0.94	0.581	7970	0	0.06	0.623	5186
HsD2-3	9834	141653	1993	1393019112	0.97	0.824	0.974	0.942	0.965	0.973	0.96	0.934	0.065	0.479	0.389	0.349	0.019	0.934	22871	6070	157191375	15984	0.988	0.2	0.954	0.648	0.948	0.946	0.942	0.656	10486	0	0.058	0.703	5690
HsD2-4	10597	123716	1882	1311023230	0.97	0.82	0.974	0.941	0.971	0.973	0.959	0.934	0.064	0.473	0.397	0.357	0.018	0.939	22836	5662	183821802	17346	0.989	0.207	0.954	0.654	0.952	0.946	0.943	0.641	11117	0	0.057	0.686	6017
HsD3-1	6293	84049	1438	528926533	0.98	0.871	0.974	0.934	0.95	0.971	0.965	0.944	0.056	0.359	0.529	0.492	0.012	0.955	20179	4183	137599115	21865	0.989	0.233	0.954	0.654	0.953	0.947	0.946	0.613	13397	0	0.054	0.653	8064
HsD3-2	6298	99476	1502	626501650	0.98	0.88	0.973	0.941	0.965	0.972	0.969	0.948	0.055	0.354	0.538	0.501	0.012	0.957	20464	4559	124824799	19819	0.989	0.226	0.954	0.654	0.956	0.947	0.946	0.65	12882	0.02	0.054	0.693	7574
HsD3-3	6396	86557	1501	553620225	0.98	0.861	0.974	0.94	0.952	0.972	0.965	0.944	0.054	0.341	0.549	0.512	0.012	0.956	20441	4592	150058985	23461	0.989	0.229	0.954	0.656	0.948	0.947	0.946	0.717	16810	0	0.054	0.764	8514
HsD3-4	6430	90279	1446	580493978	0.98	0.873	0.974	0.941	0.948	0.972	0.965	0.944	0.053	0.337	0.554	0.515	0.012	0.958	20321	4387	126338890	19648	0.989	0.22	0.953	0.655	0.954	0.946	0.945	0.695	13655	0	0.055	0.743	7068
